# Supplementary material for: Ablation of STAT3 in Purkinje cells reorganizes cerebellar synaptic plasticity in long-term fear memory network
Source: eLife. 2021 Jan 18;10:e63291. doi: 10.7554/eLife.63291 (PMC7813544; doi:10.7554/eLife.63291)
Supplement: Figure 2—source data 1. [file elife-63291-fig2-data1.ssv.xlsx]

## Sheet: fastqc
Sample	Total Deduplicated Percentage
KO1-ssv2	46.9144
KO1-ssv2	55.2876
KO2-ssv2	69.0303
KO2-ssv2	75.6592
KO3-ssv2	32.2366
KO3-ssv2	37.6021
WT1-ssv2	76.2516
WT1-ssv2	82.4755
WT2-ssv2	70.3395
WT2-ssv2	82.65
WT3-ssv2	65.7374
WT3-ssv2	75.8281

## Sheet: QC_ssv
Sample	KO1-ssv	KO2-ssv	KO3-ssv	WT1-ssv	WT2-ssv	WT3-ssv
Number of input reads |	17439809	15432436	12813336	17644121	16179766	12620864
Average input read length |	202	202	202	202	202	202
UNIQUE READS:
Uniquely mapped reads number |	14535225	12078660	9868601	13203539	12704427	10121698
Uniquely mapped reads % |	0.8335	0.7827	0.7702	0.7483	0.7852	0.802
Average mapped length |	197.18	195.45	196.06	194.63	195.73	196.13
Number of splices: Total |	3859228	1534333	2041693	957486	660402	475638
Number of splices: Annotated (sjdb) |	3789941	1483464	1998052	917600	634392	458874
Number of splices: GT/AG |	3819114	1506153	2017847	940655	648385	469512
Number of splices: GC/AG |	30752	24300	16527	12838	9696	4031
Number of splices: AT/AC |	3463	1307	1653	841	450	367
Number of splices: Non-canonical |	5899	2573	5666	3152	1871	1728
Mismatch rate per base, % |	0.0049	0.0063	0.0054	0.0062	0.0058	0.0056
Deletion rate per base |	0.0005	0.0005	0.0005	0.0006	0.0004	0.0004
Deletion average length |	1.52	1.39	1.51	1.32	1.3	1.32
Insertion rate per base |	0.0001	0.0001	0.0001	0.0002	0.0001	0.0001
Insertion average length |	1.37	1.26	1.3	1.23	1.35	1.36
MULTI-MAPPING READS:
Number of reads mapped to multiple loci |	878909	879728	697665	1009802	872258	677532
% of reads mapped to multiple loci |	0.0504	0.057	0.0544	0.0572	0.0539	0.0537
Number of reads mapped to too many loci |	26748	52246	25241	72670	64484	48766
% of reads mapped to too many loci |	0.0015	0.0034	0.002	0.0041	0.004	0.0039
UNMAPPED READS:
% of reads unmapped: too many mismatches |	0.0056	0.01	0.0069	0.0097	0.0091	0.0087
% of reads unmapped: too short |	0.1071	0.142	0.1622	0.1745	0.1427	0.1267
% of reads unmapped: other |	0.002	0.0049	0.0043	0.0061	0.0051	0.005
CHIMERIC READS:
Number of chimeric reads |	0	0	0	0	0	0
% of chimeric reads |	0	0	0	0	0	0

## Sheet: ssv_RSEM_Gene_Count
Gene	Transcripts	KO1-ssv2	KO2-ssv2	KO3-ssv2	WT1-ssv2	WT2-ssv2	WT3-ssv2
ENSMUSG00000000001_Gnai3	ENSMUST00000000001_Gnai3-001	176	91	97	50	36	17
ENSMUSG00000000003_Pbsn	ENSMUST00000000003_Pbsn-001,ENSMUST00000114041_Pbsn-002	0	0	0	0	0	0
ENSMUSG00000000028_Cdc45	ENSMUST00000000028_Cdc45-001,ENSMUST00000096990_Cdc45-003,ENSMUST00000115585_Cdc45-002	8	6	6	5	1	4
ENSMUSG00000000031_H19	ENSMUST00000132294_H19-003,ENSMUST00000136359_H19-001,ENSMUST00000140716_H19-004,ENSMUST00000149974_H19-002,ENSMUST00000152754_H19-005	5	1	4	2	9	13
ENSMUSG00000000037_Scml2	ENSMUST00000019101_Scml2-002,ENSMUST00000074802_Scml2-001,ENSMUST00000077375_Scml2-003,ENSMUST00000087090_Scml2-004,ENSMUST00000101113_Scml2-005,ENSMUST00000112345_Scml2-201,ENSMUST00000124775_Scml2-006	0	3	0	0	4	0
ENSMUSG00000000049_Apoh	ENSMUST00000000049_Apoh-001,ENSMUST00000133383_Apoh-002,ENSMUST00000146050_Apoh-003,ENSMUST00000152958_Apoh-004	0	0	0	1	2	1
ENSMUSG00000000056_Narf	ENSMUST00000103015_Narf-001,ENSMUST00000151088_Narf-003,ENSMUST00000154047_Narf-002	277	162	235	114	54	29
ENSMUSG00000000058_Cav2	ENSMUST00000000058_Cav2-001,ENSMUST00000115459_Cav2-002,ENSMUST00000115462_Cav2-003	16	13	22	13	13	9
ENSMUSG00000000078_Klf6	ENSMUST00000000080_Klf6-201	117	36	37	26	19	15
ENSMUSG00000000085_Scmh1	ENSMUST00000000087_Scmh1-001,ENSMUST00000064991_Scmh1-201,ENSMUST00000106298_Scmh1-202,ENSMUST00000106301_Scmh1-002,ENSMUST00000122860_Scmh1-010,ENSMUST00000132116_Scmh1-008,ENSMUST00000133169_Scmh1-012,ENSMUST00000133290_Scmh1-011,ENSMUST00000134375_Scmh1-004,ENSMUST00000136801_Scmh1-003,ENSMUST00000144555_Scmh1-006,ENSMUST00000144862_Scmh1-005,ENSMUST00000151345_Scmh1-009,ENSMUST00000153099_Scm…	242	84	121	57	55	59
ENSMUSG00000000088_Cox5a	ENSMUST00000000090_Cox5a-201	333	114	161	69.34	40	13
ENSMUSG00000000093_Tbx2	ENSMUST00000000095_Tbx2-001	1	4	0	5	6	8
ENSMUSG00000000094_Tbx4	ENSMUST00000000096_Tbx4-201,ENSMUST00000108045_Tbx4-002,ENSMUST00000108047_Tbx4-001	0	4	8	7	8	7
ENSMUSG00000000103_Zfy2	ENSMUST00000115891_Zfy2-001,ENSMUST00000187148_Zfy2-002	3	0	0	0	0	4
ENSMUSG00000000120_Ngfr	ENSMUST00000000122_Ngfr-001	76	20	14	13	21	10
ENSMUSG00000000125_Wnt3	ENSMUST00000000127_Wnt3-001	86	33	69	30	20	13
ENSMUSG00000000126_Wnt9a	ENSMUST00000000128_Wnt9a-001,ENSMUST00000108783_Wnt9a-201	1	1	0	5	13	6
ENSMUSG00000000127_Fer	ENSMUST00000000129_Fer-201,ENSMUST00000038080_Fer-202	244	105	130	66	49	28
ENSMUSG00000000131_Xpo6	ENSMUST00000009344_Xpo6-001,ENSMUST00000163959_Xpo6-007,ENSMUST00000164741_Xpo6-016,ENSMUST00000165608_Xpo6-014,ENSMUST00000165660_Xpo6-009,ENSMUST00000166368_Xpo6-015,ENSMUST00000166538_Xpo6-018,ENSMUST00000166540_Xpo6-017,ENSMUST00000166719_Xpo6-012,ENSMUST00000167147_Xpo6-013,ENSMUST00000167268_Xpo6-019,ENSMUST00000167315_Xpo6-004,ENSMUST00000168189_Xpo6-002,ENSMUST00000168564_Xpo6-011,ENSMUST…	369	165	175	141	139	119
ENSMUSG00000000134_Tfe3	ENSMUST00000077680_Tfe3-003,ENSMUST00000079542_Tfe3-004,ENSMUST00000101695_Tfe3-008,ENSMUST00000115677_Tfe3-002,ENSMUST00000115678_Tfe3-001,ENSMUST00000115679_Tfe3-005,ENSMUST00000115680_Tfe3-010,ENSMUST00000126694_Tfe3-009,ENSMUST00000132209_Tfe3-012,ENSMUST00000133456_Tfe3-014,ENSMUST00000137467_Tfe3-006,ENSMUST00000143680_Tfe3-007,ENSMUST00000144715_Tfe3-011,ENSMUST00000144900_Tfe3-013	130	47	36	30	38	23
ENSMUSG00000000142_Axin2	ENSMUST00000052915_Axin2-001,ENSMUST00000106711_Axin2-002,ENSMUST00000139682_Axin2-003,ENSMUST00000140821_Axin2-005,ENSMUST00000144130_Axin2-007,ENSMUST00000144511_Axin2-004,ENSMUST00000152909_Axin2-006	94	35	56	33	26	34
ENSMUSG00000000148_Brat1	ENSMUST00000041588_Brat1-001,ENSMUST00000100505_Brat1-004,ENSMUST00000110806_Brat1-002,ENSMUST00000124892_Brat1-006,ENSMUST00000131905_Brat1-005,ENSMUST00000153440_Brat1-003	66	37	27	28	36	37
ENSMUSG00000000149_Gna12	ENSMUST00000000153_Gna12-001,ENSMUST00000198447_Gna12-003	204	71.82	99.89	35	40.57	13
ENSMUSG00000000154_Slc22a18	ENSMUST00000052348_Slc22a18-001,ENSMUST00000105917_Slc22a18-002,ENSMUST00000141988_Slc22a18-006,ENSMUST00000145943_Slc22a18-004,ENSMUST00000150791_Slc22a18-005	1	0	0	1	0	0
ENSMUSG00000000157_Itgb2l	ENSMUST00000000161_Itgb2l-001,ENSMUST00000113773_Itgb2l-002,ENSMUST00000131567_Itgb2l-003,ENSMUST00000131777_Itgb2l-004	0	2	0	3	3	0
ENSMUSG00000000159_Igsf5	ENSMUST00000000163_Igsf5-002,ENSMUST00000081093_Igsf5-003,ENSMUST00000113794_Igsf5-001,ENSMUST00000113795_Igsf5-007,ENSMUST00000136292_Igsf5-005,ENSMUST00000139595_Igsf5-006	4.2	7.21	0	9.39	8.1	11
ENSMUSG00000000167_Pih1d2	ENSMUST00000000171_Pih1d2-001,ENSMUST00000124029_Pih1d2-003,ENSMUST00000125606_Pih1d2-006,ENSMUST00000132187_Pih1d2-002,ENSMUST00000141366_Pih1d2-005,ENSMUST00000151197_Pih1d2-007,ENSMUST00000155773_Pih1d2-004	5	9	5	13	9	5
ENSMUSG00000000168_Dlat	ENSMUST00000034567_Dlat-001,ENSMUST00000125919_Dlat-004,ENSMUST00000126933_Dlat-005,ENSMUST00000132455_Dlat-006,ENSMUST00000142275_Dlat-003,ENSMUST00000155417_Dlat-002	498	204	323	149	60	60
ENSMUSG00000000171_Sdhd	ENSMUST00000000175_Sdhd-201	198	123	139	67	38	23
ENSMUSG00000000182_Fgf23	ENSMUST00000000186_Fgf23-001	7	1	7	2	6	3
ENSMUSG00000000183_Fgf6	ENSMUST00000000187_Fgf6-001	14	27	7	11	20	26
ENSMUSG00000000184_Ccnd2	ENSMUST00000000188_Ccnd2-001,ENSMUST00000201066_Ccnd2-008,ENSMUST00000201564_Ccnd2-005,ENSMUST00000201637_Ccnd2-004,ENSMUST00000201857_Ccnd2-003,ENSMUST00000201902_Ccnd2-002,ENSMUST00000201985_Ccnd2-007,ENSMUST00000202363_Ccnd2-006	27	25.67	5	31	42	40.6
ENSMUSG00000000194_Gpr107	ENSMUST00000056433_Gpr107-001,ENSMUST00000127872_Gpr107-010,ENSMUST00000133207_Gpr107-006,ENSMUST00000146747_Gpr107-007,ENSMUST00000147099_Gpr107-009,ENSMUST00000149622_Gpr107-008,ENSMUST00000151991_Gpr107-004,ENSMUST00000153032_Gpr107-003,ENSMUST00000169333_Gpr107-005,ENSMUST00000172422_Gpr107-002,ENSMUST00000194084_Gpr107-012	290	124	112	78	112	55
ENSMUSG00000000197_Nalcn	ENSMUST00000000201_Nalcn-201	482	194	309	104	67	58
ENSMUSG00000000202_Btbd17	ENSMUST00000000206_Btbd17-001,ENSMUST00000137965_Btbd17-006,ENSMUST00000141386_Btbd17-007,ENSMUST00000141481_Btbd17-004,ENSMUST00000146853_Btbd17-005,ENSMUST00000156053_Btbd17-003,ENSMUST00000156192_Btbd17-002	121	39	47	33	31	14
ENSMUSG00000000204_Slfn4	ENSMUST00000000208_Slfn4-001,ENSMUST00000167596_Slfn4-201	0	7	0	2	8	7
ENSMUSG00000000214_Th	ENSMUST00000000219_Th-002,ENSMUST00000105929_Th-001,ENSMUST00000123057_Th-004,ENSMUST00000124951_Th-005,ENSMUST00000138482_Th-006,ENSMUST00000140344_Th-003	116	24	42	5	10	5
ENSMUSG00000000215_Ins2	ENSMUST00000000220_Ins2-001,ENSMUST00000105930_Ins2-004,ENSMUST00000105931_Ins2-003,ENSMUST00000105932_Ins2-005,ENSMUST00000105933_Ins2-002,ENSMUST00000105934_Ins2-006,ENSMUST00000125933_Ins2-007,ENSMUST00000162317_Ins2-008	0	0	0	1	2	0
ENSMUSG00000000216_Scnn1g	ENSMUST00000000221_Scnn1g-001	3	6	5	7	8	5
ENSMUSG00000000223_Drp2	ENSMUST00000000228_Drp2-004,ENSMUST00000113224_Drp2-003,ENSMUST00000113226_Drp2-006,ENSMUST00000113228_Drp2-002,ENSMUST00000142146_Drp2-005,ENSMUST00000153424_Drp2-001	134	52	95	42	44	26
ENSMUSG00000000244_Tspan32	ENSMUST00000009396_Tspan32-001,ENSMUST00000075172_Tspan32-003,ENSMUST00000082008_Tspan32-006,ENSMUST00000105923_Tspan32-005,ENSMUST00000105924_Tspan32-009,ENSMUST00000105925_Tspan32-008,ENSMUST00000141186_Tspan32-002,ENSMUST00000143512_Tspan32-011,ENSMUST00000145212_Tspan32-004,ENSMUST00000154264_Tspan32-010,ENSMUST00000207211_Tspan32-013,ENSMUST00000207449_Tspan32-012	7	10	2	14	15	14
ENSMUSG00000000247_Lhx2	ENSMUST00000000253_Lhx2-001,ENSMUST00000133661_Lhx2-005,ENSMUST00000143783_Lhx2-003,ENSMUST00000149664_Lhx2-004,ENSMUST00000155964_Lhx2-002,ENSMUST00000175896_Lhx2-006,ENSMUST00000176229_Lhx2-007	4	8	0	14	17	15
ENSMUSG00000000248_Clec2g	ENSMUST00000000254_Clec2g-001,ENSMUST00000075789_Clec2g-201,ENSMUST00000142388_Clec2g-003,ENSMUST00000146925_Clec2g-002,ENSMUST00000203405_Clec2g-004,ENSMUST00000204259_Clec2g-005	0	6	2	6	6	3
ENSMUSG00000000253_Gmpr	ENSMUST00000000260_Gmpr-001,ENSMUST00000128873_Gmpr-002,ENSMUST00000129176_Gmpr-003	52	16	21	11	12	3
ENSMUSG00000000263_Glra1	ENSMUST00000075603_Glra1-003,ENSMUST00000102716_Glra1-002,ENSMUST00000108853_Glra1-001	11	8	15	11	5	5
ENSMUSG00000000266_Mid2	ENSMUST00000112988_Mid2-002,ENSMUST00000112990_Mid2-001,ENSMUST00000112993_Mid2-201,ENSMUST00000128809_Mid2-006,ENSMUST00000140144_Mid2-005	246	123	159	62	44	21
ENSMUSG00000000275_Trim25	ENSMUST00000000284_Trim25-002,ENSMUST00000100627_Trim25-003,ENSMUST00000107896_Trim25-001	18	17	8	14	17	19
ENSMUSG00000000276_Dgke	ENSMUST00000000285_Dgke-201,ENSMUST00000107894_Dgke-001,ENSMUST00000152772_Dgke-002	358	163	256	110	61	41
ENSMUSG00000000278_Scpep1	ENSMUST00000000287_Scpep1-001	25	13	16	5	3	6
ENSMUSG00000000282_Mnt	ENSMUST00000000291_Mnt-001,ENSMUST00000132150_Mnt-002,ENSMUST00000133217_Mnt-003	70	31	38	25	30	16
ENSMUSG00000000290_Itgb2	ENSMUST00000000299_Itgb2-001,ENSMUST00000130059_Itgb2-005,ENSMUST00000131023_Itgb2-004,ENSMUST00000153541_Itgb2-003,ENSMUST00000156644_Itgb2-002	3	6	0	6	9	5
ENSMUSG00000000295_Hddc2	ENSMUST00000000304_Hddc2-001,ENSMUST00000159194_Hddc2-005,ENSMUST00000159659_Hddc2-004,ENSMUST00000160447_Hddc2-002,ENSMUST00000162076_Hddc2-003	36	11	16	9	11	14
ENSMUSG00000000296_Tpd52l1	ENSMUST00000000305_Tpd52l1-201	55	10	14	12	19	6
ENSMUSG00000000301_Pemt	ENSMUST00000000310_Pemt-006,ENSMUST00000102692_Pemt-004,ENSMUST00000102693_Pemt-003,ENSMUST00000133028_Pemt-010,ENSMUST00000136660_Pemt-009,ENSMUST00000143646_Pemt-008,ENSMUST00000146461_Pemt-001,ENSMUST00000147422_Pemt-007,ENSMUST00000148512_Pemt-005,ENSMUST00000150954_Pemt-002	0	1	5	1	1	0
ENSMUSG00000000303_Cdh1	ENSMUST00000000312_Cdh1-001,ENSMUST00000136580_Cdh1-003,ENSMUST00000167688_Cdh1-201	30	17	27	18	12	10
ENSMUSG00000000305_Cdh4	ENSMUST00000000314_Cdh4-001,ENSMUST00000098996_Cdh4-201,ENSMUST00000108911_Cdh4-002,ENSMUST00000124708_Cdh4-003,ENSMUST00000129659_Cdh4-005,ENSMUST00000136411_Cdh4-004	201	68	116	46	44	24
ENSMUSG00000000308_Ckmt1	ENSMUST00000000317_Ckmt1-002,ENSMUST00000078222_Ckmt1-001,ENSMUST00000125221_Ckmt1-007,ENSMUST00000125812_Ckmt1-010,ENSMUST00000126130_Ckmt1-005,ENSMUST00000128612_Ckmt1-008,ENSMUST00000129130_Ckmt1-009,ENSMUST00000145380_Ckmt1-003,ENSMUST00000150271_Ckmt1-004,ENSMUST00000153040_Ckmt1-006	719	269	436	188	90	68
ENSMUSG00000000317_Bcl6b	ENSMUST00000000326_Bcl6b-001,ENSMUST00000140542_Bcl6b-003,ENSMUST00000153449_Bcl6b-002	6	12	8	4	15	12
ENSMUSG00000000318_Clec10a	ENSMUST00000000327_Clec10a-007,ENSMUST00000102571_Clec10a-001,ENSMUST00000143298_Clec10a-008,ENSMUST00000144935_Clec10a-004,ENSMUST00000150966_Clec10a-010,ENSMUST00000152635_Clec10a-002,ENSMUST00000153959_Clec10a-003,ENSMUST00000178567_Clec10a-005,ENSMUST00000178945_Clec10a-006,ENSMUST00000180106_Clec10a-009	2	4	0	1	4	3
ENSMUSG00000000320_Alox12	ENSMUST00000000329_Alox12-001,ENSMUST00000108574_Alox12-002	1	2	2	14	9	8
ENSMUSG00000000325_Arvcf	ENSMUST00000090103_Arvcf-201,ENSMUST00000115610_Arvcf-005,ENSMUST00000115612_Arvcf-002,ENSMUST00000115613_Arvcf-001,ENSMUST00000115614_Arvcf-003,ENSMUST00000126183_Arvcf-008,ENSMUST00000150253_Arvcf-004,ENSMUST00000150484_Arvcf-007,ENSMUST00000152132_Arvcf-009,ENSMUST00000155548_Arvcf-006	57	42	31	22	15	17
ENSMUSG00000000326_Comt	ENSMUST00000000335_Comt-003,ENSMUST00000115609_Comt-001,ENSMUST00000147720_Comt-002,ENSMUST00000165430_Comt-201	117.86	38.78	52	34	19	18
ENSMUSG00000000339_Rtca	ENSMUST00000000348_Rtca-001,ENSMUST00000124486_Rtca-005,ENSMUST00000140677_Rtca-003,ENSMUST00000143425_Rtca-004,ENSMUST00000153005_Rtca-002	145.27	54.81	94.85	25.63	32.16	23.81
ENSMUSG00000000340_Dbt	ENSMUST00000000349_Dbt-001,ENSMUST00000196376_Dbt-004,ENSMUST00000197201_Dbt-002,ENSMUST00000199614_Dbt-003	107	54	41	39	26	10
ENSMUSG00000000346_Dazap2	ENSMUST00000000356_Dazap2-201	221	92	128	57	31	25
ENSMUSG00000000355_Mcts1	ENSMUST00000000365_Mcts1-001,ENSMUST00000133128_Mcts1-004,ENSMUST00000134573_Mcts1-002,ENSMUST00000140204_Mcts1-003,ENSMUST00000148938_Mcts1-005	95	44	34	25	12	10
ENSMUSG00000000359_Rem1	ENSMUST00000000369_Rem1-001,ENSMUST00000139370_Rem1-003,ENSMUST00000150913_Rem1-002	0	1	0	2	12	14
ENSMUSG00000000365_Rnf17	ENSMUST00000095793_Rnf17-201	21	14	12	7	6	11
ENSMUSG00000000374_Trappc10	ENSMUST00000000384_Trappc10-201	241	105	121	56	31	31
ENSMUSG00000000378_Ccm2	ENSMUST00000000388_Ccm2-001,ENSMUST00000109721_Ccm2-201,ENSMUST00000109722_Ccm2-002,ENSMUST00000144293_Ccm2-003,ENSMUST00000159007_Ccm2-005,ENSMUST00000160633_Ccm2-006,ENSMUST00000161501_Ccm2-004,ENSMUST00000161667_Ccm2-007	147	67	78	43	52	38
ENSMUSG00000000381_Wap	ENSMUST00000102910_Wap-003,ENSMUST00000127341_Wap-001,ENSMUST00000141868_Wap-002	0	0	0	2	0	2
ENSMUSG00000000384_Tbrg4	ENSMUST00000000394_Tbrg4-007,ENSMUST00000131313_Tbrg4-003,ENSMUST00000131477_Tbrg4-004,ENSMUST00000131815_Tbrg4-012,ENSMUST00000132446_Tbrg4-006,ENSMUST00000134016_Tbrg4-002,ENSMUST00000136682_Tbrg4-010,ENSMUST00000144463_Tbrg4-009,ENSMUST00000150697_Tbrg4-001,ENSMUST00000151008_Tbrg4-005,ENSMUST00000156969_Tbrg4-008,ENSMUST00000189268_Tbrg4-201	29	18	34	13	4	5
ENSMUSG00000000385_Tmprss2	ENSMUST00000000395_Tmprss2-201	5	1	3	1	7	1
ENSMUSG00000000386_Mx1	ENSMUST00000023655_Mx1-201,ENSMUST00000113768_Mx1-001,ENSMUST00000135184_Mx1-002,ENSMUST00000142883_Mx1-004,ENSMUST00000155233_Mx1-003	2	2	2	6	7	4
ENSMUSG00000000392_Fap	ENSMUST00000000402_Fap-008,ENSMUST00000102732_Fap-001,ENSMUST00000128139_Fap-007,ENSMUST00000136297_Fap-003,ENSMUST00000152085_Fap-004,ENSMUST00000172676_Fap-002,ENSMUST00000173745_Fap-005,ENSMUST00000174234_Fap-006,ENSMUST00000174448_Fap-009	2	4	14	4	3	3
ENSMUSG00000000394_Gcg	ENSMUST00000102733_Gcg-001,ENSMUST00000136686_Gcg-002,ENSMUST00000155624_Gcg-003	0	2	0	3	1	1
ENSMUSG00000000399_Ndufa9	ENSMUST00000088194_Ndufa9-003,ENSMUST00000200890_Ndufa9-002,ENSMUST00000205002_Ndufa9-001	276	110	135	63	54	37
ENSMUSG00000000402_Egfl6	ENSMUST00000000412_Egfl6-001	3	2	2	2	1	3
ENSMUSG00000000409_Lck	ENSMUST00000067240_Lck-002,ENSMUST00000102596_Lck-001,ENSMUST00000123640_Lck-004,ENSMUST00000127943_Lck-005,ENSMUST00000132030_Lck-007,ENSMUST00000134336_Lck-003,ENSMUST00000139957_Lck-006,ENSMUST00000167288_Lck-201	2	5	0	5	11	6
ENSMUSG00000000411_Tssk3	ENSMUST00000000421_Tssk3-001	1	2	3	3	7	3
ENSMUSG00000000416_Cttnbp2	ENSMUST00000090601_Cttnbp2-003,ENSMUST00000129669_Cttnbp2-008,ENSMUST00000139557_Cttnbp2-002,ENSMUST00000140416_Cttnbp2-006,ENSMUST00000141581_Cttnbp2-009,ENSMUST00000142963_Cttnbp2-007,ENSMUST00000146775_Cttnbp2-004,ENSMUST00000148602_Cttnbp2-001,ENSMUST00000152499_Cttnbp2-005	1246.34	488.76	458.91	338.44	244.37	158.48
ENSMUSG00000000420_Galnt1	ENSMUST00000000430_Galnt1-001,ENSMUST00000164066_Galnt1-007,ENSMUST00000164998_Galnt1-003,ENSMUST00000169474_Galnt1-005,ENSMUST00000170191_Galnt1-004,ENSMUST00000170243_Galnt1-002,ENSMUST00000171583_Galnt1-006,ENSMUST00000178605_Galnt1-201	387	164	228	99	89	42
ENSMUSG00000000435_Myf5	ENSMUST00000000445_Myf5-201	1	0	0	8	0	6
ENSMUSG00000000439_Mkrn2	ENSMUST00000000449_Mkrn2-001,ENSMUST00000204409_Mkrn2-002,ENSMUST00000205248_Mkrn2-003	158.72	95.37	101.15	67.82	35.88	31.99
ENSMUSG00000000440_Pparg	ENSMUST00000000450_Pparg-003,ENSMUST00000171644_Pparg-001,ENSMUST00000203308_Pparg-006,ENSMUST00000203732_Pparg-002,ENSMUST00000203896_Pparg-005,ENSMUST00000204305_Pparg-004,ENSMUST00000205213_Pparg-007	23	15	13	8	6	4
ENSMUSG00000000441_Raf1	ENSMUST00000000451_Raf1-001,ENSMUST00000112949_Raf1-003,ENSMUST00000124553_Raf1-005,ENSMUST00000127503_Raf1-002,ENSMUST00000130528_Raf1-006,ENSMUST00000147979_Raf1-004,ENSMUST00000203142_Raf1-007,ENSMUST00000203276_Raf1-009,ENSMUST00000203759_Raf1-008,ENSMUST00000203826_Raf1-010,ENSMUST00000204512_Raf1-011	295.83	101.63	160.85	76.18	46.89	31.01
ENSMUSG00000000486_Sept1	ENSMUST00000106313_Sept1-002,ENSMUST00000106314_Sept1-001,ENSMUST00000131208_Sept1-007,ENSMUST00000133591_Sept1-006,ENSMUST00000133733_Sept1-005,ENSMUST00000133913_Sept1-010,ENSMUST00000138541_Sept1-008,ENSMUST00000142356_Sept1-004,ENSMUST00000152267_Sept1-009,ENSMUST00000205570_Sept1-011	13	9	5	13	16	9
ENSMUSG00000000489_Pdgfb	ENSMUST00000000500_Pdgfb-201	4	6	6	5	15	6
ENSMUSG00000000530_Acvrl1	ENSMUST00000000542_Acvrl1-001,ENSMUST00000117984_Acvrl1-005,ENSMUST00000119063_Acvrl1-003,ENSMUST00000120028_Acvrl1-002,ENSMUST00000120754_Acvrl1-006,ENSMUST00000121718_Acvrl1-004,ENSMUST00000124151_Acvrl1-009,ENSMUST00000128525_Acvrl1-011,ENSMUST00000128868_Acvrl1-010,ENSMUST00000130432_Acvrl1-008,ENSMUST00000144229_Acvrl1-007	6	13	0	2	10	4
ENSMUSG00000000531_Grasp	ENSMUST00000000543_Grasp-201	6	1	9	1	5	4
ENSMUSG00000000532_Acvr1b	ENSMUST00000000544_Acvr1b-001	176	59	108	33	23	19
ENSMUSG00000000538_Tom1l2	ENSMUST00000064019_Tom1l2-005,ENSMUST00000093046_Tom1l2-009,ENSMUST00000093048_Tom1l2-008,ENSMUST00000095254_Tom1l2-201,ENSMUST00000102682_Tom1l2-003,ENSMUST00000102683_Tom1l2-002,ENSMUST00000133420_Tom1l2-006,ENSMUST00000142225_Tom1l2-007,ENSMUST00000143124_Tom1l2-004,ENSMUST00000151284_Tom1l2-001,ENSMUST00000153920_Tom1l2-010	711	317	371	156.62	124	92
ENSMUSG00000000544_Gpa33	ENSMUST00000027847_Gpa33-002,ENSMUST00000060833_Gpa33-001,ENSMUST00000166159_Gpa33-004,ENSMUST00000166860_Gpa33-201	3	5	0	7	8	5
ENSMUSG00000000552_Zfp385a	ENSMUST00000168828_Zfp385a-201	312	68	102	49	62	32
ENSMUSG00000000555_Itga5	ENSMUST00000023128_Itga5-201	6	3	2	2	12	5
ENSMUSG00000000560_Gabra2	ENSMUST00000000572_Gabra2-004,ENSMUST00000197124_Gabra2-003,ENSMUST00000197284_Gabra2-001,ENSMUST00000198625_Gabra2-002,ENSMUST00000199012_Gabra2-006,ENSMUST00000199861_Gabra2-005	286	129	137	95	83	51
ENSMUSG00000000561_Wdr77	ENSMUST00000010278_Wdr77-001,ENSMUST00000127464_Wdr77-003,ENSMUST00000128005_Wdr77-006,ENSMUST00000130994_Wdr77-002,ENSMUST00000151263_Wdr77-005	108.71	70.87	72.32	51.22	22	32
ENSMUSG00000000562_Adora3	ENSMUST00000000574_Adora3-001,ENSMUST00000164730_Adora3-003,ENSMUST00000197613_Adora3-002	1	6	0	4	18	6
ENSMUSG00000000563_Atp5f1	ENSMUST00000118209_Atp5f1-001,ENSMUST00000123959_Atp5f1-004,ENSMUST00000133320_Atp5f1-002,ENSMUST00000143022_Atp5f1-005,ENSMUST00000153666_Atp5f1-003,ENSMUST00000199311_Atp5f1-007	733.87	419.71	613.85	232.88	134	102.88
ENSMUSG00000000567_Sox9	ENSMUST00000000579_Sox9-001	560	157	234	142	98	68
ENSMUSG00000000568_Hnrnpd	ENSMUST00000019128_Hnrnpd-002,ENSMUST00000072750_Hnrnpd-005,ENSMUST00000112939_Hnrnpd-003,ENSMUST00000164833_Hnrnpd-012,ENSMUST00000168396_Hnrnpd-004,ENSMUST00000170654_Hnrnpd-009,ENSMUST00000170912_Hnrnpd-008,ENSMUST00000171106_Hnrnpd-006,ENSMUST00000171640_Hnrnpd-010,ENSMUST00000171786_Hnrnpd-007,ENSMUST00000172361_Hnrnpd-001	1403	385	567	261	373	186
ENSMUSG00000000579_Dynlt1c	ENSMUST00000092966_Dynlt1c-001,ENSMUST00000124894_Dynlt1c-004,ENSMUST00000138598_Dynlt1c-002,ENSMUST00000149027_Dynlt1c-003	70.69	43.89	35.45	29.86	55.03	27
ENSMUSG00000000581_C1d	ENSMUST00000000594_C1d-001,ENSMUST00000130330_C1d-005,ENSMUST00000131227_C1d-003,ENSMUST00000135568_C1d-004,ENSMUST00000156784_C1d-002	94	51	44	22	27	9
ENSMUSG00000000594_Gm2a	ENSMUST00000000608_Gm2a-001	152	69	133	27	30	18
ENSMUSG00000000600_Krit1	ENSMUST00000080085_Krit1-001,ENSMUST00000171023_Krit1-004,ENSMUST00000196098_Krit1-006,ENSMUST00000197611_Krit1-010,ENSMUST00000197742_Krit1-012,ENSMUST00000198079_Krit1-011,ENSMUST00000199234_Krit1-008,ENSMUST00000199475_Krit1-005,ENSMUST00000199845_Krit1-002,ENSMUST00000200004_Krit1-009,ENSMUST00000200386_Krit1-003,ENSMUST00000200577_Krit1-007	377	257	277	172	102	101
ENSMUSG00000000605_Clcn4	ENSMUST00000000619_Clcn4-001	696	239	394	109	95	73
ENSMUSG00000000606_Vmn2r88	ENSMUST00000022438_Vmn2r88-201,ENSMUST00000159674_Vmn2r88-001,ENSMUST00000163019_Vmn2r88-002	0	4	0	4	1	1
ENSMUSG00000000617_Grm6	ENSMUST00000000631_Grm6-001,ENSMUST00000126890_Grm6-003,ENSMUST00000156890_Grm6-002,ENSMUST00000171427_Grm6-201	0	6	7	9.59	11	8
ENSMUSG00000000627_Sema4f	ENSMUST00000000641_Sema4f-001,ENSMUST00000125579_Sema4f-003,ENSMUST00000203271_Sema4f-004,ENSMUST00000203911_Sema4f-002	84	42	83	24	28	11
ENSMUSG00000000628_Hk2	ENSMUST00000000642_Hk2-001,ENSMUST00000168725_Hk2-004,ENSMUST00000169270_Hk2-003,ENSMUST00000170833_Hk2-002	224	67	104	58	46	35
ENSMUSG00000000631_Myo18a	ENSMUST00000000645_Myo18a-201,ENSMUST00000092884_Myo18a-018,ENSMUST00000092887_Myo18a-202,ENSMUST00000100443_Myo18a-019,ENSMUST00000100794_Myo18a-004,ENSMUST00000100795_Myo18a-014,ENSMUST00000102488_Myo18a-001,ENSMUST00000108375_Myo18a-002,ENSMUST00000108376_Myo18a-003,ENSMUST00000130305_Myo18a-006,ENSMUST00000130627_Myo18a-022,ENSMUST00000130956_Myo18a-008,ENSMUST00000134196_Myo18a-007,ENSMUST00…	1300	466	566	252	285	210
ENSMUSG00000000632_Sez6	ENSMUST00000000646_Sez6-009,ENSMUST00000093995_Sez6-001,ENSMUST00000126866_Sez6-006,ENSMUST00000138346_Sez6-002,ENSMUST00000138749_Sez6-008,ENSMUST00000140630_Sez6-003,ENSMUST00000142542_Sez6-005,ENSMUST00000151982_Sez6-007,ENSMUST00000155087_Sez6-004	183	61	149	35	43	29
ENSMUSG00000000673_Haao	ENSMUST00000000687_Haao-201	0	0	0	0	0	0
ENSMUSG00000000682_Cd52	ENSMUST00000000696_Cd52-001,ENSMUST00000137445_Cd52-003,ENSMUST00000145122_Cd52-002	0	1	0	1	0	1
ENSMUSG00000000686_Abhd15	ENSMUST00000094004_Abhd15-001,ENSMUST00000145676_Abhd15-003,ENSMUST00000147386_Abhd15-002	6	10	3	5.05	17.22	10
ENSMUSG00000000690_Hoxb6	ENSMUST00000000704_Hoxb6-201,ENSMUST00000173432_Hoxb6-001	4	3	2	7	11	9
ENSMUSG00000000693_Loxl3	ENSMUST00000000707_Loxl3-001,ENSMUST00000101257_Loxl3-002,ENSMUST00000152679_Loxl3-003,ENSMUST00000155502_Loxl3-004,ENSMUST00000204318_Loxl3-005	24.5	13	5.09	10.88	20.18	15
ENSMUSG00000000701_Tcl1b5	ENSMUST00000000717_Tcl1b5-201	0	1	0	0	3	1
ENSMUSG00000000706_Btn1a1	ENSMUST00000041674_Btn1a1-001,ENSMUST00000110434_Btn1a1-002	4	10	1	11	25	3
ENSMUSG00000000708_Kat2b	ENSMUST00000000724_Kat2b-001,ENSMUST00000163648_Kat2b-003,ENSMUST00000164390_Kat2b-002,ENSMUST00000166525_Kat2b-004,ENSMUST00000167092_Kat2b-005,ENSMUST00000171072_Kat2b-006,ENSMUST00000172160_Kat2b-007	405	151.9	223	82	43	35
ENSMUSG00000000711_Rab5b	ENSMUST00000000727_Rab5b-201	287	108.42	150.24	103.62	48	57
ENSMUSG00000000724_Cryba1	ENSMUST00000078623_Cryba1-001,ENSMUST00000124178_Cryba1-002	1	1	0	2	4	0
ENSMUSG00000000730_Dnmt3l	ENSMUST00000000746_Dnmt3l-003,ENSMUST00000123940_Dnmt3l-006,ENSMUST00000131825_Dnmt3l-004,ENSMUST00000135316_Dnmt3l-007,ENSMUST00000138785_Dnmt3l-001,ENSMUST00000139539_Dnmt3l-005,ENSMUST00000144446_Dnmt3l-008,ENSMUST00000151242_Dnmt3l-002	0	4	4	3	10	7
ENSMUSG00000000731_Aire	ENSMUST00000019257_Aire-008,ENSMUST00000105395_Aire-010,ENSMUST00000105396_Aire-012,ENSMUST00000128241_Aire-007,ENSMUST00000130972_Aire-002,ENSMUST00000131028_Aire-013,ENSMUST00000140636_Aire-004,ENSMUST00000141255_Aire-014,ENSMUST00000143452_Aire-016,ENSMUST00000143548_Aire-015,ENSMUST00000143735_Aire-009,ENSMUST00000145975_Aire-001,ENSMUST00000148469_Aire-005,ENSMUST00000154374_Aire-006,ENSMUST…	0	4	0	9	8	10
ENSMUSG00000000732_Icosl	ENSMUST00000105393_Icosl-201	41	25	38	13	8	7
ENSMUSG00000000738_Spg7	ENSMUST00000108868_Spg7-201,ENSMUST00000125975_Spg7-003,ENSMUST00000128234_Spg7-005,ENSMUST00000128803_Spg7-002,ENSMUST00000130787_Spg7-009,ENSMUST00000135991_Spg7-006,ENSMUST00000142150_Spg7-010,ENSMUST00000142541_Spg7-004,ENSMUST00000149248_Spg7-001,ENSMUST00000152972_Spg7-008,ENSMUST00000153285_Spg7-011,ENSMUST00000153492_Spg7-007	346	126	130	59	57	48
ENSMUSG00000000739_Sult5a1	ENSMUST00000000755_Sult5a1-001,ENSMUST00000122819_Sult5a1-002,ENSMUST00000126951_Sult5a1-004,ENSMUST00000137998_Sult5a1-006,ENSMUST00000146007_Sult5a1-003,ENSMUST00000152722_Sult5a1-005	1	1	0	0	0	2
ENSMUSG00000000740_Rpl13	ENSMUST00000000756_Rpl13-001,ENSMUST00000129311_Rpl13-002,ENSMUST00000132275_Rpl13-004,ENSMUST00000152444_Rpl13-003	253.39	103.55	156.2	40	47.15	24.51
ENSMUSG00000000743_Chmp1a	ENSMUST00000000759_Chmp1a-001,ENSMUST00000167655_Chmp1a-003,ENSMUST00000172336_Chmp1a-002	75	29	51	19	17	12
ENSMUSG00000000751_Rpa1	ENSMUST00000000767_Rpa1-002,ENSMUST00000092907_Rpa1-001,ENSMUST00000135770_Rpa1-005,ENSMUST00000149365_Rpa1-003,ENSMUST00000154894_Rpa1-004	271	97	146	58	56	36
ENSMUSG00000000753_Serpinf1	ENSMUST00000000769_Serpinf1-001,ENSMUST00000125982_Serpinf1-005,ENSMUST00000137103_Serpinf1-006,ENSMUST00000138661_Serpinf1-002,ENSMUST00000139403_Serpinf1-004,ENSMUST00000155009_Serpinf1-003,ENSMUST00000167281_Serpinf1-008,ENSMUST00000168902_Serpinf1-007	8	10	4	5	13	4
ENSMUSG00000000759_Tubgcp3	ENSMUST00000000776_Tubgcp3-001,ENSMUST00000164611_Tubgcp3-007,ENSMUST00000164774_Tubgcp3-003,ENSMUST00000164861_Tubgcp3-005,ENSMUST00000164971_Tubgcp3-004,ENSMUST00000165321_Tubgcp3-009,ENSMUST00000167547_Tubgcp3-002,ENSMUST00000168657_Tubgcp3-010,ENSMUST00000172056_Tubgcp3-008	186	112	144	65	45	50
ENSMUSG00000000766_Oprm1	ENSMUST00000000783_Oprm1-017,ENSMUST00000052751_Oprm1-030,ENSMUST00000056385_Oprm1-007,ENSMUST00000063036_Oprm1-029,ENSMUST00000078634_Oprm1-016,ENSMUST00000092729_Oprm1-014,ENSMUST00000092731_Oprm1-013,ENSMUST00000092734_Oprm1-008,ENSMUST00000105597_Oprm1-004,ENSMUST00000105601_Oprm1-009,ENSMUST00000105602_Oprm1-011,ENSMUST00000105603_Oprm1-018,ENSMUST00000105604_Oprm1-019,ENSMUST00000105605_Opr…	4	10	1	14	15	12
ENSMUSG00000000776_Polr3d	ENSMUST00000000793_Polr3d-201,ENSMUST00000180358_Polr3d-202	189	56	71	24	39	19
ENSMUSG00000000782_Tcf7	ENSMUST00000086844_Tcf7-001,ENSMUST00000109071_Tcf7-002	2	6	6	3	3	1
ENSMUSG00000000787_Ddx3x	ENSMUST00000000804_Ddx3x-001,ENSMUST00000123096_Ddx3x-004,ENSMUST00000149639_Ddx3x-005,ENSMUST00000153611_Ddx3x-003,ENSMUST00000153851_Ddx3x-002	1579	750	964	465	270	188
ENSMUSG00000000791_Il12rb1	ENSMUST00000000808_Il12rb1-201	1	3	3	4	3	2
ENSMUSG00000000792_Slc5a5	ENSMUST00000000809_Slc5a5-001	1	2	0	7	1	7
ENSMUSG00000000794_Kcnn3	ENSMUST00000000811_Kcnn3-001,ENSMUST00000124584_Kcnn3-002	62	35	19	37	47	34
ENSMUSG00000000804_Usp32	ENSMUST00000000821_Usp32-003,ENSMUST00000108075_Usp32-001,ENSMUST00000172515_Usp32-010,ENSMUST00000172595_Usp32-008,ENSMUST00000172950_Usp32-006,ENSMUST00000173156_Usp32-004,ENSMUST00000173271_Usp32-009,ENSMUST00000174602_Usp32-005,ENSMUST00000174809_Usp32-007	656	316	334	185	93	82
ENSMUSG00000000805_Car4	ENSMUST00000103194_Car4-001,ENSMUST00000108076_Car4-005,ENSMUST00000127827_Car4-002,ENSMUST00000138331_Car4-006,ENSMUST00000139416_Car4-004,ENSMUST00000150596_Car4-003	116	39	43	26	20	12
ENSMUSG00000000811_Txnrd3	ENSMUST00000000828_Txnrd3-001,ENSMUST00000101171_Txnrd3-002	32	23	8	4	7	4
ENSMUSG00000000817_Fasl	ENSMUST00000000834_Fasl-001,ENSMUST00000193648_Fasl-002	1	2	0	9	10	9
ENSMUSG00000000823_Zfp512b	ENSMUST00000108789_Zfp512b-001,ENSMUST00000128553_Zfp512b-002,ENSMUST00000131866_Zfp512b-005,ENSMUST00000132538_Zfp512b-008,ENSMUST00000133598_Zfp512b-004,ENSMUST00000135561_Zfp512b-010,ENSMUST00000140103_Zfp512b-007,ENSMUST00000150552_Zfp512b-009,ENSMUST00000153998_Zfp512b-003,ENSMUST00000155947_Zfp512b-006	174	39	102	43	47	33
ENSMUSG00000000826_Dnajc5	ENSMUST00000072334_Dnajc5-001,ENSMUST00000108796_Dnajc5-004,ENSMUST00000108797_Dnajc5-003,ENSMUST00000116365_Dnajc5-002,ENSMUST00000141523_Dnajc5-006,ENSMUST00000152578_Dnajc5-005	624	261	362	160	86	77
ENSMUSG00000000827_Tpd52l2	ENSMUST00000000844_Tpd52l2-002,ENSMUST00000069712_Tpd52l2-004,ENSMUST00000108799_Tpd52l2-009,ENSMUST00000108800_Tpd52l2-003,ENSMUST00000129390_Tpd52l2-008,ENSMUST00000130261_Tpd52l2-012,ENSMUST00000141825_Tpd52l2-010,ENSMUST00000149163_Tpd52l2-001,ENSMUST00000155589_Tpd52l2-011,ENSMUST00000183956_Tpd52l2-006,ENSMUST00000184588_Tpd52l2-005,ENSMUST00000184849_Tpd52l2-007	193	111	130	50	58	22
ENSMUSG00000000838_Fmr1	ENSMUST00000088546_Fmr1-001,ENSMUST00000114653_Fmr1-007,ENSMUST00000114654_Fmr1-008,ENSMUST00000114655_Fmr1-009,ENSMUST00000114656_Fmr1-005,ENSMUST00000114657_Fmr1-006,ENSMUST00000127954_Fmr1-002,ENSMUST00000127993_Fmr1-013,ENSMUST00000133327_Fmr1-011,ENSMUST00000141728_Fmr1-012,ENSMUST00000142584_Fmr1-003,ENSMUST00000146177_Fmr1-004,ENSMUST00000148348_Fmr1-010	645	282	421	185	198	103
ENSMUSG00000000861_Bcl11a	ENSMUST00000000881_Bcl11a-003,ENSMUST00000109514_Bcl11a-006,ENSMUST00000109516_Bcl11a-005,ENSMUST00000118955_Bcl11a-001,ENSMUST00000124148_Bcl11a-004,ENSMUST00000127494_Bcl11a-002	472	172	180	105	117	70
ENSMUSG00000000869_Il4	ENSMUST00000000889_Il4-001,ENSMUST00000127858_Il4-004,ENSMUST00000140684_Il4-002,ENSMUST00000150568_Il4-003	0	0	0	2	1	0
ENSMUSG00000000876_Pxmp4	ENSMUST00000000896_Pxmp4-001,ENSMUST00000109703_Pxmp4-002	26	17	30	7	17	12
ENSMUSG00000000881_Dlg3	ENSMUST00000000901_Dlg3-006,ENSMUST00000087984_Dlg3-003,ENSMUST00000113735_Dlg3-004,ENSMUST00000113736_Dlg3-001,ENSMUST00000146772_Dlg3-008,ENSMUST00000147863_Dlg3-002,ENSMUST00000148076_Dlg3-007,ENSMUST00000151020_Dlg3-005	369	136	227	90	62	65
ENSMUSG00000000884_Gnb1l	ENSMUST00000000904_Gnb1l-007,ENSMUST00000090086_Gnb1l-001,ENSMUST00000115600_Gnb1l-008,ENSMUST00000115601_Gnb1l-009,ENSMUST00000124924_Gnb1l-011,ENSMUST00000129952_Gnb1l-006,ENSMUST00000139625_Gnb1l-005,ENSMUST00000147739_Gnb1l-003,ENSMUST00000149035_Gnb1l-004,ENSMUST00000151253_Gnb1l-012,ENSMUST00000167778_Gnb1l-201	9	5	3	11	9	8
ENSMUSG00000000889_Dbh	ENSMUST00000000910_Dbh-001,ENSMUST00000155290_Dbh-002	1	5	0	2	2	6
ENSMUSG00000000901_Mmp11	ENSMUST00000000924_Mmp11-001,ENSMUST00000120281_Mmp11-002,ENSMUST00000132869_Mmp11-005,ENSMUST00000133897_Mmp11-003,ENSMUST00000152222_Mmp11-004	8	2	4	3	15	7
ENSMUSG00000000902_Smarcb1	ENSMUST00000000925_Smarcb1-001,ENSMUST00000121304_Smarcb1-002,ENSMUST00000133189_Smarcb1-004,ENSMUST00000140388_Smarcb1-005,ENSMUST00000140408_Smarcb1-003,ENSMUST00000146555_Smarcb1-006	458	177	285	126	207	158
ENSMUSG00000000903_Vpreb3	ENSMUST00000000926_Vpreb3-001,ENSMUST00000121151_Vpreb3-002	0	0	0	4	0	1
ENSMUSG00000000915_Hip1r	ENSMUST00000000939_Hip1r-001,ENSMUST00000166258_Hip1r-003,ENSMUST00000166684_Hip1r-006,ENSMUST00000167325_Hip1r-005,ENSMUST00000167879_Hip1r-002,ENSMUST00000171407_Hip1r-004,ENSMUST00000198664_Hip1r-007	404.97	123.45	177.86	97.79	105.88	69.95
ENSMUSG00000000916_Nsun5	ENSMUST00000000940_Nsun5-001,ENSMUST00000124453_Nsun5-006,ENSMUST00000126454_Nsun5-005,ENSMUST00000127746_Nsun5-003,ENSMUST00000131863_Nsun5-002,ENSMUST00000141867_Nsun5-004,ENSMUST00000170342_Nsun5-007,ENSMUST00000202422_Nsun5-009,ENSMUST00000202792_Nsun5-008	48.63	27.13	43.96	31.1	19.93	10.02
ENSMUSG00000000934_Top1mt	ENSMUST00000000958_Top1mt-001	47	24	26	9	12	5
ENSMUSG00000000938_Hoxa10	ENSMUST00000121043_Hoxa10-004,ENSMUST00000125581_Hoxa10-001,ENSMUST00000126402_Hoxa10-002,ENSMUST00000142611_Hoxa10-003	0	3	1	5	4	5
ENSMUSG00000000942_Hoxa4	ENSMUST00000101395_Hoxa4-001	0	1	7	1	2	0
ENSMUSG00000000948_Gm38393	ENSMUST00000179360_Gm38393-002,ENSMUST00000189432_Gm38393-001,ENSMUST00000191456_Gm38393-004,ENSMUST00000191491_Gm38393-003	475.65	353.21	338.76	196.44	106.33	55.05
ENSMUSG00000000957_Mmp14	ENSMUST00000089688_Mmp14-001,ENSMUST00000196155_Mmp14-005,ENSMUST00000197874_Mmp14-003,ENSMUST00000197947_Mmp14-004,ENSMUST00000198679_Mmp14-002	96	29	38	28	30	17
ENSMUSG00000000958_Slc7a7	ENSMUST00000000984_Slc7a7-001,ENSMUST00000195970_Slc7a7-002,ENSMUST00000195999_Slc7a7-006,ENSMUST00000196215_Slc7a7-007,ENSMUST00000196966_Slc7a7-004,ENSMUST00000197440_Slc7a7-005,ENSMUST00000197667_Slc7a7-003,ENSMUST00000200545_Slc7a7-008	2	4	3	6	3	0
ENSMUSG00000000959_Oxa1l	ENSMUST00000000985_Oxa1l-001,ENSMUST00000196882_Oxa1l-002,ENSMUST00000198107_Oxa1l-003	97	52	36	28	30	20
ENSMUSG00000000976_Heatr6	ENSMUST00000001002_Heatr6-001,ENSMUST00000125602_Heatr6-003,ENSMUST00000125831_Heatr6-002,ENSMUST00000127428_Heatr6-004,ENSMUST00000136572_Heatr6-005	73	50	66	26	35	20
ENSMUSG00000000982_Ccl3	ENSMUST00000001008_Ccl3-001	0	3	0	0	0	0
ENSMUSG00000000983_Wfdc18	ENSMUST00000001009_Wfdc18-001,ENSMUST00000135654_Wfdc18-002,ENSMUST00000139762_Wfdc18-003	0	1	0	2	1	0
ENSMUSG00000001014_Icam4	ENSMUST00000001040_Icam4-201	0	2	0	0	1	2
ENSMUSG00000001016_Ilf2	ENSMUST00000001042_Ilf2-002,ENSMUST00000196769_Ilf2-001,ENSMUST00000197644_Ilf2-003,ENSMUST00000198325_Ilf2-005,ENSMUST00000198641_Ilf2-007,ENSMUST00000198738_Ilf2-004	223.45	157.87	107.42	79.57	71.81	40
ENSMUSG00000001017_Chtop	ENSMUST00000001043_Chtop-004,ENSMUST00000049937_Chtop-001,ENSMUST00000076639_Chtop-006,ENSMUST00000107342_Chtop-003,ENSMUST00000107343_Chtop-002,ENSMUST00000107344_Chtop-007,ENSMUST00000107346_Chtop-005,ENSMUST00000131868_Chtop-009,ENSMUST00000146740_Chtop-008	295	133	181	77	49	30
ENSMUSG00000001018_Snapin	ENSMUST00000107351_Snapin-004,ENSMUST00000107352_Snapin-005,ENSMUST00000149884_Snapin-001,ENSMUST00000184877_Snapin-002,ENSMUST00000185005_Snapin-003	170.55	60.13	139.58	32.43	26.19	14
ENSMUSG00000001020_S100a4	ENSMUST00000001046_S100a4-001,ENSMUST00000142476_S100a4-002	0	0	0	0	0	0
ENSMUSG00000001021_S100a3	ENSMUST00000001047_S100a3-001,ENSMUST00000196635_S100a3-003,ENSMUST00000199225_S100a3-005,ENSMUST00000200290_S100a3-002,ENSMUST00000200508_S100a3-004	3	11	7	24	37	26
ENSMUSG00000001023_S100a5	ENSMUST00000001049_S100a5-201,ENSMUST00000107329_S100a5-001	0	0	0	0	0	0
ENSMUSG00000001025_S100a6	ENSMUST00000001051_S100a6-001,ENSMUST00000197189_S100a6-003,ENSMUST00000198128_S100a6-002,ENSMUST00000200289_S100a6-004	17	7	10	4	3	7
ENSMUSG00000001027_Scn4a	ENSMUST00000021056_Scn4a-001,ENSMUST00000174877_Scn4a-002	6	5	3	11	30	23
ENSMUSG00000001029_Icam2	ENSMUST00000001055_Icam2-001,ENSMUST00000106809_Icam2-002,ENSMUST00000106813_Icam2-004,ENSMUST00000141146_Icam2-003,ENSMUST00000173795_Icam2-005	5	6	5	3	8	2
ENSMUSG00000001034_Mapk7	ENSMUST00000079080_Mapk7-011,ENSMUST00000101085_Mapk7-013,ENSMUST00000108714_Mapk7-012,ENSMUST00000123360_Mapk7-008,ENSMUST00000125840_Mapk7-002,ENSMUST00000126495_Mapk7-004,ENSMUST00000128478_Mapk7-014,ENSMUST00000129272_Mapk7-009,ENSMUST00000135521_Mapk7-003,ENSMUST00000139663_Mapk7-007,ENSMUST00000139932_Mapk7-006,ENSMUST00000140779_Mapk7-005,ENSMUST00000152755_Mapk7-001,ENSMUST00000153441_Map…	73	28	33	25	39	25
ENSMUSG00000001036_Epn2	ENSMUST00000001063_Epn2-003,ENSMUST00000108711_Epn2-005,ENSMUST00000108712_Epn2-006,ENSMUST00000108713_Epn2-004,ENSMUST00000137525_Epn2-009,ENSMUST00000141335_Epn2-010,ENSMUST00000146455_Epn2-001,ENSMUST00000147501_Epn2-011,ENSMUST00000148956_Epn2-007,ENSMUST00000151545_Epn2-002,ENSMUST00000153984_Epn2-008,ENSMUST00000178202_Epn2-201,ENSMUST00000179936_Epn2-202	271	105	119	70	20	20
ENSMUSG00000001039_B9d1	ENSMUST00000102657_B9d1-001,ENSMUST00000127889_B9d1-005,ENSMUST00000138057_B9d1-004,ENSMUST00000140548_B9d1-003,ENSMUST00000146562_B9d1-006,ENSMUST00000155176_B9d1-002	23	9	10	9	6	2
ENSMUSG00000001052_Sec24b	ENSMUST00000001079_Sec24b-001,ENSMUST00000164758_Sec24b-008,ENSMUST00000165873_Sec24b-002,ENSMUST00000165889_Sec24b-004,ENSMUST00000168644_Sec24b-005,ENSMUST00000168675_Sec24b-003,ENSMUST00000168908_Sec24b-006,ENSMUST00000170163_Sec24b-009,ENSMUST00000172324_Sec24b-007	372	133	174	103	57	38
ENSMUSG00000001053_N4bp3	ENSMUST00000001080_N4bp3-001,ENSMUST00000142721_N4bp3-002,ENSMUST00000156835_N4bp3-003	130	34	40	30	25	32
ENSMUSG00000001054_Rmnd5b	ENSMUST00000001081_Rmnd5b-001,ENSMUST00000132854_Rmnd5b-002,ENSMUST00000136020_Rmnd5b-004,ENSMUST00000147009_Rmnd5b-003	112	40	65	30	7	12
ENSMUSG00000001056_Nhp2	ENSMUST00000001083_Nhp2-002,ENSMUST00000127405_Nhp2-001	55	20	34	12	9	12
ENSMUSG00000001062_Vps9d1	ENSMUST00000117643_Vps9d1-003,ENSMUST00000118279_Vps9d1-007,ENSMUST00000122363_Vps9d1-001,ENSMUST00000124508_Vps9d1-011,ENSMUST00000127978_Vps9d1-012,ENSMUST00000129591_Vps9d1-008,ENSMUST00000130275_Vps9d1-006,ENSMUST00000130965_Vps9d1-010,ENSMUST00000137569_Vps9d1-009,ENSMUST00000146136_Vps9d1-004,ENSMUST00000149490_Vps9d1-002,ENSMUST00000155853_Vps9d1-013,ENSMUST00000155869_Vps9d1-005	91	24	62	26	34	23
ENSMUSG00000001065_Zfp276	ENSMUST00000001092_Zfp276-001,ENSMUST00000130333_Zfp276-005,ENSMUST00000146158_Zfp276-003,ENSMUST00000147312_Zfp276-004,ENSMUST00000150356_Zfp276-006,ENSMUST00000154450_Zfp276-007,ENSMUST00000156896_Zfp276-002	64	24	29	28	25	15
ENSMUSG00000001076_C1ql4	ENSMUST00000064462_C1ql4-201	0	0	0	0	1	0
ENSMUSG00000001082_Mfsd10	ENSMUST00000001109_Mfsd10-001,ENSMUST00000114329_Mfsd10-002,ENSMUST00000114331_Mfsd10-003,ENSMUST00000124668_Mfsd10-007,ENSMUST00000126257_Mfsd10-009,ENSMUST00000128670_Mfsd10-017,ENSMUST00000130347_Mfsd10-016,ENSMUST00000134156_Mfsd10-014,ENSMUST00000136010_Mfsd10-015,ENSMUST00000137150_Mfsd10-005,ENSMUST00000137506_Mfsd10-004,ENSMUST00000137744_Mfsd10-010,ENSMUST00000138212_Mfsd10-011,ENSMUST00…	16	10	10	9	11	15
ENSMUSG00000001089_Luzp1	ENSMUST00000001116_Luzp1-201,ENSMUST00000063021_Luzp1-004,ENSMUST00000105849_Luzp1-001,ENSMUST00000129230_Luzp1-005,ENSMUST00000142248_Luzp1-003,ENSMUST00000168936_Luzp1-006,ENSMUST00000170102_Luzp1-002	1018	443	506	326	204	143
ENSMUSG00000001095_Slc13a2	ENSMUST00000001122_Slc13a2-001	2	1	1	9.42	10.57	6.29
ENSMUSG00000001098_Kctd10	ENSMUST00000001125_Kctd10-002,ENSMUST00000102581_Kctd10-001,ENSMUST00000123538_Kctd10-005,ENSMUST00000132646_Kctd10-007,ENSMUST00000134173_Kctd10-004,ENSMUST00000134532_Kctd10-003,ENSMUST00000135170_Kctd10-006	82	22.48	40	14.63	19.91	18
ENSMUSG00000001100_Poldip2	ENSMUST00000001127_Poldip2-001,ENSMUST00000133601_Poldip2-002,ENSMUST00000136284_Poldip2-003,ENSMUST00000147930_Poldip2-004,ENSMUST00000151499_Poldip2-006,ENSMUST00000156754_Poldip2-005	225	64	88	30	37	26
ENSMUSG00000001103_Sebox	ENSMUST00000001130_Sebox-001,ENSMUST00000125670_Sebox-002	10	8	10	5	15	11
ENSMUSG00000001105_Ift20	ENSMUST00000050366_Ift20-003,ENSMUST00000108275_Ift20-002,ENSMUST00000128788_Ift20-001,ENSMUST00000137120_Ift20-004,ENSMUST00000152016_Ift20-005	169	94	70	38	38	20
ENSMUSG00000001119_Col6a1	ENSMUST00000001147_Col6a1-001,ENSMUST00000137599_Col6a1-002	45	12	15	17	11	13
ENSMUSG00000001120_Pcbp3	ENSMUST00000001148_Pcbp3-002,ENSMUST00000092393_Pcbp3-007,ENSMUST00000105411_Pcbp3-001,ENSMUST00000165571_Pcbp3-006,ENSMUST00000168240_Pcbp3-005,ENSMUST00000168465_Pcbp3-201,ENSMUST00000168505_Pcbp3-003,ENSMUST00000171437_Pcbp3-004,ENSMUST00000173854_Pcbp3-008	134	34	85	24	25	21
ENSMUSG00000001123_Lgals9	ENSMUST00000073001_Lgals9-002,ENSMUST00000108268_Lgals9-001,ENSMUST00000108269_Lgals9-201,ENSMUST00000140073_Lgals9-003	9	6	5	2	3	1
ENSMUSG00000001127_Araf	ENSMUST00000001155_Araf-001,ENSMUST00000120356_Araf-004,ENSMUST00000122312_Araf-005,ENSMUST00000122850_Araf-007,ENSMUST00000123219_Araf-010,ENSMUST00000128250_Araf-009,ENSMUST00000136451_Araf-006,ENSMUST00000148032_Araf-002,ENSMUST00000150190_Araf-008,ENSMUST00000152955_Araf-003	371	186	235	97	64	54
ENSMUSG00000001128_Cfp	ENSMUST00000001156_Cfp-001,ENSMUST00000122862_Cfp-002	11	14	3	5	4	0
ENSMUSG00000001131_Timp1	ENSMUST00000009530_Timp1-001,ENSMUST00000115342_Timp1-002	1	1	0	0	1	0
ENSMUSG00000001134_Uxt	ENSMUST00000001162_Uxt-003,ENSMUST00000123836_Uxt-001,ENSMUST00000129899_Uxt-004,ENSMUST00000142341_Uxt-002,ENSMUST00000147205_Uxt-006,ENSMUST00000150719_Uxt-005	15	14	12	4.65	1	0
ENSMUSG00000001138_Cnnm3	ENSMUST00000001166_Cnnm3-001,ENSMUST00000097776_Cnnm3-002,ENSMUST00000135100_Cnnm3-004,ENSMUST00000154225_Cnnm3-003,ENSMUST00000195264_Cnnm3-005	97	30	45	19	13	14.31
ENSMUSG00000001143_Lman2l	ENSMUST00000001171_Lman2l-003,ENSMUST00000115011_Lman2l-002,ENSMUST00000123583_Lman2l-006,ENSMUST00000125304_Lman2l-001,ENSMUST00000134594_Lman2l-004,ENSMUST00000152088_Lman2l-005,ENSMUST00000192969_Lman2l-008,ENSMUST00000193502_Lman2l-007	151	65	112	42	50	30
ENSMUSG00000001150_Mcm3ap	ENSMUST00000170795_Mcm3ap-201	265	82	117	57	45	40
ENSMUSG00000001151_Pcnt	ENSMUST00000001179_Pcnt-201	610	211.95	344	147	145.75	120
ENSMUSG00000001155_Ftcd	ENSMUST00000001183_Ftcd-001,ENSMUST00000137347_Ftcd-002,ENSMUST00000146344_Ftcd-003	2	2	0	3	9	7
ENSMUSG00000001156_Mxd1	ENSMUST00000001184_Mxd1-001,ENSMUST00000203946_Mxd1-003,ENSMUST00000204437_Mxd1-004,ENSMUST00000205076_Mxd1-002	137	59	80	46	48	40
ENSMUSG00000001157_Gmcl1	ENSMUST00000001185_Gmcl1-001,ENSMUST00000113679_Gmcl1-002,ENSMUST00000135880_Gmcl1-003,ENSMUST00000203741_Gmcl1-004	84	72	63	49	33	41
ENSMUSG00000001158_Snrnp27	ENSMUST00000001186_Snrnp27-001,ENSMUST00000113683_Snrnp27-002,ENSMUST00000131674_Snrnp27-003,ENSMUST00000133404_Snrnp27-004	480	128	180	78	157	97
ENSMUSG00000001166_Oas1c	ENSMUST00000117193_Oas1c-001,ENSMUST00000125547_Oas1c-002,ENSMUST00000130045_Oas1c-003	0	0	0	2	4	0
ENSMUSG00000001168_Oas1h	ENSMUST00000072476_Oas1h-001,ENSMUST00000171820_Oas1h-002	0	0	0	3	4	0
ENSMUSG00000001173_Ocrl	ENSMUST00000001202_Ocrl-001,ENSMUST00000115013_Ocrl-005,ENSMUST00000115020_Ocrl-004,ENSMUST00000142719_Ocrl-003,ENSMUST00000144664_Ocrl-002,ENSMUST00000146486_Ocrl-006,ENSMUST00000154732_Ocrl-007	442	181	293	158	79	77
ENSMUSG00000001175_Calm1	ENSMUST00000001204_Calm1-002,ENSMUST00000110082_Calm1-001,ENSMUST00000127300_Calm1-004,ENSMUST00000153524_Calm1-003	10337	4062	4921	2201	1473	1010
ENSMUSG00000001211_Agpat3	ENSMUST00000001240_Agpat3-001,ENSMUST00000105387_Agpat3-004,ENSMUST00000105388_Agpat3-002,ENSMUST00000105389_Agpat3-003,ENSMUST00000105390_Agpat3-005,ENSMUST00000138035_Agpat3-007,ENSMUST00000139282_Agpat3-008,ENSMUST00000146296_Agpat3-010,ENSMUST00000146899_Agpat3-006,ENSMUST00000150828_Agpat3-009,ENSMUST00000166360_Agpat3-201	843	288	485	173	131	97
ENSMUSG00000001225_Slc26a3	ENSMUST00000001254_Slc26a3-001,ENSMUST00000109275_Slc26a3-007,ENSMUST00000110854_Slc26a3-003,ENSMUST00000165816_Slc26a3-004,ENSMUST00000167432_Slc26a3-005,ENSMUST00000168209_Slc26a3-002,ENSMUST00000171616_Slc26a3-006	5	4	0	5	15	4
ENSMUSG00000001227_Sema6b	ENSMUST00000001256_Sema6b-201,ENSMUST00000167545_Sema6b-202	114	40	35	19	26	12
ENSMUSG00000001228_Uhrf1	ENSMUST00000001258_Uhrf1-001,ENSMUST00000113035_Uhrf1-003,ENSMUST00000113038_Uhrf1-002,ENSMUST00000113039_Uhrf1-004,ENSMUST00000137876_Uhrf1-006,ENSMUST00000139654_Uhrf1-007,ENSMUST00000142387_Uhrf1-005	4	7	0	7	5	1
ENSMUSG00000001229_Dpp9	ENSMUST00000038794_Dpp9-201	66	43	61	28	20	8
ENSMUSG00000001240_Ramp2	ENSMUST00000107282_Ramp2-003,ENSMUST00000122006_Ramp2-002,ENSMUST00000128260_Ramp2-008,ENSMUST00000129680_Ramp2-001,ENSMUST00000138229_Ramp2-007,ENSMUST00000149006_Ramp2-004,ENSMUST00000149585_Ramp2-005,ENSMUST00000151830_Ramp2-006	85.91	28	23	24.1	27.44	15
ENSMUSG00000001247_Lsr	ENSMUST00000001279_Lsr-002,ENSMUST00000098553_Lsr-001,ENSMUST00000108116_Lsr-004,ENSMUST00000147431_Lsr-005,ENSMUST00000205961_Lsr-006	14.56	5	20	4.29	7.69	14.27
ENSMUSG00000001248_Gramd1a	ENSMUST00000001280_Gramd1a-001,ENSMUST00000085636_Gramd1a-201,ENSMUST00000185514_Gramd1a-006,ENSMUST00000185589_Gramd1a-005,ENSMUST00000185985_Gramd1a-003,ENSMUST00000186634_Gramd1a-002,ENSMUST00000186723_Gramd1a-008,ENSMUST00000187679_Gramd1a-007,ENSMUST00000188032_Gramd1a-004,ENSMUST00000202814_Gramd1a-009,ENSMUST00000205298_Gramd1a-010,ENSMUST00000206233_Gramd1a-011,ENSMUST00000206432_Gramd1a-…	199	59	102	57	46	38
ENSMUSG00000001249_Hpn	ENSMUST00000039435_Hpn-004,ENSMUST00000108102_Hpn-001,ENSMUST00000164340_Hpn-009,ENSMUST00000164929_Hpn-005,ENSMUST00000165124_Hpn-003,ENSMUST00000165480_Hpn-007,ENSMUST00000167719_Hpn-008,ENSMUST00000168623_Hpn-006,ENSMUST00000168884_Hpn-002,ENSMUST00000171225_Hpn-010,ENSMUST00000171259_Hpn-011	1	3	1	5	9	8
ENSMUSG00000001260_Gabrg1	ENSMUST00000031119_Gabrg1-001,ENSMUST00000197068_Gabrg1-002,ENSMUST00000199705_Gabrg1-004,ENSMUST00000200126_Gabrg1-003	164	82	94	43	28	24
ENSMUSG00000001270_Ckb	ENSMUST00000001304_Ckb-201	4632.85	1379.87	2289.76	772.9	636.62	432.83
ENSMUSG00000001280_Sp1	ENSMUST00000001326_Sp1-001,ENSMUST00000163709_Sp1-008,ENSMUST00000165837_Sp1-003,ENSMUST00000165924_Sp1-005,ENSMUST00000168802_Sp1-004,ENSMUST00000169619_Sp1-007,ENSMUST00000170042_Sp1-006,ENSMUST00000170884_Sp1-002	214	94	143	121	77	77
ENSMUSG00000001281_Itgb7	ENSMUST00000001327_Itgb7-001,ENSMUST00000127014_Itgb7-002	14	3	1	1	2	0
ENSMUSG00000001285_Myg1	ENSMUST00000001331_Myg1-003,ENSMUST00000113682_Myg1-001,ENSMUST00000164019_Myg1-006,ENSMUST00000164961_Myg1-009,ENSMUST00000168547_Myg1-008,ENSMUST00000170078_Myg1-002,ENSMUST00000170281_Myg1-004,ENSMUST00000170713_Myg1-007,ENSMUST00000171244_Myg1-010,ENSMUST00000171733_Myg1-005	104.2	22.05	63.68	11	16.84	8.23
ENSMUSG00000001288_Rarg	ENSMUST00000043172_Rarg-001,ENSMUST00000063339_Rarg-002,ENSMUST00000124224_Rarg-004,ENSMUST00000130204_Rarg-005,ENSMUST00000135466_Rarg-006,ENSMUST00000155563_Rarg-003	48	9	7	6	10	10
ENSMUSG00000001289_Pfdn5	ENSMUST00000001335_Pfdn5-003,ENSMUST00000062492_Pfdn5-006,ENSMUST00000165671_Pfdn5-007,ENSMUST00000165717_Pfdn5-008,ENSMUST00000166658_Pfdn5-001,ENSMUST00000168805_Pfdn5-005,ENSMUST00000169637_Pfdn5-004,ENSMUST00000170627_Pfdn5-002	284.8	128.95	125.32	75	38.16	40.77
ENSMUSG00000001300_Efnb2	ENSMUST00000001319_Efnb2-001,ENSMUST00000152698_Efnb2-002,ENSMUST00000209169_Efnb2-003	377	130	145	69	84	58
ENSMUSG00000001305_Rrp15	ENSMUST00000001339_Rrp15-001,ENSMUST00000162336_Rrp15-002	68	34	41	26	29	13
ENSMUSG00000001313_Rnd2	ENSMUST00000001347_Rnd2-001,ENSMUST00000134980_Rnd2-003,ENSMUST00000153185_Rnd2-002	162	57.64	113	56	30	31
ENSMUSG00000001323_Srr	ENSMUST00000065211_Srr-201,ENSMUST00000108447_Srr-003,ENSMUST00000108448_Srr-001,ENSMUST00000121738_Srr-002,ENSMUST00000123855_Srr-004,ENSMUST00000127499_Srr-006,ENSMUST00000128556_Srr-005,ENSMUST00000135587_Srr-007,ENSMUST00000138612_Srr-010,ENSMUST00000147817_Srr-008	260.28	89.15	155.75	79.6	52.43	31.75
ENSMUSG00000001333_Sync	ENSMUST00000102599_Sync-001,ENSMUST00000146448_Sync-002	1	2	1	6.09	11	12
ENSMUSG00000001334_Fndc5	ENSMUST00000102600_Fndc5-001	560	221	285	129	92	66
ENSMUSG00000001348_Acp5	ENSMUST00000069330_Acp5-201,ENSMUST00000115315_Acp5-202,ENSMUST00000165735_Acp5-203	0	2	0	0	7	3
ENSMUSG00000001349_Cnn1	ENSMUST00000001384_Cnn1-201	0	2	0	1	6	1
ENSMUSG00000001366_Fbxo9	ENSMUST00000001402_Fbxo9-002,ENSMUST00000085311_Fbxo9-001,ENSMUST00000159099_Fbxo9-003,ENSMUST00000159453_Fbxo9-007,ENSMUST00000162310_Fbxo9-006,ENSMUST00000162451_Fbxo9-005,ENSMUST00000162625_Fbxo9-004	202	91	100	39	31	24
ENSMUSG00000001376_Vps50	ENSMUST00000001412_Vps50-001,ENSMUST00000164052_Vps50-007,ENSMUST00000170873_Vps50-002,ENSMUST00000183532_Vps50-006,ENSMUST00000183935_Vps50-008,ENSMUST00000184411_Vps50-004,ENSMUST00000184461_Vps50-005,ENSMUST00000184780_Vps50-003,ENSMUST00000184959_Vps50-009	269	160	119	91	50	36
ENSMUSG00000001380_Hars	ENSMUST00000001416_Hars-201	276.33	115.53	147.11	48.7	52.61	27
ENSMUSG00000001383_Zmat2	ENSMUST00000001419_Zmat2-201	746	301	446	179	178	149
ENSMUSG00000001403_Ube2c	ENSMUST00000001439_Ube2c-002,ENSMUST00000088248_Ube2c-001	0	6	4	2	18	10
ENSMUSG00000001415_Smg5	ENSMUST00000001451_Smg5-001,ENSMUST00000192009_Smg5-008,ENSMUST00000192057_Smg5-002,ENSMUST00000192377_Smg5-005,ENSMUST00000193007_Smg5-007,ENSMUST00000193097_Smg5-009,ENSMUST00000193224_Smg5-004,ENSMUST00000194359_Smg5-003,ENSMUST00000194942_Smg5-006	289	109	148	82	57	61
ENSMUSG00000001416_Cct3	ENSMUST00000001452_Cct3-001,ENSMUST00000163735_Cct3-007,ENSMUST00000164122_Cct3-009,ENSMUST00000164166_Cct3-006,ENSMUST00000164783_Cct3-003,ENSMUST00000167000_Cct3-002,ENSMUST00000167718_Cct3-004,ENSMUST00000168062_Cct3-005,ENSMUST00000168971_Cct3-008,ENSMUST00000193666_Cct3-010	355	154	173	93	59	36
ENSMUSG00000001418_Glmp	ENSMUST00000001454_Glmp-009,ENSMUST00000131666_Glmp-004,ENSMUST00000140039_Glmp-005,ENSMUST00000152801_Glmp-002,ENSMUST00000153716_Glmp-003,ENSMUST00000154381_Glmp-006,ENSMUST00000176425_Glmp-007,ENSMUST00000176519_Glmp-008,ENSMUST00000177005_Glmp-001,ENSMUST00000193646_Glmp-010	84	49.53	56	37.62	43.97	45.14
ENSMUSG00000001419_Mef2d	ENSMUST00000001455_Mef2d-001,ENSMUST00000107558_Mef2d-003,ENSMUST00000107559_Mef2d-004,ENSMUST00000119251_Mef2d-002,ENSMUST00000139153_Mef2d-006,ENSMUST00000140927_Mef2d-005,ENSMUST00000152861_Mef2d-007	538.39	166.64	278	102.42	113.05	65
ENSMUSG00000001420_Tmem79	ENSMUST00000001456_Tmem79-001,ENSMUST00000107552_Tmem79-003,ENSMUST00000107553_Tmem79-002,ENSMUST00000193872_Tmem79-004	3	3.47	0	2.38	11.03	1.86
ENSMUSG00000001424_Snd1	ENSMUST00000001460_Snd1-001,ENSMUST00000163772_Snd1-006,ENSMUST00000164915_Snd1-002,ENSMUST00000165151_Snd1-008,ENSMUST00000166136_Snd1-011,ENSMUST00000167201_Snd1-003,ENSMUST00000168362_Snd1-004,ENSMUST00000169321_Snd1-007,ENSMUST00000169579_Snd1-010,ENSMUST00000171195_Snd1-009,ENSMUST00000171532_Snd1-005,ENSMUST00000183161_Snd1-012	219	91	99	48	60	27
ENSMUSG00000001435_Col18a1	ENSMUST00000072755_Col18a1-201,ENSMUST00000081654_Col18a1-001,ENSMUST00000105409_Col18a1-003,ENSMUST00000149744_Col18a1-002,ENSMUST00000156009_Col18a1-004	1165	304	439	211	175	167
ENSMUSG00000001436_Slc19a1	ENSMUST00000105410_Slc19a1-003,ENSMUST00000127249_Slc19a1-010,ENSMUST00000130703_Slc19a1-009,ENSMUST00000131031_Slc19a1-008,ENSMUST00000132984_Slc19a1-005,ENSMUST00000133059_Slc19a1-007,ENSMUST00000136150_Slc19a1-006,ENSMUST00000136925_Slc19a1-004,ENSMUST00000144234_Slc19a1-001	26	22	14	11	15	10
ENSMUSG00000001440_Kpnb1	ENSMUST00000001479_Kpnb1-001,ENSMUST00000132633_Kpnb1-003,ENSMUST00000153727_Kpnb1-002	647	299	356	178	99	96
ENSMUSG00000001441_Npepps	ENSMUST00000001480_Npepps-001,ENSMUST00000107608_Npepps-008,ENSMUST00000109294_Npepps-016,ENSMUST00000133907_Npepps-017,ENSMUST00000146833_Npepps-005,ENSMUST00000147287_Npepps-007,ENSMUST00000152546_Npepps-002,ENSMUST00000152820_Npepps-006,ENSMUST00000154372_Npepps-004,ENSMUST00000154917_Npepps-003,ENSMUST00000163164_Npepps-015,ENSMUST00000163950_Npepps-009,ENSMUST00000165216_Npepps-012,ENSMUST00…	640	229	322	145	95	83
ENSMUSG00000001444_Tbx21	ENSMUST00000001484_Tbx21-001	0	2	0	4	12	8
ENSMUSG00000001445_Mrpl10	ENSMUST00000001485_Mrpl10-001,ENSMUST00000054252_Mrpl10-002	83	23	31	9	20	13
ENSMUSG00000001467_Cyp51	ENSMUST00000001507_Cyp51-001,ENSMUST00000129448_Cyp51-002,ENSMUST00000151539_Cyp51-003,ENSMUST00000199909_Cyp51-004	204	77	142	67	38	18
ENSMUSG00000001472_Tcf25	ENSMUST00000057934_Tcf25-201,ENSMUST00000108840_Tcf25-202	1382	502	692	286	229	191
ENSMUSG00000001473_Tubb6	ENSMUST00000001513_Tubb6-201	8	1	6	4	3	3
ENSMUSG00000001482_Def8	ENSMUST00000001522_Def8-003,ENSMUST00000065534_Def8-001,ENSMUST00000093049_Def8-005,ENSMUST00000108830_Def8-002,ENSMUST00000108832_Def8-004,ENSMUST00000124741_Def8-006,ENSMUST00000128424_Def8-007,ENSMUST00000132063_Def8-008	238	77	124	45	22	28
ENSMUSG00000001493_Meox1	ENSMUST00000057054_Meox1-001	4	4	0	2	6	5
ENSMUSG00000001494_Sost	ENSMUST00000001534_Sost-001	4	3	0	4	20	5
ENSMUSG00000001496_Nkx2-1	ENSMUST00000001536_Nkx2-1-002,ENSMUST00000178477_Nkx2-1-001	0	11	1	11	2	6
ENSMUSG00000001497_Pax9	ENSMUST00000001538_Pax9-201,ENSMUST00000152848_Pax9-002,ENSMUST00000153250_Pax9-001	8	7	5	13	25	20
ENSMUSG00000001504_Irx2	ENSMUST00000074372_Irx2-001,ENSMUST00000163393_Irx2-006,ENSMUST00000167067_Irx2-005,ENSMUST00000169028_Irx2-003,ENSMUST00000172353_Irx2-004	18	10	5	9	10	5
ENSMUSG00000001506_Col1a1	ENSMUST00000001547_Col1a1-001,ENSMUST00000139974_Col1a1-002,ENSMUST00000148046_Col1a1-003,ENSMUST00000148593_Col1a1-005	12	9	4	7	13	13
ENSMUSG00000001507_Itga3	ENSMUST00000001548_Itga3-001,ENSMUST00000107739_Itga3-002,ENSMUST00000120375_Itga3-004,ENSMUST00000140342_Itga3-005,ENSMUST00000141693_Itga3-006,ENSMUST00000145671_Itga3-003	225	73	69	37	54	19
ENSMUSG00000001508_Sgca	ENSMUST00000100551_Sgca-201,ENSMUST00000103162_Sgca-001,ENSMUST00000139855_Sgca-003,ENSMUST00000152042_Sgca-002,ENSMUST00000166320_Sgca-202	0	2	0	4	5	2
ENSMUSG00000001510_Dlx3	ENSMUST00000092768_Dlx3-001	8	6	8	2	17	11
ENSMUSG00000001517_Foxm1	ENSMUST00000073316_Foxm1-001,ENSMUST00000112148_Foxm1-003,ENSMUST00000123988_Foxm1-002,ENSMUST00000125456_Foxm1-006,ENSMUST00000136395_Foxm1-005,ENSMUST00000153423_Foxm1-007,ENSMUST00000203040_Foxm1-008,ENSMUST00000203258_Foxm1-009	11	11	1	16	29	20
ENSMUSG00000001518_Itfg2	ENSMUST00000001559_Itfg2-001,ENSMUST00000133994_Itfg2-002,ENSMUST00000142615_Itfg2-003,ENSMUST00000203026_Itfg2-008,ENSMUST00000203195_Itfg2-009,ENSMUST00000203374_Itfg2-005,ENSMUST00000203853_Itfg2-007,ENSMUST00000203984_Itfg2-006,ENSMUST00000204362_Itfg2-010,ENSMUST00000204467_Itfg2-004	100	58	77	43	29	27
ENSMUSG00000001520_Nrip2	ENSMUST00000001561_Nrip2-001,ENSMUST00000120405_Nrip2-002,ENSMUST00000123867_Nrip2-004,ENSMUST00000136631_Nrip2-003,ENSMUST00000147155_Nrip2-005,ENSMUST00000204836_Nrip2-006	54	27	36	25	19	23
ENSMUSG00000001521_Tulp3	ENSMUST00000001562_Tulp3-001,ENSMUST00000128708_Tulp3-004,ENSMUST00000133134_Tulp3-005,ENSMUST00000138313_Tulp3-002,ENSMUST00000157005_Tulp3-003,ENSMUST00000203625_Tulp3-006	196	91	110	53	61	47
ENSMUSG00000001524_Gtf2h4	ENSMUST00000001565_Gtf2h4-001,ENSMUST00000159671_Gtf2h4-004,ENSMUST00000159852_Gtf2h4-007,ENSMUST00000160039_Gtf2h4-009,ENSMUST00000160535_Gtf2h4-011,ENSMUST00000160711_Gtf2h4-002,ENSMUST00000160734_Gtf2h4-003,ENSMUST00000160752_Gtf2h4-008,ENSMUST00000162266_Gtf2h4-006,ENSMUST00000162604_Gtf2h4-005,ENSMUST00000162894_Gtf2h4-010,ENSMUST00000162927_Gtf2h4-012	48	28	20	18	16	16
ENSMUSG00000001525_Tubb5	ENSMUST00000001566_Tubb5-001,ENSMUST00000134978_Tubb5-003,ENSMUST00000156050_Tubb5-002,ENSMUST00000173253_Tubb5-004	475	204	256	135	86	54
ENSMUSG00000001542_Ell2	ENSMUST00000001583_Ell2-201	140	65	75	50	31	10
ENSMUSG00000001552_Jup	ENSMUST00000001592_Jup-001,ENSMUST00000107403_Jup-002,ENSMUST00000123903_Jup-009,ENSMUST00000124659_Jup-003,ENSMUST00000128268_Jup-008,ENSMUST00000149798_Jup-004,ENSMUST00000151476_Jup-005,ENSMUST00000152774_Jup-006,ENSMUST00000155746_Jup-007	264	72	136	47	60	28
ENSMUSG00000001555_Fkbp10	ENSMUST00000001595_Fkbp10-001,ENSMUST00000107400_Fkbp10-002,ENSMUST00000125616_Fkbp10-005,ENSMUST00000134815_Fkbp10-003,ENSMUST00000139084_Fkbp10-004	35	6	11	6	8	6
ENSMUSG00000001558_Klhl10	ENSMUST00000001599_Klhl10-001,ENSMUST00000107395_Klhl10-002	1	4	0	1	4	1
ENSMUSG00000001566_Mnx1	ENSMUST00000001608_Mnx1-201,ENSMUST00000165512_Mnx1-001	1	2	0	3	7	1
ENSMUSG00000001569_Nom1	ENSMUST00000001611_Nom1-001,ENSMUST00000146347_Nom1-002	260	106	153	80	70	57
ENSMUSG00000001576_Ergic1	ENSMUST00000001619_Ergic1-004,ENSMUST00000163213_Ergic1-006,ENSMUST00000165021_Ergic1-003,ENSMUST00000165802_Ergic1-002,ENSMUST00000167070_Ergic1-007,ENSMUST00000167662_Ergic1-001,ENSMUST00000170640_Ergic1-005	395	166	155	101	68	45
ENSMUSG00000001583_Tnk1	ENSMUST00000001626_Tnk1-001,ENSMUST00000108626_Tnk1-003,ENSMUST00000108628_Tnk1-002,ENSMUST00000125571_Tnk1-005,ENSMUST00000156507_Tnk1-004	0	1	0	1	4.22	0
ENSMUSG00000001588_Acap1	ENSMUST00000001631_Acap1-001,ENSMUST00000108622_Acap1-002,ENSMUST00000127238_Acap1-003,ENSMUST00000148037_Acap1-004	6	9	4	18	23	29
ENSMUSG00000001604_Tcea3	ENSMUST00000102533_Tcea3-001,ENSMUST00000136812_Tcea3-002,ENSMUST00000143942_Tcea3-003	0	0	2	0	0	0
ENSMUSG00000001622_Csn3	ENSMUST00000001667_Csn3-001,ENSMUST00000113267_Csn3-002,ENSMUST00000113271_Csn3-003,ENSMUST00000140690_Csn3-004,ENSMUST00000144929_Csn3-005,ENSMUST00000148793_Csn3-006	0	2	9	10	7	9
ENSMUSG00000001627_Ifrd1	ENSMUST00000001672_Ifrd1-001,ENSMUST00000164047_Ifrd1-010,ENSMUST00000164354_Ifrd1-003,ENSMUST00000165027_Ifrd1-006,ENSMUST00000169319_Ifrd1-004,ENSMUST00000169926_Ifrd1-005,ENSMUST00000170119_Ifrd1-009,ENSMUST00000170752_Ifrd1-002,ENSMUST00000171530_Ifrd1-007,ENSMUST00000171553_Ifrd1-008	112	86.44	110	54	45.78	38
ENSMUSG00000001630_Stk38l	ENSMUST00000001675_Stk38l-001,ENSMUST00000111644_Stk38l-002,ENSMUST00000203318_Stk38l-003	201.66	86.42	76.73	33.86	42.69	18
ENSMUSG00000001632_Brpf1	ENSMUST00000113117_Brpf1-002,ENSMUST00000113119_Brpf1-001,ENSMUST00000113121_Brpf1-004,ENSMUST00000113122_Brpf1-003,ENSMUST00000124530_Brpf1-006,ENSMUST00000131594_Brpf1-005,ENSMUST00000138737_Brpf1-007,ENSMUST00000203577_Brpf1-009,ENSMUST00000204198_Brpf1-011,ENSMUST00000204626_Brpf1-008	367	116	197	106	82	51
ENSMUSG00000001642_Akr1b3	ENSMUST00000102980_Akr1b3-001,ENSMUST00000126991_Akr1b3-004,ENSMUST00000136559_Akr1b3-003,ENSMUST00000142761_Akr1b3-005,ENSMUST00000154655_Akr1b3-002,ENSMUST00000201392_Akr1b3-007	88.7	48.78	11.07	41.42	26.43	20.96
ENSMUSG00000001655_Hoxc13	ENSMUST00000001700_Hoxc13-001	0	1	0	4	5	4
ENSMUSG00000001656_Hoxc11	ENSMUST00000001701_Hoxc11-001	3	8	2	3	10	15
ENSMUSG00000001657_Hoxc8	ENSMUST00000001703_Hoxc8-001,ENSMUST00000189484_Hoxc8-002	1	11	0	11	16	11
ENSMUSG00000001661_Hoxc6	ENSMUST00000001711_Hoxc6-001,ENSMUST00000173210_Hoxc6-002,ENSMUST00000173421_Hoxc6-003	4	2	11	6	23	11
ENSMUSG00000001663_Gstt1	ENSMUST00000001713_Gstt1-001,ENSMUST00000120177_Gstt1-003,ENSMUST00000139724_Gstt1-002	15	15	15	11	5	13
ENSMUSG00000001665_Gstt3	ENSMUST00000001715_Gstt3-001,ENSMUST00000133869_Gstt3-002,ENSMUST00000173537_Gstt3-003,ENSMUST00000174187_Gstt3-004,ENSMUST00000174649_Gstt3-005	4	11	0	12	27	23
ENSMUSG00000001666_Ddt	ENSMUST00000001716_Ddt-001,ENSMUST00000172820_Ddt-002	120	57	184	34	51	31
ENSMUSG00000001670_Tat	ENSMUST00000001720_Tat-001,ENSMUST00000143741_Tat-002	1	1	0	1	1	3
ENSMUSG00000001672_Marveld3	ENSMUST00000001722_Marveld3-002,ENSMUST00000051430_Marveld3-001,ENSMUST00000155052_Marveld3-003	1	2	6	6	10	7
ENSMUSG00000001674_Ddx18	ENSMUST00000001724_Ddx18-001,ENSMUST00000131471_Ddx18-002,ENSMUST00000134417_Ddx18-004,ENSMUST00000148809_Ddx18-003	104.75	33.13	45.64	30.24	8.78	8.23
ENSMUSG00000001687_Ubl3	ENSMUST00000079324_Ubl3-001,ENSMUST00000164904_Ubl3-201,ENSMUST00000201139_Ubl3-006,ENSMUST00000201595_Ubl3-003,ENSMUST00000201597_Ubl3-002,ENSMUST00000201688_Ubl3-005,ENSMUST00000202938_Ubl3-007	1799	623	841	321	377	244
ENSMUSG00000001700_Gramd3	ENSMUST00000070166_Gramd3-201	82	33	54	20	11	19
ENSMUSG00000001707_Eef1e1	ENSMUST00000001757_Eef1e1-201	57	22	10	7	8	7
ENSMUSG00000001729_Akt1	ENSMUST00000001780_Akt1-001,ENSMUST00000123563_Akt1-008,ENSMUST00000127588_Akt1-007,ENSMUST00000127902_Akt1-005,ENSMUST00000128300_Akt1-006,ENSMUST00000130342_Akt1-003,ENSMUST00000139388_Akt1-004,ENSMUST00000144550_Akt1-002,ENSMUST00000159815_Akt1-009	241	57	115	35	28	28
ENSMUSG00000001739_Cldn15	ENSMUST00000001790_Cldn15-201,ENSMUST00000111093_Cldn15-001,ENSMUST00000128391_Cldn15-002	0	3	0	2	3	3
ENSMUSG00000001741_Il16	ENSMUST00000001792_Il16-001,ENSMUST00000131916_Il16-006,ENSMUST00000145610_Il16-003,ENSMUST00000151047_Il16-004,ENSMUST00000153560_Il16-002,ENSMUST00000156553_Il16-005	386.91	169.75	337.44	97.62	81.73	73
ENSMUSG00000001750_Tcirg1	ENSMUST00000001801_Tcirg1-001,ENSMUST00000122885_Tcirg1-008,ENSMUST00000125792_Tcirg1-007,ENSMUST00000126070_Tcirg1-002,ENSMUST00000126643_Tcirg1-009,ENSMUST00000127308_Tcirg1-006,ENSMUST00000131327_Tcirg1-005,ENSMUST00000132164_Tcirg1-011,ENSMUST00000134698_Tcirg1-010,ENSMUST00000135070_Tcirg1-004,ENSMUST00000145791_Tcirg1-003,ENSMUST00000159824_Tcirg1-013,ENSMUST00000162688_Tcirg1-012	11	5	7	10	5	3
ENSMUSG00000001751_Naglu	ENSMUST00000001802_Naglu-001,ENSMUST00000138409_Naglu-003,ENSMUST00000140735_Naglu-002	7	9	7	4	17	4
ENSMUSG00000001755_Coasy	ENSMUST00000001806_Coasy-001,ENSMUST00000107308_Coasy-201,ENSMUST00000151056_Coasy-002,ENSMUST00000151686_Coasy-003	39	19	6	9	12	11
ENSMUSG00000001761_Smo	ENSMUST00000001812_Smo-001,ENSMUST00000201515_Smo-002	125	59	55	31	41	30
ENSMUSG00000001763_Tspan33	ENSMUST00000046750_Tspan33-001,ENSMUST00000115250_Tspan33-002,ENSMUST00000137925_Tspan33-003	79	25	27	21	15	12
ENSMUSG00000001767_Crnkl1	ENSMUST00000001818_Crnkl1-001,ENSMUST00000145425_Crnkl1-003,ENSMUST00000147904_Crnkl1-002	242	135	187	75	63	46
ENSMUSG00000001768_Rin2	ENSMUST00000094480_Rin2-201,ENSMUST00000110005_Rin2-002,ENSMUST00000142847_Rin2-003,ENSMUST00000144278_Rin2-007,ENSMUST00000145874_Rin2-005,ENSMUST00000147976_Rin2-001,ENSMUST00000149269_Rin2-006,ENSMUST00000150449_Rin2-004	44	38	42	23	12	17
ENSMUSG00000001773_Folh1	ENSMUST00000001824_Folh1-001,ENSMUST00000107271_Folh1-002,ENSMUST00000209082_Folh1-004	104	39	63	37	13	9
ENSMUSG00000001774_Chordc1	ENSMUST00000001825_Chordc1-201	362	169	201	111	61	50
ENSMUSG00000001783_Rtcb	ENSMUST00000001834_Rtcb-001,ENSMUST00000139413_Rtcb-002	407	194	281	111	116	68
ENSMUSG00000001785_Pwp1	ENSMUST00000001836_Pwp1-001,ENSMUST00000164053_Pwp1-002,ENSMUST00000164562_Pwp1-004,ENSMUST00000168509_Pwp1-003	90	38	78	12	14	10
ENSMUSG00000001786_Fbxo7	ENSMUST00000001837_Fbxo7-007,ENSMUST00000117597_Fbxo7-002,ENSMUST00000120344_Fbxo7-003,ENSMUST00000130320_Fbxo7-001,ENSMUST00000130383_Fbxo7-005,ENSMUST00000134490_Fbxo7-004,ENSMUST00000147168_Fbxo7-006	129	56	64	47	35	33
ENSMUSG00000001794_Capns1	ENSMUST00000001845_Capns1-001,ENSMUST00000108196_Capns1-002,ENSMUST00000126116_Capns1-201,ENSMUST00000129761_Capns1-005,ENSMUST00000141851_Capns1-006,ENSMUST00000146852_Capns1-003,ENSMUST00000148973_Capns1-007,ENSMUST00000207082_Capns1-008	275	91	128	73	53	42
ENSMUSG00000001802_Lrp3	ENSMUST00000118444_Lrp3-003,ENSMUST00000122409_Lrp3-001,ENSMUST00000153163_Lrp3-005,ENSMUST00000155404_Lrp3-004	119.47	43.15	50.16	30.77	25.1	9.06
ENSMUSG00000001804_Dsg4	ENSMUST00000019426_Dsg4-001	0	7	3	4	10	12
ENSMUSG00000001815_Evx2	ENSMUST00000001867_Evx2-001,ENSMUST00000173623_Evx2-201	0	4	0	5	6	3
ENSMUSG00000001819_Hoxd13	ENSMUST00000001872_Hoxd13-001	1	2	8	6	3	4
ENSMUSG00000001823_Hoxd12	ENSMUST00000001878_Hoxd12-001	6	1	0	2	6	4
ENSMUSG00000001827_Folr1	ENSMUST00000001882_Folr1-003,ENSMUST00000106981_Folr1-006,ENSMUST00000106982_Folr1-017,ENSMUST00000106983_Folr1-004,ENSMUST00000106985_Folr1-002,ENSMUST00000106986_Folr1-001,ENSMUST00000123321_Folr1-016,ENSMUST00000123630_Folr1-007,ENSMUST00000124026_Folr1-011,ENSMUST00000125298_Folr1-012,ENSMUST00000126204_Folr1-009,ENSMUST00000134145_Folr1-014,ENSMUST00000140068_Folr1-013,ENSMUST00000140584_Fol…	2	3	2	2	10	2
ENSMUSG00000001829_Clpb	ENSMUST00000001884_Clpb-001,ENSMUST00000106998_Clpb-003,ENSMUST00000123870_Clpb-007,ENSMUST00000136193_Clpb-010,ENSMUST00000137214_Clpb-002,ENSMUST00000142803_Clpb-004,ENSMUST00000147439_Clpb-008,ENSMUST00000150355_Clpb-006,ENSMUST00000150832_Clpb-011,ENSMUST00000153473_Clpb-009	178	73	71	48	36	20
ENSMUSG00000001833_Sept7	ENSMUST00000115272_Sept7-201,ENSMUST00000165594_Sept7-202	4098	2614	2417	1659	996	777
ENSMUSG00000001844_Zdhhc4	ENSMUST00000001900_Zdhhc4-001,ENSMUST00000159718_Zdhhc4-013,ENSMUST00000159813_Zdhhc4-003,ENSMUST00000159941_Zdhhc4-008,ENSMUST00000160061_Zdhhc4-011,ENSMUST00000161199_Zdhhc4-010,ENSMUST00000161333_Zdhhc4-006,ENSMUST00000161915_Zdhhc4-002,ENSMUST00000162066_Zdhhc4-007,ENSMUST00000162284_Zdhhc4-012,ENSMUST00000162287_Zdhhc4-004,ENSMUST00000162358_Zdhhc4-005,ENSMUST00000162941_Zdhhc4-009	57	23	26	20	20	10
ENSMUSG00000001847_Rac1	ENSMUST00000080537_Rac1-001,ENSMUST00000100489_Rac1-002,ENSMUST00000131513_Rac1-004,ENSMUST00000145709_Rac1-003	1026.03	424.14	551.11	239.4	128.19	91.64
ENSMUSG00000001855_Nup214	ENSMUST00000065398_Nup214-001,ENSMUST00000123062_Nup214-007,ENSMUST00000124455_Nup214-011,ENSMUST00000126301_Nup214-005,ENSMUST00000129496_Nup214-003,ENSMUST00000130185_Nup214-006,ENSMUST00000130975_Nup214-002,ENSMUST00000138012_Nup214-008,ENSMUST00000146138_Nup214-010,ENSMUST00000152791_Nup214-009,ENSMUST00000153096_Nup214-004	240	61	88	73	69.55	45
ENSMUSG00000001864_Aif1l	ENSMUST00000001920_Aif1l-001,ENSMUST00000125457_Aif1l-006,ENSMUST00000128271_Aif1l-005,ENSMUST00000138833_Aif1l-004,ENSMUST00000140649_Aif1l-003,ENSMUST00000145137_Aif1l-009,ENSMUST00000148056_Aif1l-010,ENSMUST00000151276_Aif1l-002,ENSMUST00000156564_Aif1l-008,ENSMUST00000156743_Aif1l-007	18	13	18	12	18	16
ENSMUSG00000001865_Cpa3	ENSMUST00000001921_Cpa3-001,ENSMUST00000191659_Cpa3-002	0	0	0	7	3	0
ENSMUSG00000001870_Ltbp1	ENSMUST00000001927_Ltbp1-001,ENSMUST00000112514_Ltbp1-007,ENSMUST00000112516_Ltbp1-002,ENSMUST00000127458_Ltbp1-004,ENSMUST00000135447_Ltbp1-003,ENSMUST00000135750_Ltbp1-005,ENSMUST00000146839_Ltbp1-006	56	37	22	25	48	39
ENSMUSG00000001891_Ugp2	ENSMUST00000060895_Ugp2-002,ENSMUST00000102875_Ugp2-001,ENSMUST00000133343_Ugp2-004,ENSMUST00000143890_Ugp2-003	279	89	138	50	42	23
ENSMUSG00000001901_Kcnh6	ENSMUST00000001965_Kcnh6-001,ENSMUST00000106903_Kcnh6-002,ENSMUST00000140695_Kcnh6-003,ENSMUST00000145539_Kcnh6-004	2	2	6	7	11	3
ENSMUSG00000001909_Trmt1	ENSMUST00000001974_Trmt1-001,ENSMUST00000077990_Trmt1-006,ENSMUST00000109767_Trmt1-002,ENSMUST00000109768_Trmt1-003,ENSMUST00000125370_Trmt1-018,ENSMUST00000127915_Trmt1-008,ENSMUST00000128022_Trmt1-014,ENSMUST00000128537_Trmt1-011,ENSMUST00000131700_Trmt1-005,ENSMUST00000136423_Trmt1-013,ENSMUST00000137953_Trmt1-009,ENSMUST00000138300_Trmt1-016,ENSMUST00000143427_Trmt1-010,ENSMUST00000148118_Trm…	79	57	42	40	23	18
ENSMUSG00000001910_Nacc1	ENSMUST00000001975_Nacc1-201	595	174.8	284.98	106.84	84	69
ENSMUSG00000001911_Nfix	ENSMUST00000076715_Nfix-003,ENSMUST00000099070_Nfix-002,ENSMUST00000109762_Nfix-004,ENSMUST00000109764_Nfix-001,ENSMUST00000126806_Nfix-005,ENSMUST00000132236_Nfix-006,ENSMUST00000148644_Nfix-008,ENSMUST00000148746_Nfix-007	981	271	385	158	179	136
ENSMUSG00000001918_Slc1a5	ENSMUST00000108496_Slc1a5-001,ENSMUST00000127401_Slc1a5-002,ENSMUST00000131664_Slc1a5-004,ENSMUST00000134407_Slc1a5-006,ENSMUST00000135817_Slc1a5-003,ENSMUST00000141349_Slc1a5-007,ENSMUST00000147814_Slc1a5-005,ENSMUST00000206444_Slc1a5-008	4	2	5	16	14	13
ENSMUSG00000001924_Uba1	ENSMUST00000001989_Uba1-002,ENSMUST00000089217_Uba1-001,ENSMUST00000130694_Uba1-004,ENSMUST00000136915_Uba1-006,ENSMUST00000137892_Uba1-005,ENSMUST00000152235_Uba1-003	979	379	569	174	141	86
ENSMUSG00000001930_Vwf	ENSMUST00000100941_Vwf-004,ENSMUST00000112253_Vwf-002,ENSMUST00000112254_Vwf-001,ENSMUST00000126709_Vwf-005,ENSMUST00000129436_Vwf-010,ENSMUST00000134073_Vwf-007,ENSMUST00000139678_Vwf-009,ENSMUST00000141521_Vwf-008,ENSMUST00000146264_Vwf-006,ENSMUST00000147101_Vwf-011,ENSMUST00000150548_Vwf-003	26	24	1	22	52	32
ENSMUSG00000001942_Siae	ENSMUST00000002007_Siae-001	17	22	22	12	13	9
ENSMUSG00000001943_Vsig2	ENSMUST00000002008_Vsig2-201	0	0	0	1	2	0
ENSMUSG00000001946_Esam	ENSMUST00000002011_Esam-001,ENSMUST00000123198_Esam-004,ENSMUST00000131832_Esam-005,ENSMUST00000144596_Esam-003,ENSMUST00000146860_Esam-002	11	9	11	5	13	7
ENSMUSG00000001948_Spa17	ENSMUST00000002013_Spa17-201	20	2	8	3	4	1
ENSMUSG00000001962_Fam50a	ENSMUST00000114160_Fam50a-001,ENSMUST00000138242_Fam50a-002,ENSMUST00000149312_Fam50a-003	119	43	67	45	43	30
ENSMUSG00000001964_Emd	ENSMUST00000002029_Emd-001,ENSMUST00000088313_Emd-002,ENSMUST00000096424_Emd-005,ENSMUST00000119197_Emd-004,ENSMUST00000129516_Emd-003,ENSMUST00000152288_Emd-006	67.02	25	22	8.28	23.18	14
ENSMUSG00000001983_Taco1	ENSMUST00000002048_Taco1-001	61.35	26.84	38.11	13	10	11
ENSMUSG00000001985_Grik3	ENSMUST00000030676_Grik3-001	261	136	188	100	88	69
ENSMUSG00000001986_Gria3	ENSMUST00000076349_Gria3-001,ENSMUST00000115103_Gria3-004,ENSMUST00000124169_Gria3-007,ENSMUST00000126843_Gria3-008,ENSMUST00000128197_Gria3-005,ENSMUST00000139965_Gria3-002,ENSMUST00000148212_Gria3-006,ENSMUST00000156721_Gria3-003,ENSMUST00000165288_Gria3-201	2054	788	1049	559	289	210
ENSMUSG00000001988_Npas1	ENSMUST00000002053_Npas1-201	0	0	0	1	3	0
ENSMUSG00000001995_Sipa1l2	ENSMUST00000108775_Sipa1l2-201	149	49	71	58	30	30
ENSMUSG00000001998_Ap4e1	ENSMUST00000002063_Ap4e1-001,ENSMUST00000110393_Ap4e1-005,ENSMUST00000110394_Ap4e1-004,ENSMUST00000129859_Ap4e1-002,ENSMUST00000142740_Ap4e1-006,ENSMUST00000149254_Ap4e1-003,ENSMUST00000175663_Ap4e1-008,ENSMUST00000177372_Ap4e1-007	76	49	72	46	25	12
ENSMUSG00000001999_Blvra	ENSMUST00000002064_Blvra-001,ENSMUST00000110389_Blvra-005,ENSMUST00000135529_Blvra-003,ENSMUST00000142737_Blvra-004,ENSMUST00000142861_Blvra-002	52	30	43	13	10	4
ENSMUSG00000002006_Pdzd4	ENSMUST00000002080_Pdzd4-001,ENSMUST00000114438_Pdzd4-002	161	67	102	32.47	38	27
ENSMUSG00000002007_Srpk3	ENSMUST00000002081_Srpk3-001,ENSMUST00000136664_Srpk3-002,ENSMUST00000137045_Srpk3-003,ENSMUST00000139630_Srpk3-004	8	5	0	2	2	6
ENSMUSG00000002010_Idh3g	ENSMUST00000052761_Idh3g-001,ENSMUST00000129070_Idh3g-008,ENSMUST00000129367_Idh3g-004,ENSMUST00000130119_Idh3g-006,ENSMUST00000140944_Idh3g-009,ENSMUST00000142707_Idh3g-005,ENSMUST00000145341_Idh3g-003,ENSMUST00000148419_Idh3g-007,ENSMUST00000156299_Idh3g-002	343	122	188	61	39	34
ENSMUSG00000002012_Pnck	ENSMUST00000002087_Pnck-001,ENSMUST00000114472_Pnck-004,ENSMUST00000114473_Pnck-002,ENSMUST00000129106_Pnck-003,ENSMUST00000144187_Pnck-005	30	10	13	3	0	2
ENSMUSG00000002014_Ssr4	ENSMUST00000002090_Ssr4-001,ENSMUST00000129239_Ssr4-007,ENSMUST00000130738_Ssr4-002,ENSMUST00000136544_Ssr4-004,ENSMUST00000141721_Ssr4-003,ENSMUST00000142829_Ssr4-006,ENSMUST00000155552_Ssr4-005,ENSMUST00000166518_Ssr4-201	80	43	50	43	25	7
ENSMUSG00000002015_Bcap31	ENSMUST00000002091_Bcap31-001	148	72	74	45	23	15
ENSMUSG00000002017_Fam98a	ENSMUST00000112507_Fam98a-001,ENSMUST00000140729_Fam98a-003,ENSMUST00000141969_Fam98a-002	153	70	53	40	38	41
ENSMUSG00000002020_Ltbp2	ENSMUST00000002073_Ltbp2-001,ENSMUST00000110254_Ltbp2-201,ENSMUST00000163189_Ltbp2-002,ENSMUST00000163214_Ltbp2-006,ENSMUST00000165141_Ltbp2-005,ENSMUST00000166383_Ltbp2-004,ENSMUST00000168699_Ltbp2-003	45.77	21	15	10.41	21	15
ENSMUSG00000002028_Kmt2a	ENSMUST00000002095_Kmt2a-201,ENSMUST00000114689_Kmt2a-001,ENSMUST00000128768_Kmt2a-002,ENSMUST00000138119_Kmt2a-004,ENSMUST00000152241_Kmt2a-003	1632	508	839	379	291	259
ENSMUSG00000002031_Ift46	ENSMUST00000002099_Ift46-001,ENSMUST00000118186_Ift46-002,ENSMUST00000124534_Ift46-004,ENSMUST00000125877_Ift46-006,ENSMUST00000128150_Ift46-009,ENSMUST00000133167_Ift46-010,ENSMUST00000142586_Ift46-012,ENSMUST00000143654_Ift46-011,ENSMUST00000147559_Ift46-007,ENSMUST00000149020_Ift46-013,ENSMUST00000151905_Ift46-008,ENSMUST00000154090_Ift46-003	200	72	74	47	46	34
ENSMUSG00000002032_Tmem25	ENSMUST00000002100_Tmem25-001,ENSMUST00000114705_Tmem25-003,ENSMUST00000132020_Tmem25-002	177	70	96	50	47	27
ENSMUSG00000002033_Cd3g	ENSMUST00000002101_Cd3g-001,ENSMUST00000159019_Cd3g-003,ENSMUST00000160886_Cd3g-002	0	0	0	0	1	1
ENSMUSG00000002043_Trappc6a	ENSMUST00000002112_Trappc6a-001,ENSMUST00000108455_Trappc6a-003,ENSMUST00000129808_Trappc6a-005,ENSMUST00000135972_Trappc6a-006,ENSMUST00000136873_Trappc6a-004,ENSMUST00000147114_Trappc6a-002,ENSMUST00000207730_Trappc6a-007	11	5	10	1	9	0
ENSMUSG00000002052_Supt6	ENSMUST00000002121_Supt6-001,ENSMUST00000108314_Supt6-002	2097	680.74	861	380	463	305
ENSMUSG00000002055_Spag5	ENSMUST00000045026_Spag5-001,ENSMUST00000125477_Spag5-008,ENSMUST00000128359_Spag5-006,ENSMUST00000133579_Spag5-002,ENSMUST00000141026_Spag5-004,ENSMUST00000146068_Spag5-003,ENSMUST00000149711_Spag5-007,ENSMUST00000150016_Spag5-005	391	169	138	83	68	42
ENSMUSG00000002057_Foxn1	ENSMUST00000108294_Foxn1-001	1	3	2	7	16	9
ENSMUSG00000002058_Unc119	ENSMUST00000002127_Unc119-001,ENSMUST00000100755_Unc119-002,ENSMUST00000108295_Unc119-006,ENSMUST00000125720_Unc119-007,ENSMUST00000149161_Unc119-005,ENSMUST00000154700_Unc119-004,ENSMUST00000155471_Unc119-003	41	9	7	10	22	11
ENSMUSG00000002059_Rab34	ENSMUST00000002128_Rab34-001,ENSMUST00000056241_Rab34-008,ENSMUST00000108322_Rab34-003,ENSMUST00000126864_Rab34-005,ENSMUST00000148603_Rab34-004,ENSMUST00000150941_Rab34-002,ENSMUST00000154542_Rab34-006,ENSMUST00000156435_Rab34-007,ENSMUST00000207728_Rab34-009	54	19	15	27	11	11
ENSMUSG00000002064_Sdf2	ENSMUST00000002133_Sdf2-001,ENSMUST00000133020_Sdf2-003,ENSMUST00000154080_Sdf2-002	87	41.26	46	16	10	15
ENSMUSG00000002068_Ccne1	ENSMUST00000108023_Ccne1-001,ENSMUST00000124979_Ccne1-002,ENSMUST00000128785_Ccne1-004,ENSMUST00000130329_Ccne1-003,ENSMUST00000137097_Ccne1-005	58	24	23	17	10	12
ENSMUSG00000002076_Hsf2bp	ENSMUST00000002145_Hsf2bp-001,ENSMUST00000133308_Hsf2bp-003,ENSMUST00000138172_Hsf2bp-002	2	2	2	6	5	8
ENSMUSG00000002083_Bbc3	ENSMUST00000002152_Bbc3-001,ENSMUST00000136781_Bbc3-002,ENSMUST00000147267_Bbc3-003	5	0	1	2	3	1
ENSMUSG00000002100_Mybpc3	ENSMUST00000111430_Mybpc3-002,ENSMUST00000137942_Mybpc3-003,ENSMUST00000169776_Mybpc3-001	60	19	58	18	15	13
ENSMUSG00000002102_Psmc3	ENSMUST00000002171_Psmc3-009,ENSMUST00000067663_Psmc3-001,ENSMUST00000111441_Psmc3-002,ENSMUST00000131473_Psmc3-004,ENSMUST00000141462_Psmc3-003,ENSMUST00000145317_Psmc3-008,ENSMUST00000146506_Psmc3-007,ENSMUST00000151419_Psmc3-006,ENSMUST00000152269_Psmc3-005,ENSMUST00000185715_Psmc3-010	584	255	375	111	150	89
ENSMUSG00000002103_Acp2	ENSMUST00000002172_Acp2-001,ENSMUST00000124131_Acp2-002,ENSMUST00000127643_Acp2-003,ENSMUST00000150403_Acp2-004,ENSMUST00000155418_Acp2-005	314.34	152.75	156.13	75.8	69	54.75
ENSMUSG00000002104_Rapsn	ENSMUST00000050323_Rapsn-001,ENSMUST00000111445_Rapsn-003,ENSMUST00000111446_Rapsn-002,ENSMUST00000128008_Rapsn-004	0	0	0	0	1	0
ENSMUSG00000002105_Slc39a13	ENSMUST00000073575_Slc39a13-001,ENSMUST00000079976_Slc39a13-002,ENSMUST00000111436_Slc39a13-012,ENSMUST00000123685_Slc39a13-004,ENSMUST00000130252_Slc39a13-005,ENSMUST00000133047_Slc39a13-010,ENSMUST00000141328_Slc39a13-008,ENSMUST00000142943_Slc39a13-011,ENSMUST00000149430_Slc39a13-007,ENSMUST00000150348_Slc39a13-006,ENSMUST00000153367_Slc39a13-003	98	32	70	39	42	24
ENSMUSG00000002107_Celf2	ENSMUST00000002176_Celf2-001,ENSMUST00000100429_Celf2-201,ENSMUST00000114923_Celf2-009,ENSMUST00000114924_Celf2-202,ENSMUST00000114927_Celf2-006,ENSMUST00000114934_Celf2-004,ENSMUST00000123142_Celf2-025,ENSMUST00000126742_Celf2-003,ENSMUST00000137733_Celf2-024,ENSMUST00000138347_Celf2-008,ENSMUST00000142941_Celf2-002,ENSMUST00000148321_Celf2-007,ENSMUST00000150624_Celf2-019,ENSMUST00000170438_Cel…	1401.54	667	651.76	410.87	228.92	189
ENSMUSG00000002108_Nr1h3	ENSMUST00000002177_Nr1h3-001,ENSMUST00000111354_Nr1h3-002,ENSMUST00000111355_Nr1h3-003,ENSMUST00000111356_Nr1h3-007,ENSMUST00000130031_Nr1h3-005,ENSMUST00000133261_Nr1h3-008,ENSMUST00000136234_Nr1h3-006,ENSMUST00000150654_Nr1h3-004	14	8	6	5	5	3
ENSMUSG00000002109_Ddb2	ENSMUST00000028696_Ddb2-001,ENSMUST00000111352_Ddb2-002,ENSMUST00000135927_Ddb2-005,ENSMUST00000150427_Ddb2-003,ENSMUST00000152277_Ddb2-004	32.66	18.25	13.87	8.2	4	7.25
ENSMUSG00000002111_Spi1	ENSMUST00000002180_Spi1-001,ENSMUST00000131400_Spi1-004,ENSMUST00000132741_Spi1-002,ENSMUST00000169852_Spi1-003	1	4	0	5	6	4
ENSMUSG00000002129_Sf3a1	ENSMUST00000002198_Sf3a1-003,ENSMUST00000129583_Sf3a1-002,ENSMUST00000132666_Sf3a1-004,ENSMUST00000133095_Sf3a1-001	518	186	276	109	96	85
ENSMUSG00000002147_Stat6	ENSMUST00000092074_Stat6-001,ENSMUST00000120279_Stat6-002,ENSMUST00000128072_Stat6-003,ENSMUST00000145470_Stat6-005,ENSMUST00000156231_Stat6-004	13	7	21	5	5	3
ENSMUSG00000002190_Clgn	ENSMUST00000002259_Clgn-001,ENSMUST00000109831_Clgn-002	60	31	19	17	14	19
ENSMUSG00000002204_Napsa	ENSMUST00000002274_Napsa-001,ENSMUST00000153124_Napsa-002,ENSMUST00000207302_Napsa-005,ENSMUST00000207543_Napsa-003,ENSMUST00000208514_Napsa-004	3	1.16	2	1	8	1
ENSMUSG00000002205_Vrk3	ENSMUST00000002275_Vrk3-001,ENSMUST00000125705_Vrk3-004,ENSMUST00000134750_Vrk3-003,ENSMUST00000135783_Vrk3-007,ENSMUST00000136069_Vrk3-006,ENSMUST00000144515_Vrk3-005,ENSMUST00000147952_Vrk3-002,ENSMUST00000165957_Vrk3-009,ENSMUST00000171821_Vrk3-008,ENSMUST00000208083_Vrk3-011	56	30	25	32	41	22
ENSMUSG00000002210_Smg9	ENSMUST00000002280_Smg9-001,ENSMUST00000108434_Smg9-004,ENSMUST00000123188_Smg9-007,ENSMUST00000139481_Smg9-003,ENSMUST00000146381_Smg9-002,ENSMUST00000146686_Smg9-006,ENSMUST00000148288_Smg9-005	95	29	36	36	48	20
ENSMUSG00000002221_Paxip1	ENSMUST00000002291_Paxip1-001,ENSMUST00000196605_Paxip1-006,ENSMUST00000196641_Paxip1-008,ENSMUST00000196734_Paxip1-007,ENSMUST00000197625_Paxip1-002,ENSMUST00000199714_Paxip1-005,ENSMUST00000199993_Paxip1-004	143	49	85	62	45	50
ENSMUSG00000002222_Rmnd5a	ENSMUST00000002292_Rmnd5a-001,ENSMUST00000123947_Rmnd5a-002,ENSMUST00000140696_Rmnd5a-004,ENSMUST00000144081_Rmnd5a-003,ENSMUST00000149415_Rmnd5a-005	768	342	405	204	79	51
ENSMUSG00000002227_Mov10	ENSMUST00000002297_Mov10-001,ENSMUST00000106774_Mov10-002,ENSMUST00000106775_Mov10-003,ENSMUST00000136148_Mov10-005,ENSMUST00000145414_Mov10-004,ENSMUST00000166979_Mov10-201,ENSMUST00000168015_Mov10-202,ENSMUST00000196161_Mov10-007,ENSMUST00000196211_Mov10-006	7	11	6	12	12	14
ENSMUSG00000002228_Ppm1j	ENSMUST00000002298_Ppm1j-001,ENSMUST00000197264_Ppm1j-002	13	3	0	4	11	9
ENSMUSG00000002233_Rhoc	ENSMUST00000002303_Rhoc-001,ENSMUST00000106787_Rhoc-002,ENSMUST00000132721_Rhoc-003,ENSMUST00000176347_Rhoc-004,ENSMUST00000196817_Rhoc-005,ENSMUST00000199824_Rhoc-006	33	20	14	12	24	10
ENSMUSG00000002240_Prr27	ENSMUST00000002310_Prr27-002,ENSMUST00000101056_Prr27-001	0	5	8	4	7	2
ENSMUSG00000002249_Tead3	ENSMUST00000080572_Tead3-201,ENSMUST00000114799_Tead3-002,ENSMUST00000127212_Tead3-004,ENSMUST00000146668_Tead3-005,ENSMUST00000151557_Tead3-006,ENSMUST00000154873_Tead3-003,ENSMUST00000156862_Tead3-001	7	4	4	4	6	2
ENSMUSG00000002250_Ppard	ENSMUST00000002320_Ppard-001,ENSMUST00000123020_Ppard-002,ENSMUST00000142226_Ppard-003,ENSMUST00000144200_Ppard-006,ENSMUST00000166744_Ppard-004,ENSMUST00000169040_Ppard-005	138	54	56	26	33	23
ENSMUSG00000002257_Def6	ENSMUST00000002327_Def6-001,ENSMUST00000146724_Def6-002	5	3	1	1	2	4
ENSMUSG00000002265_Peg3	ENSMUST00000051209_Peg3-001,ENSMUST00000143703_Peg3-004,ENSMUST00000150182_Peg3-002,ENSMUST00000155910_Peg3-003	4530	1655	2269	1271	865	714
ENSMUSG00000002266_Zim1	ENSMUST00000002336_Zim1-001,ENSMUST00000122432_Zim1-002,ENSMUST00000203908_Zim1-201	37	36	34	27	43	24
ENSMUSG00000002274_Metrn	ENSMUST00000002344_Metrn-201,ENSMUST00000165838_Metrn-202	151.1	56.16	80.21	36.98	21.34	27.19
ENSMUSG00000002279_Lmf1	ENSMUST00000063344_Lmf1-201,ENSMUST00000116641_Lmf1-001,ENSMUST00000126164_Lmf1-006,ENSMUST00000127280_Lmf1-004,ENSMUST00000128146_Lmf1-005,ENSMUST00000137201_Lmf1-002,ENSMUST00000141606_Lmf1-008,ENSMUST00000142264_Lmf1-007,ENSMUST00000154842_Lmf1-003,ENSMUST00000156868_Lmf1-009	64	37	35	45	62	44
ENSMUSG00000002280_Narfl	ENSMUST00000002350_Narfl-001,ENSMUST00000130861_Narfl-005,ENSMUST00000131458_Narfl-006,ENSMUST00000134108_Narfl-002,ENSMUST00000149645_Narfl-003,ENSMUST00000154711_Narfl-004	73	27	29	33.13	22.16	19
ENSMUSG00000002289_Angptl4	ENSMUST00000002360_Angptl4-001,ENSMUST00000173869_Angptl4-002,ENSMUST00000174858_Angptl4-004,ENSMUST00000174872_Angptl4-003	14	7	4	6	12	9
ENSMUSG00000002297_Dbf4	ENSMUST00000002368_Dbf4-002,ENSMUST00000163141_Dbf4-006,ENSMUST00000166364_Dbf4-003,ENSMUST00000168500_Dbf4-005,ENSMUST00000168637_Dbf4-007,ENSMUST00000170927_Dbf4-004,ENSMUST00000171808_Dbf4-001,ENSMUST00000197442_Dbf4-008,ENSMUST00000198785_Dbf4-009	8	12	11	10	24	11
ENSMUSG00000002307_Daxx	ENSMUST00000079421_Daxx-002,ENSMUST00000170075_Daxx-001,ENSMUST00000172859_Daxx-008,ENSMUST00000173028_Daxx-009,ENSMUST00000173279_Daxx-005,ENSMUST00000173626_Daxx-010,ENSMUST00000174146_Daxx-003,ENSMUST00000174541_Daxx-004,ENSMUST00000174646_Daxx-007	73	27	45	21	39	27
ENSMUSG00000002308_Cd320	ENSMUST00000002379_Cd320-001,ENSMUST00000087559_Cd320-002,ENSMUST00000173418_Cd320-003	12	11	23	11	16	13
ENSMUSG00000002319_Ipo4	ENSMUST00000047131_Ipo4-001,ENSMUST00000125133_Ipo4-004,ENSMUST00000126064_Ipo4-008,ENSMUST00000127773_Ipo4-007,ENSMUST00000135221_Ipo4-002,ENSMUST00000141499_Ipo4-010,ENSMUST00000141848_Ipo4-011,ENSMUST00000146528_Ipo4-012,ENSMUST00000148351_Ipo4-003,ENSMUST00000148942_Ipo4-005,ENSMUST00000150951_Ipo4-006,ENSMUST00000155464_Ipo4-009,ENSMUST00000156420_Ipo4-013	212.01	63.67	86	27.58	36.38	20.13
ENSMUSG00000002320_Tm9sf1	ENSMUST00000002391_Tm9sf1-002,ENSMUST00000120041_Tm9sf1-004,ENSMUST00000121791_Tm9sf1-008,ENSMUST00000121937_Tm9sf1-003,ENSMUST00000122358_Tm9sf1-001,ENSMUST00000127473_Tm9sf1-006,ENSMUST00000130167_Tm9sf1-013,ENSMUST00000132338_Tm9sf1-007,ENSMUST00000133707_Tm9sf1-011,ENSMUST00000138085_Tm9sf1-009,ENSMUST00000139313_Tm9sf1-010,ENSMUST00000146588_Tm9sf1-012,ENSMUST00000149726_Tm9sf1-005	157.99	43.33	72	43.42	54.62	33.87
ENSMUSG00000002324_Rec8	ENSMUST00000002395_Rec8-001,ENSMUST00000140335_Rec8-002,ENSMUST00000141425_Rec8-003,ENSMUST00000155193_Rec8-004	6	4	0	4	10	5
ENSMUSG00000002325_Irf9	ENSMUST00000126269_Irf9-006,ENSMUST00000130697_Irf9-001,ENSMUST00000134863_Irf9-002,ENSMUST00000136109_Irf9-005,ENSMUST00000138037_Irf9-003,ENSMUST00000145680_Irf9-004	33	18	21	27	19	11
ENSMUSG00000002326_Gmpr2	ENSMUST00000002397_Gmpr2-201	29	20	23	12	24	5
ENSMUSG00000002329_Mdp1	ENSMUST00000002400_Mdp1-201	53	33	54	18	19	12
ENSMUSG00000002332_Dhrs1	ENSMUST00000002403_Dhrs1-001,ENSMUST00000128802_Dhrs1-002,ENSMUST00000142043_Dhrs1-003,ENSMUST00000155969_Dhrs1-004	138	53	63	33	33	36
ENSMUSG00000002341_Ncan	ENSMUST00000002412_Ncan-001	75	29	39	19	26	23
ENSMUSG00000002342_Tmem161a	ENSMUST00000002413_Tmem161a-001,ENSMUST00000123923_Tmem161a-008,ENSMUST00000125755_Tmem161a-004,ENSMUST00000125906_Tmem161a-010,ENSMUST00000126268_Tmem161a-007,ENSMUST00000133084_Tmem161a-006,ENSMUST00000133339_Tmem161a-009,ENSMUST00000143543_Tmem161a-005,ENSMUST00000147656_Tmem161a-002,ENSMUST00000149105_Tmem161a-003,ENSMUST00000182365_Tmem161a-014,ENSMUST00000182715_Tmem161a-012,ENSMUST00000182…	53	15	38	15	39	14
ENSMUSG00000002343_Armc6	ENSMUST00000019679_Armc6-001,ENSMUST00000130319_Armc6-004,ENSMUST00000135931_Armc6-002,ENSMUST00000136666_Armc6-006,ENSMUST00000139765_Armc6-005,ENSMUST00000147387_Armc6-003	27	9	12	7	7	16
ENSMUSG00000002345_Borcs8	ENSMUST00000002418_Borcs8-001,ENSMUST00000110139_Borcs8-004,ENSMUST00000123760_Borcs8-003,ENSMUST00000123976_Borcs8-005,ENSMUST00000129668_Borcs8-002,ENSMUST00000163756_Borcs8-006	56	31	36	9	14	4
ENSMUSG00000002346_Slc25a42	ENSMUST00000063788_Slc25a42-201,ENSMUST00000110127_Slc25a42-001,ENSMUST00000134596_Slc25a42-004,ENSMUST00000139333_Slc25a42-002,ENSMUST00000150706_Slc25a42-003	62	26	65	14	34	26
ENSMUSG00000002365_Snx9	ENSMUST00000002436_Snx9-201	91	37	73	25	19	9
ENSMUSG00000002372_Ranbp3	ENSMUST00000002445_Ranbp3-201	128	50	56	30	37	21
ENSMUSG00000002379_Ndufa11	ENSMUST00000002452_Ndufa11-201	219	83	92	46	51	18
ENSMUSG00000002384_Bmp8b	ENSMUST00000002457_Bmp8b-001,ENSMUST00000151850_Bmp8b-002	2	2	0	0	2	9
ENSMUSG00000002393_Nr2f6	ENSMUST00000002466_Nr2f6-001,ENSMUST00000124732_Nr2f6-007,ENSMUST00000127443_Nr2f6-008,ENSMUST00000132630_Nr2f6-002,ENSMUST00000137058_Nr2f6-006,ENSMUST00000137734_Nr2f6-003,ENSMUST00000155463_Nr2f6-005,ENSMUST00000156270_Nr2f6-004	76.59	28.81	23.26	14.2	6.19	3.26
ENSMUSG00000002395_Use1	ENSMUST00000019169_Use1-001,ENSMUST00000110053_Use1-201,ENSMUST00000110054_Use1-002,ENSMUST00000127517_Use1-011,ENSMUST00000136368_Use1-007,ENSMUST00000137137_Use1-009,ENSMUST00000139541_Use1-010,ENSMUST00000140236_Use1-005,ENSMUST00000142685_Use1-008,ENSMUST00000143657_Use1-004,ENSMUST00000146221_Use1-006,ENSMUST00000154550_Use1-003	131	48	43	39	33	18
ENSMUSG00000002396_Ocel1	ENSMUST00000002469_Ocel1-001,ENSMUST00000110051_Ocel1-002,ENSMUST00000110052_Ocel1-003,ENSMUST00000126049_Ocel1-004	29.41	25.19	36.74	23.8	45.81	20.74
ENSMUSG00000002409_Dyrk1b	ENSMUST00000085901_Dyrk1b-001,ENSMUST00000172467_Dyrk1b-004,ENSMUST00000172761_Dyrk1b-003	77	21	42	14	10	9
ENSMUSG00000002413_Braf	ENSMUST00000002487_Braf-001,ENSMUST00000101497_Braf-002,ENSMUST00000167073_Braf-003,ENSMUST00000167169_Braf-004,ENSMUST00000169647_Braf-005	936	417.55	531	255	144.68	161
ENSMUSG00000002416_Ndufb2	ENSMUST00000002490_Ndufb2-004,ENSMUST00000119379_Ndufb2-002,ENSMUST00000128064_Ndufb2-003,ENSMUST00000135239_Ndufb2-006,ENSMUST00000135671_Ndufb2-001,ENSMUST00000146793_Ndufb2-005	206	72.45	126	64	50.32	32
ENSMUSG00000002428_Hltf	ENSMUST00000002502_Hltf-001,ENSMUST00000128127_Hltf-003,ENSMUST00000143005_Hltf-002,ENSMUST00000145853_Hltf-005,ENSMUST00000154233_Hltf-006,ENSMUST00000155635_Hltf-004	308	119	169	66	48	47
ENSMUSG00000002455_Prpf6	ENSMUST00000002529_Prpf6-201,ENSMUST00000132714_Prpf6-002,ENSMUST00000136481_Prpf6-001,ENSMUST00000139955_Prpf6-003	471	179	209	113	91	60
ENSMUSG00000002458_Rgs19	ENSMUST00000002532_Rgs19-001,ENSMUST00000108769_Rgs19-002,ENSMUST00000108771_Rgs19-004,ENSMUST00000108772_Rgs19-006,ENSMUST00000108776_Rgs19-003,ENSMUST00000108778_Rgs19-005,ENSMUST00000108779_Rgs19-009,ENSMUST00000124776_Rgs19-007,ENSMUST00000130712_Rgs19-010,ENSMUST00000143510_Rgs19-008,ENSMUST00000144476_Rgs19-011,ENSMUST00000165416_Rgs19-201	16	14	6	8	6	2
ENSMUSG00000002459_Rgs20	ENSMUST00000002533_Rgs20-002,ENSMUST00000118000_Rgs20-001,ENSMUST00000119256_Rgs20-005,ENSMUST00000133521_Rgs20-003,ENSMUST00000147158_Rgs20-004,ENSMUST00000156289_Rgs20-006,ENSMUST00000170566_Rgs20-007	87	36	44	18	8	8
ENSMUSG00000002475_Abhd3	ENSMUST00000002549_Abhd3-201,ENSMUST00000117726_Abhd3-002,ENSMUST00000117828_Abhd3-001,ENSMUST00000144150_Abhd3-003	533	248	248	160	85	53
ENSMUSG00000002477_Snrpd1	ENSMUST00000002551_Snrpd1-201	185	102	113	61	31	24
ENSMUSG00000002486_Tchp	ENSMUST00000094441_Tchp-001,ENSMUST00000112199_Tchp-003,ENSMUST00000124242_Tchp-002,ENSMUST00000128625_Tchp-006,ENSMUST00000131679_Tchp-005,ENSMUST00000152999_Tchp-004,ENSMUST00000202105_Tchp-007,ENSMUST00000202252_Tchp-008	178	51	74	49	72	48
ENSMUSG00000002489_Tiam1	ENSMUST00000002588_Tiam1-201,ENSMUST00000089084_Tiam1-013,ENSMUST00000114122_Tiam1-009,ENSMUST00000114124_Tiam1-001,ENSMUST00000124433_Tiam1-002,ENSMUST00000130951_Tiam1-008,ENSMUST00000134021_Tiam1-004,ENSMUST00000136760_Tiam1-006,ENSMUST00000139544_Tiam1-005,ENSMUST00000144691_Tiam1-010,ENSMUST00000151655_Tiam1-011,ENSMUST00000155915_Tiam1-007,ENSMUST00000163370_Tiam1-202,ENSMUST00000164263_Tia…	716	261	564	188	178	114
ENSMUSG00000002496_Tsc2	ENSMUST00000097373_Tsc2-201	373.41	123.83	180.99	85.31	48.46	30.29
ENSMUSG00000002500_Rpl3l	ENSMUST00000045186_Rpl3l-004,ENSMUST00000170239_Rpl3l-001,ENSMUST00000183214_Rpl3l-005	0	0	0	1	0	0
ENSMUSG00000002504_Slc9a3r2	ENSMUST00000002572_Slc9a3r2-201,ENSMUST00000019684_Slc9a3r2-202	114	56	81	21	23	17
ENSMUSG00000002524_Puf60	ENSMUST00000002599_Puf60-201,ENSMUST00000100527_Puf60-202	535	159	289	79	104	75
ENSMUSG00000002546_Golga2	ENSMUST00000081670_Golga2-002,ENSMUST00000100194_Golga2-007,ENSMUST00000113377_Golga2-001,ENSMUST00000126276_Golga2-003,ENSMUST00000127276_Golga2-005,ENSMUST00000129193_Golga2-009,ENSMUST00000131712_Golga2-006,ENSMUST00000139494_Golga2-004,ENSMUST00000146544_Golga2-011,ENSMUST00000147707_Golga2-008,ENSMUST00000149141_Golga2-010	721	234	284	147	186	114
ENSMUSG00000002550_Uck1	ENSMUST00000002625_Uck1-001,ENSMUST00000133804_Uck1-005,ENSMUST00000134351_Uck1-002,ENSMUST00000138133_Uck1-003,ENSMUST00000142797_Uck1-004	73.63	32.82	46	21	22	22
ENSMUSG00000002565_Scin	ENSMUST00000002640_Scin-001,ENSMUST00000078481_Scin-002	10	11	12	13	20	12
ENSMUSG00000002578_Ikzf4	ENSMUST00000065334_Ikzf4-002,ENSMUST00000105233_Ikzf4-003,ENSMUST00000119614_Ikzf4-004,ENSMUST00000133342_Ikzf4-001,ENSMUST00000139442_Ikzf4-006,ENSMUST00000149762_Ikzf4-008,ENSMUST00000153650_Ikzf4-005,ENSMUST00000156052_Ikzf4-007	41	32	20	16	35	32
ENSMUSG00000002580_Mien1	ENSMUST00000002655_Mien1-001	50	34	34	5	12	9
ENSMUSG00000002588_Pon1	ENSMUST00000002663_Pon1-001,ENSMUST00000176933_Pon1-002,ENSMUST00000176945_Pon1-004,ENSMUST00000177159_Pon1-003	0	2	0	5	1	2
ENSMUSG00000002602_Axl	ENSMUST00000002677_Axl-001,ENSMUST00000085948_Axl-002,ENSMUST00000124442_Axl-008,ENSMUST00000132038_Axl-009,ENSMUST00000132989_Axl-003,ENSMUST00000137211_Axl-007,ENSMUST00000137383_Axl-005,ENSMUST00000147680_Axl-006	193	63	105	28	32	21
ENSMUSG00000002603_Tgfb1	ENSMUST00000002678_Tgfb1-001,ENSMUST00000169009_Tgfb1-003,ENSMUST00000171757_Tgfb1-002,ENSMUST00000206348_Tgfb1-004,ENSMUST00000206584_Tgfb1-005	16	17	1	9	21	6
ENSMUSG00000002608_Ccdc97	ENSMUST00000002683_Ccdc97-001,ENSMUST00000125699_Ccdc97-006,ENSMUST00000129429_Ccdc97-005,ENSMUST00000129519_Ccdc97-009,ENSMUST00000134201_Ccdc97-003,ENSMUST00000137046_Ccdc97-007,ENSMUST00000140847_Ccdc97-004,ENSMUST00000154143_Ccdc97-002,ENSMUST00000156365_Ccdc97-008	119	56	73	30	42	29
ENSMUSG00000002617_Zfp40	ENSMUST00000037057_Zfp40-001,ENSMUST00000135840_Zfp40-005,ENSMUST00000140313_Zfp40-002,ENSMUST00000142999_Zfp40-003,ENSMUST00000151447_Zfp40-004,ENSMUST00000172177_Zfp40-201	105	54	45	74	14	14
ENSMUSG00000002625_Akap8l	ENSMUST00000050214_Akap8l-201	436	162	253	118	106	88
ENSMUSG00000002633_Shh	ENSMUST00000002708_Shh-001	73.91	40.52	35.5	26.87	11.78	8.28
ENSMUSG00000002635_Pdcd2l	ENSMUST00000002710_Pdcd2l-001,ENSMUST00000125803_Pdcd2l-002,ENSMUST00000148381_Pdcd2l-003,ENSMUST00000206088_Pdcd2l-004	28	16	13	5	7	12
ENSMUSG00000002658_Gtf2f1	ENSMUST00000002733_Gtf2f1-201	362	109	208	67	94	64
ENSMUSG00000002660_Clpp	ENSMUST00000002735_Clpp-201	88	35	64	18	12	8
ENSMUSG00000002661_Alkbh7	ENSMUST00000002737_Alkbh7-001,ENSMUST00000074141_Alkbh7-002,ENSMUST00000149632_Alkbh7-003	45	11	44	9	10	13
ENSMUSG00000002664_Pspn	ENSMUST00000002740_Pspn-001	0	0	7	1	2	0
ENSMUSG00000002668_Dennd1c	ENSMUST00000011623_Dennd1c-201	0	1	2	0	1	2
ENSMUSG00000002679_Med6	ENSMUST00000002756_Med6-201,ENSMUST00000159187_Med6-003,ENSMUST00000160739_Med6-005,ENSMUST00000161211_Med6-001,ENSMUST00000161598_Med6-004,ENSMUST00000161902_Med6-002	49	29	65	10	4	2
ENSMUSG00000002688_Prkd1	ENSMUST00000002765_Prkd1-201	57	19	25	12	11	12
ENSMUSG00000002699_Lcp2	ENSMUST00000052413_Lcp2-001,ENSMUST00000109329_Lcp2-002,ENSMUST00000133120_Lcp2-003,ENSMUST00000146318_Lcp2-004	6	6	0	8	8	10
ENSMUSG00000002718_Cse1l	ENSMUST00000002790_Cse1l-001,ENSMUST00000129061_Cse1l-005,ENSMUST00000132402_Cse1l-004,ENSMUST00000135139_Cse1l-003,ENSMUST00000145819_Cse1l-002,ENSMUST00000163437_Cse1l-008,ENSMUST00000163917_Cse1l-009,ENSMUST00000164974_Cse1l-012,ENSMUST00000166871_Cse1l-011,ENSMUST00000168599_Cse1l-007,ENSMUST00000169290_Cse1l-006,ENSMUST00000171410_Cse1l-010	297	174	204	80	40	39
ENSMUSG00000002728_Naa20	ENSMUST00000002805_Naa20-002,ENSMUST00000110000_Naa20-001,ENSMUST00000129502_Naa20-003,ENSMUST00000134759_Naa20-006,ENSMUST00000136330_Naa20-007,ENSMUST00000149461_Naa20-009,ENSMUST00000150316_Naa20-005,ENSMUST00000165635_Naa20-010,ENSMUST00000169732_Naa20-008	132	113	90.48	44.76	34	16.91
ENSMUSG00000002731_Prkra	ENSMUST00000002808_Prkra-001,ENSMUST00000140493_Prkra-002	43	19	30	16	7	8
ENSMUSG00000002732_Fkbp7	ENSMUST00000002809_Fkbp7-001,ENSMUST00000147355_Fkbp7-002,ENSMUST00000154097_Fkbp7-003,ENSMUST00000176815_Fkbp7-004	8	9	1	9	6	10
ENSMUSG00000002733_Plekha3	ENSMUST00000111920_Plekha3-001,ENSMUST00000125119_Plekha3-002	176	58	120	26	23	18
ENSMUSG00000002741_Ykt6	ENSMUST00000002818_Ykt6-001,ENSMUST00000143834_Ykt6-002	126	53	81	25	32	26
ENSMUSG00000002748_Baz1b	ENSMUST00000002825_Baz1b-001,ENSMUST00000136947_Baz1b-003,ENSMUST00000142307_Baz1b-002,ENSMUST00000176793_Baz1b-004,ENSMUST00000201894_Baz1b-005	1683	711	1006	486	369	324
ENSMUSG00000002763_Pex6	ENSMUST00000002840_Pex6-001,ENSMUST00000127897_Pex6-003,ENSMUST00000144964_Pex6-002,ENSMUST00000148872_Pex6-004	90	32	38	16	15	7
ENSMUSG00000002767_Mrpl2	ENSMUST00000002844_Mrpl2-001,ENSMUST00000113429_Mrpl2-002,ENSMUST00000113430_Mrpl2-003,ENSMUST00000146183_Mrpl2-005,ENSMUST00000156464_Mrpl2-004	71	18	15	12	7	9
ENSMUSG00000002768_Mea1	ENSMUST00000002845_Mea1-201	101	44	80	33	32	19
ENSMUSG00000002769_Gnmt	ENSMUST00000002846_Gnmt-001,ENSMUST00000147112_Gnmt-002	0	2	1	2	3	1
ENSMUSG00000002771_Grin2d	ENSMUST00000002848_Grin2d-201	42	16	13	8	12	11
ENSMUSG00000002778_Kdelr1	ENSMUST00000002855_Kdelr1-201	59	27	34	19	7	5
ENSMUSG00000002781_Tmem143	ENSMUST00000069772_Tmem143-201	37	12	18	21	11	5
ENSMUSG00000002791_Pdxk-ps	ENSMUST00000159650_Pdxk-ps-001,ENSMUST00000160550_Pdxk-ps-002,ENSMUST00000183934_Pdxk-ps-003	3	3	5	5	7	4
ENSMUSG00000002797_Ggct	ENSMUST00000002874_Ggct-003,ENSMUST00000131475_Ggct-001,ENSMUST00000136527_Ggct-002,ENSMUST00000203208_Ggct-004,ENSMUST00000204301_Ggct-005,ENSMUST00000204770_Ggct-006	110	69	61	39	41	19
ENSMUSG00000002799_Jag2	ENSMUST00000075827_Jag2-201	31	3	13	6	13	5
ENSMUSG00000002803_Btbd6	ENSMUST00000002880_Btbd6-201,ENSMUST00000165079_Btbd6-202	57	18	20	16	16	10
ENSMUSG00000002804_Nudt14	ENSMUST00000002881_Nudt14-201	14	5	10	2	0	0
ENSMUSG00000002808_Epdr1	ENSMUST00000002885_Epdr1-201	277	102	109	71	29	29
ENSMUSG00000002812_Flii	ENSMUST00000002889_Flii-001,ENSMUST00000137226_Flii-002,ENSMUST00000154141_Flii-004,ENSMUST00000154465_Flii-003	392	118	191	72	69	46
ENSMUSG00000002814_Top3a	ENSMUST00000002891_Top3a-002,ENSMUST00000102668_Top3a-003,ENSMUST00000117743_Top3a-001,ENSMUST00000120417_Top3a-006,ENSMUST00000124799_Top3a-005,ENSMUST00000130068_Top3a-004	37	11	24	13	16	7
ENSMUSG00000002820_Atg4d	ENSMUST00000065005_Atg4d-201	32.67	17.39	48.56	7.29	9.01	8.65
ENSMUSG00000002825_Qtrt1	ENSMUST00000002902_Qtrt1-201	11	2	0	2	1	2
ENSMUSG00000002831_Plin4	ENSMUST00000002908_Plin4-201,ENSMUST00000190703_Plin4-001	22	14	14	5	11	13
ENSMUSG00000002833_Hdgfrp2	ENSMUST00000002911_Hdgfrp2-201	289	103	198	67	87	49
ENSMUSG00000002835_Chaf1a	ENSMUST00000002914_Chaf1a-201	29.23	2.05	1	9.55	17	7.73
ENSMUSG00000002844_Adprh	ENSMUST00000002923_Adprh-201	215	60	78	31	25	18
ENSMUSG00000002845_Tmem39a	ENSMUST00000002924_Tmem39a-001,ENSMUST00000163133_Tmem39a-005,ENSMUST00000163549_Tmem39a-010,ENSMUST00000163884_Tmem39a-003,ENSMUST00000163948_Tmem39a-004,ENSMUST00000165140_Tmem39a-014,ENSMUST00000165631_Tmem39a-012,ENSMUST00000166235_Tmem39a-006,ENSMUST00000166854_Tmem39a-008,ENSMUST00000167033_Tmem39a-007,ENSMUST00000169554_Tmem39a-009,ENSMUST00000170097_Tmem39a-013,ENSMUST00000171064_Tmem39a-…	32	15	7	13	14	7
ENSMUSG00000002846_Timmdc1	ENSMUST00000002925_Timmdc1-001,ENSMUST00000147543_Timmdc1-002	107	37	64	27	23	9
ENSMUSG00000002847_Pla1a	ENSMUST00000002926_Pla1a-201	0	0	0	2	1	0
ENSMUSG00000002870_Mcm2	ENSMUST00000058011_Mcm2-001,ENSMUST00000203172_Mcm2-006,ENSMUST00000203935_Mcm2-004,ENSMUST00000204217_Mcm2-005,ENSMUST00000204365_Mcm2-002,ENSMUST00000204393_Mcm2-003,ENSMUST00000205165_Mcm2-007	21	14	7	21	24	12
ENSMUSG00000002871_Tpra1	ENSMUST00000055022_Tpra1-001,ENSMUST00000123257_Tpra1-015,ENSMUST00000128171_Tpra1-005,ENSMUST00000128790_Tpra1-012,ENSMUST00000129979_Tpra1-002,ENSMUST00000135778_Tpra1-023,ENSMUST00000138415_Tpra1-006,ENSMUST00000141163_Tpra1-007,ENSMUST00000144405_Tpra1-009,ENSMUST00000148874_Tpra1-013,ENSMUST00000150236_Tpra1-003,ENSMUST00000151379_Tpra1-011,ENSMUST00000152045_Tpra1-019,ENSMUST00000152585_Tpr…	72	23	33	21	31	11
ENSMUSG00000002881_Nab1	ENSMUST00000069792_Nab1-001,ENSMUST00000167732_Nab1-005,ENSMUST00000168082_Nab1-004,ENSMUST00000170269_Nab1-002,ENSMUST00000186764_Nab1-003	506	190	240	106	65	46
ENSMUSG00000002885_Adgre5	ENSMUST00000002964_Adgre5-003,ENSMUST00000075843_Adgre5-001,ENSMUST00000109802_Adgre5-002,ENSMUST00000139797_Adgre5-006,ENSMUST00000140606_Adgre5-005,ENSMUST00000149368_Adgre5-004,ENSMUST00000154075_Adgre5-007,ENSMUST00000166939_Adgre5-201	15	8	9	3.4	10.32	2.44
ENSMUSG00000002897_Il17ra	ENSMUST00000002976_Il17ra-001,ENSMUST00000204078_Il17ra-003,ENSMUST00000204239_Il17ra-002	59	33	45	41	40	28
ENSMUSG00000002900_Lamb1	ENSMUST00000002979_Lamb1-001,ENSMUST00000164009_Lamb1-008,ENSMUST00000164228_Lamb1-003,ENSMUST00000164919_Lamb1-005,ENSMUST00000169065_Lamb1-002,ENSMUST00000169088_Lamb1-004,ENSMUST00000170495_Lamb1-006,ENSMUST00000172134_Lamb1-007	332	139	130	99	71	50
ENSMUSG00000002908_Kcnn1	ENSMUST00000110078_Kcnn1-201,ENSMUST00000110081_Kcnn1-202	23	16	6	14	26	7
ENSMUSG00000002910_Arrdc2	ENSMUST00000002989_Arrdc2-201	18	6	0	2	5	6
ENSMUSG00000002930_Ppp1r17	ENSMUST00000052827_Ppp1r17-001	2854	1244	1330	751	390	254
ENSMUSG00000002944_Cd36	ENSMUST00000082367_Cd36-004,ENSMUST00000165232_Cd36-002,ENSMUST00000169095_Cd36-001,ENSMUST00000170051_Cd36-201,ENSMUST00000197574_Cd36-007,ENSMUST00000197890_Cd36-003	2	0	0	4	0	1
ENSMUSG00000002948_Map2k7	ENSMUST00000003027_Map2k7-003,ENSMUST00000062686_Map2k7-002,ENSMUST00000110994_Map2k7-006,ENSMUST00000110995_Map2k7-007,ENSMUST00000110996_Map2k7-008,ENSMUST00000110998_Map2k7-001,ENSMUST00000110999_Map2k7-004,ENSMUST00000129537_Map2k7-010,ENSMUST00000129866_Map2k7-009,ENSMUST00000207247_Map2k7-011	315.64	110	171	77	73.95	57
ENSMUSG00000002949_Timm44	ENSMUST00000003029_Timm44-001,ENSMUST00000135755_Timm44-004,ENSMUST00000141195_Timm44-003,ENSMUST00000147831_Timm44-006,ENSMUST00000148672_Timm44-005,ENSMUST00000149827_Timm44-002,ENSMUST00000160371_Timm44-007,ENSMUST00000160549_Timm44-008,ENSMUST00000161143_Timm44-009	334	136	189	78	66	62
ENSMUSG00000002957_Ap2a2	ENSMUST00000003038_Ap2a2-001,ENSMUST00000201261_Ap2a2-003,ENSMUST00000201320_Ap2a2-002	977	335	413	186.96	133	101
ENSMUSG00000002963_Pnkp	ENSMUST00000003044_Pnkp-001,ENSMUST00000098478_Pnkp-004,ENSMUST00000107876_Pnkp-002,ENSMUST00000123015_Pnkp-005,ENSMUST00000124168_Pnkp-009,ENSMUST00000126860_Pnkp-016,ENSMUST00000139003_Pnkp-008,ENSMUST00000144669_Pnkp-012,ENSMUST00000145850_Pnkp-003,ENSMUST00000152747_Pnkp-010,ENSMUST00000154968_Pnkp-006,ENSMUST00000155050_Pnkp-007,ENSMUST00000200892_Pnkp-015,ENSMUST00000201882_Pnkp-013,ENSMUST…	45	24	16	7	21	6
ENSMUSG00000002968_Med25	ENSMUST00000003049_Med25-002,ENSMUST00000123130_Med25-007,ENSMUST00000207196_Med25-005,ENSMUST00000207206_Med25-013,ENSMUST00000207278_Med25-003,ENSMUST00000207490_Med25-008,ENSMUST00000207654_Med25-004,ENSMUST00000207788_Med25-012,ENSMUST00000207848_Med25-011,ENSMUST00000208253_Med25-001,ENSMUST00000208551_Med25-006,ENSMUST00000208552_Med25-010,ENSMUST00000208556_Med25-009,ENSMUST00000209191_Med…	149	58	74	38	53	32
ENSMUSG00000002980_Bcam	ENSMUST00000003061_Bcam-001,ENSMUST00000133271_Bcam-002,ENSMUST00000133427_Bcam-004,ENSMUST00000135632_Bcam-005,ENSMUST00000155244_Bcam-003	13	4	6	4	2	1
ENSMUSG00000002981_Clptm1	ENSMUST00000055242_Clptm1-001,ENSMUST00000207704_Clptm1-009,ENSMUST00000208174_Clptm1-003,ENSMUST00000208215_Clptm1-006,ENSMUST00000208554_Clptm1-002,ENSMUST00000208594_Clptm1-007,ENSMUST00000208599_Clptm1-004,ENSMUST00000208846_Clptm1-005,ENSMUST00000208868_Clptm1-008	430	140	199	77	75	40
ENSMUSG00000002983_Relb	ENSMUST00000049912_Relb-002,ENSMUST00000094762_Relb-001,ENSMUST00000098754_Relb-201,ENSMUST00000130543_Relb-008,ENSMUST00000131759_Relb-005,ENSMUST00000137615_Relb-004,ENSMUST00000141586_Relb-007,ENSMUST00000148040_Relb-003,ENSMUST00000153309_Relb-006,ENSMUST00000208087_Relb-009	13	4	12	11	25	14
ENSMUSG00000002984_Tomm40	ENSMUST00000032555_Tomm40-002,ENSMUST00000093552_Tomm40-001,ENSMUST00000172705_Tomm40-005,ENSMUST00000173966_Tomm40-003,ENSMUST00000174476_Tomm40-004,ENSMUST00000208286_Tomm40-007	188	66	72	39	50	28
ENSMUSG00000002985_Apoe	ENSMUST00000003066_Apoe-009,ENSMUST00000167646_Apoe-002,ENSMUST00000172808_Apoe-007,ENSMUST00000172983_Apoe-004,ENSMUST00000173739_Apoe-006,ENSMUST00000174064_Apoe-001,ENSMUST00000174144_Apoe-005,ENSMUST00000174191_Apoe-008,ENSMUST00000174355_Apoe-010,ENSMUST00000174710_Apoe-003,ENSMUST00000207525_Apoe-012	8281	2356	3580	1015	1433	709
ENSMUSG00000002992_Apoc2	ENSMUST00000003074_Apoc2-201,ENSMUST00000134116_Apoc2-002,ENSMUST00000142352_Apoc2-001	0	0	0	1	3	0
ENSMUSG00000002996_Hbp1	ENSMUST00000167458_Hbp1-002,ENSMUST00000172314_Hbp1-001,ENSMUST00000175666_Hbp1-005,ENSMUST00000175686_Hbp1-004,ENSMUST00000176084_Hbp1-006,ENSMUST00000176103_Hbp1-003,ENSMUST00000176138_Hbp1-009,ENSMUST00000176520_Hbp1-007,ENSMUST00000176643_Hbp1-008	173	80	105	34	37	18
ENSMUSG00000002997_Prkar2b	ENSMUST00000003079_Prkar2b-002,ENSMUST00000036497_Prkar2b-001,ENSMUST00000146865_Prkar2b-003	126	54	51	36	22	15
ENSMUSG00000003031_Cdkn1b	ENSMUST00000003115_Cdkn1b-002,ENSMUST00000067327_Cdkn1b-001,ENSMUST00000204807_Cdkn1b-003	399	147	211	74	62	46
ENSMUSG00000003032_Klf4	ENSMUST00000107619_Klf4-001,ENSMUST00000129250_Klf4-003,ENSMUST00000132746_Klf4-002	16	10	7	13	19	15
ENSMUSG00000003033_Ap1m1	ENSMUST00000003117_Ap1m1-001,ENSMUST00000126885_Ap1m1-005,ENSMUST00000145213_Ap1m1-004,ENSMUST00000151546_Ap1m1-002,ENSMUST00000156735_Ap1m1-003	229	100	105	52	39	29
ENSMUSG00000003037_Rab8a	ENSMUST00000003121_Rab8a-001,ENSMUST00000128203_Rab8a-003,ENSMUST00000135613_Rab8a-002	173	95	83	55	39	38
ENSMUSG00000003038_Hmgn2	ENSMUST00000100472_Hmgn2-007,ENSMUST00000102552_Hmgn2-003,ENSMUST00000102553_Hmgn2-001,ENSMUST00000105893_Hmgn2-009,ENSMUST00000123234_Hmgn2-012,ENSMUST00000125266_Hmgn2-011,ENSMUST00000130809_Hmgn2-005,ENSMUST00000136327_Hmgn2-006,ENSMUST00000136859_Hmgn2-008,ENSMUST00000137456_Hmgn2-010,ENSMUST00000138458_Hmgn2-004,ENSMUST00000145025_Hmgn2-002,ENSMUST00000153622_Hmgn2-013	203.15	78.69	123	43.36	57.54	37.29
ENSMUSG00000003039_Fam32a	ENSMUST00000003123_Fam32a-201	308	124	255	85	162	96
ENSMUSG00000003051_Elf3	ENSMUST00000003135_Elf3-001,ENSMUST00000185752_Elf3-002,ENSMUST00000188895_Elf3-003	4	3	0	2	2	2
ENSMUSG00000003053_Cyp2c29	ENSMUST00000003137_Cyp2c29-001,ENSMUST00000176624_Cyp2c29-003,ENSMUST00000177087_Cyp2c29-002	0	6	3	7	9	2
ENSMUSG00000003062_Stard3nl	ENSMUST00000039694_Stard3nl-001,ENSMUST00000196268_Stard3nl-008,ENSMUST00000196537_Stard3nl-004,ENSMUST00000196712_Stard3nl-002,ENSMUST00000197565_Stard3nl-007,ENSMUST00000199278_Stard3nl-006,ENSMUST00000199924_Stard3nl-005,ENSMUST00000200323_Stard3nl-003	70	50	43	31	34	22
ENSMUSG00000003068_Stk11	ENSMUST00000003152_Stk11-001,ENSMUST00000105370_Stk11-003,ENSMUST00000105371_Stk11-004,ENSMUST00000128992_Stk11-005,ENSMUST00000129235_Stk11-008,ENSMUST00000144108_Stk11-009,ENSMUST00000144119_Stk11-007,ENSMUST00000144883_Stk11-002,ENSMUST00000152592_Stk11-006	203	67.93	83	58.98	35.36	18
ENSMUSG00000003070_Efna2	ENSMUST00000003154_Efna2-001	18	9	4	7	5	6
ENSMUSG00000003072_Atp5d	ENSMUST00000003156_Atp5d-201,ENSMUST00000105366_Atp5d-003,ENSMUST00000105367_Atp5d-002,ENSMUST00000150347_Atp5d-001	280	100	212	82	37	22
ENSMUSG00000003099_Ppp5c	ENSMUST00000003183_Ppp5c-001,ENSMUST00000124573_Ppp5c-011,ENSMUST00000127311_Ppp5c-005,ENSMUST00000138353_Ppp5c-003,ENSMUST00000142597_Ppp5c-009,ENSMUST00000142831_Ppp5c-008,ENSMUST00000145997_Ppp5c-002,ENSMUST00000146920_Ppp5c-006,ENSMUST00000153242_Ppp5c-004,ENSMUST00000154880_Ppp5c-007,ENSMUST00000156366_Ppp5c-010	243	104	136	66	43	36
ENSMUSG00000003119_Cdk12	ENSMUST00000003203_Cdk12-002,ENSMUST00000107538_Cdk12-001,ENSMUST00000107539_Cdk12-005,ENSMUST00000125152_Cdk12-007,ENSMUST00000145113_Cdk12-003,ENSMUST00000147441_Cdk12-006	440	159	205	147	120	93
ENSMUSG00000003123_Lipe	ENSMUST00000003207_Lipe-002,ENSMUST00000054301_Lipe-001,ENSMUST00000105177_Lipe-201,ENSMUST00000149349_Lipe-003,ENSMUST00000205698_Lipe-004,ENSMUST00000205923_Lipe-005,ENSMUST00000206588_Lipe-006,ENSMUST00000206861_Lipe-007	33.45	15.77	26.5	12	26.36	13
ENSMUSG00000003131_Pafah1b2	ENSMUST00000172450_Pafah1b2-201	1185	452	694	254	217	115
ENSMUSG00000003134_Tbc1d8	ENSMUST00000054462_Tbc1d8-001,ENSMUST00000192099_Tbc1d8-006,ENSMUST00000192531_Tbc1d8-004,ENSMUST00000193823_Tbc1d8-002,ENSMUST00000195854_Tbc1d8-003	74.13	34.09	49.17	20	18	20
ENSMUSG00000003135_Cnot11	ENSMUST00000003219_Cnot11-201,ENSMUST00000160145_Cnot11-002,ENSMUST00000161515_Cnot11-001,ENSMUST00000195567_Cnot11-003	92	40	36	25	18	17
ENSMUSG00000003153_Slc2a3	ENSMUST00000032476_Slc2a3-001,ENSMUST00000165884_Slc2a3-008,ENSMUST00000166135_Slc2a3-003,ENSMUST00000168704_Slc2a3-002,ENSMUST00000168801_Slc2a3-004,ENSMUST00000169979_Slc2a3-006,ENSMUST00000170724_Slc2a3-005,ENSMUST00000171541_Slc2a3-007	555	206	285	121	100	96
ENSMUSG00000003154_Foxj2	ENSMUST00000003238_Foxj2-001,ENSMUST00000177927_Foxj2-201,ENSMUST00000203075_Foxj2-002	249	69	120	45.31	52	45
ENSMUSG00000003161_Sri	ENSMUST00000003245_Sri-006,ENSMUST00000088786_Sri-001,ENSMUST00000144265_Sri-004,ENSMUST00000145119_Sri-003,ENSMUST00000148633_Sri-002,ENSMUST00000149420_Sri-005,ENSMUST00000197065_Sri-007	256	94	163	75	62	58
ENSMUSG00000003166_Dgcr2	ENSMUST00000012152_Dgcr2-004,ENSMUST00000066127_Dgcr2-003,ENSMUST00000117082_Dgcr2-001,ENSMUST00000117945_Dgcr2-002,ENSMUST00000126919_Dgcr2-009,ENSMUST00000135229_Dgcr2-005,ENSMUST00000155611_Dgcr2-006,ENSMUST00000155943_Dgcr2-008	343.01	114.05	230	94.85	73.85	56.23
ENSMUSG00000003184_Irf3	ENSMUST00000003284_Irf3-001,ENSMUST00000107834_Irf3-005,ENSMUST00000207128_Irf3-011,ENSMUST00000207129_Irf3-012,ENSMUST00000207476_Irf3-003,ENSMUST00000207521_Irf3-006,ENSMUST00000207555_Irf3-004,ENSMUST00000208143_Irf3-008,ENSMUST00000208767_Irf3-007,ENSMUST00000208906_Irf3-009,ENSMUST00000208958_Irf3-014,ENSMUST00000209006_Irf3-010,ENSMUST00000209066_Irf3-002	56	29	44	20	21	17
ENSMUSG00000003190_Bcl2l12	ENSMUST00000003290_Bcl2l12-001,ENSMUST00000207213_Bcl2l12-003,ENSMUST00000207342_Bcl2l12-006,ENSMUST00000207443_Bcl2l12-005,ENSMUST00000207755_Bcl2l12-004,ENSMUST00000208128_Bcl2l12-002	1	4	3	2	5.5	3
ENSMUSG00000003198_Zfp959	ENSMUST00000054780_Zfp959-001	19	10	13	5	5	2
ENSMUSG00000003199_Mpnd	ENSMUST00000124302_Mpnd-002,ENSMUST00000133998_Mpnd-004,ENSMUST00000140926_Mpnd-003,ENSMUST00000149441_Mpnd-001,ENSMUST00000153197_Mpnd-005,ENSMUST00000159340_Mpnd-008,ENSMUST00000159420_Mpnd-009,ENSMUST00000159996_Mpnd-007,ENSMUST00000162883_Mpnd-006	140	40	44	32	33	20
ENSMUSG00000003200_Sh3gl1	ENSMUST00000003268_Sh3gl1-201	91	20	52	19	12	10
ENSMUSG00000003206_Ebi3	ENSMUST00000003274_Ebi3-201	1	0	0	0	0	1
ENSMUSG00000003208_Ccdc94	ENSMUST00000086869_Ccdc94-201	40	15	13	9	7	5
ENSMUSG00000003226_Ranbp2	ENSMUST00000003310_Ranbp2-201	1960	915	1091	536	291	247
ENSMUSG00000003227_Edar	ENSMUST00000003312_Edar-001	0	3	0	3	3	2
ENSMUSG00000003228_Grk5	ENSMUST00000003313_Grk5-201	113	48	68	24	30	20
ENSMUSG00000003233_Dvl3	ENSMUST00000003318_Dvl3-001,ENSMUST00000169552_Dvl3-002,ENSMUST00000171572_Dvl3-003,ENSMUST00000171774_Dvl3-004	278	102	165	67	51	46
ENSMUSG00000003234_Abcf3	ENSMUST00000003319_Abcf3-001,ENSMUST00000135861_Abcf3-002,ENSMUST00000148679_Abcf3-003,ENSMUST00000152339_Abcf3-004,ENSMUST00000154660_Abcf3-005	248	84	114	56	44	33
ENSMUSG00000003235_Eif2b5	ENSMUST00000003320_Eif2b5-001,ENSMUST00000148714_Eif2b5-002	187	73	62	44	38	27
ENSMUSG00000003269_Cyth2	ENSMUST00000056820_Cyth2-201,ENSMUST00000107729_Cyth2-202	149	28	40	34	31	29
ENSMUSG00000003271_Sult2b1	ENSMUST00000075571_Sult2b1-201	2	0	0	0	3	0
ENSMUSG00000003273_Car11	ENSMUST00000003360_Car11-201	99	38	41	22	35	17
ENSMUSG00000003279_Dlgap1	ENSMUST00000060072_Dlgap1-002,ENSMUST00000097288_Dlgap1-007,ENSMUST00000125691_Dlgap1-010,ENSMUST00000126801_Dlgap1-012,ENSMUST00000130971_Dlgap1-011,ENSMUST00000133717_Dlgap1-014,ENSMUST00000133983_Dlgap1-001,ENSMUST00000135938_Dlgap1-005,ENSMUST00000140728_Dlgap1-015,ENSMUST00000146730_Dlgap1-003,ENSMUST00000148486_Dlgap1-006,ENSMUST00000150260_Dlgap1-008,ENSMUST00000150798_Dlgap1-016,ENSMUST00…	1777	632	940	390	300	235
ENSMUSG00000003282_Plag1	ENSMUST00000003369_Plag1-001,ENSMUST00000137439_Plag1-004,ENSMUST00000147035_Plag1-002,ENSMUST00000151543_Plag1-003	30	17	16	27	27	14
ENSMUSG00000003283_Hck	ENSMUST00000003370_Hck-002,ENSMUST00000109799_Hck-001,ENSMUST00000189688_Hck-201,ENSMUST00000191431_Hck-202	2	0	0	3	3	3
ENSMUSG00000003299_Mrpl4	ENSMUST00000003386_Mrpl4-201	73	18	18	5	7	4
ENSMUSG00000003308_Keap1	ENSMUST00000049567_Keap1-003,ENSMUST00000164812_Keap1-004,ENSMUST00000193247_Keap1-005,ENSMUST00000193982_Keap1-002,ENSMUST00000194542_Keap1-001	158.86	54.91	68.57	41.66	37.29	31
ENSMUSG00000003309_Ap1m2	ENSMUST00000003397_Ap1m2-201,ENSMUST00000115433_Ap1m2-202	0	0	0	0	3	6
ENSMUSG00000003316_Glg1	ENSMUST00000003404_Glg1-003,ENSMUST00000164283_Glg1-004,ENSMUST00000168741_Glg1-002,ENSMUST00000169020_Glg1-001	1825	672	899	388	274	185
ENSMUSG00000003341_Atp8b3	ENSMUST00000020383_Atp8b3-201	0	2	0	3	8	10
ENSMUSG00000003344_Btbd2	ENSMUST00000003434_Btbd2-201,ENSMUST00000126980_Btbd2-001,ENSMUST00000131876_Btbd2-003,ENSMUST00000147162_Btbd2-002,ENSMUST00000151794_Btbd2-004	83	29	46	24	32	24
ENSMUSG00000003345_Csnk1g2	ENSMUST00000079773_Csnk1g2-201,ENSMUST00000085435_Csnk1g2-202	175	39	63	28	27	22
ENSMUSG00000003346_Abhd17a	ENSMUST00000003436_Abhd17a-001,ENSMUST00000187646_Abhd17a-004,ENSMUST00000189605_Abhd17a-003,ENSMUST00000191440_Abhd17a-002	93	28	59	23	18	14
ENSMUSG00000003348_Mob3a	ENSMUST00000003438_Mob3a-201	27.49	3.55	11.78	11.36	2.03	1.45
ENSMUSG00000003352_Cacnb3	ENSMUST00000003442_Cacnb3-201,ENSMUST00000109150_Cacnb3-202	71	26	45	9	7	10
ENSMUSG00000003354_Ccdc65	ENSMUST00000003444_Ccdc65-201	7	4	4	4	5	1
ENSMUSG00000003355_Fkbp11	ENSMUST00000003445_Fkbp11-201	1	0	0	2	3	3
ENSMUSG00000003360_Ddx23	ENSMUST00000003450_Ddx23-001,ENSMUST00000159170_Ddx23-005,ENSMUST00000159423_Ddx23-003,ENSMUST00000160506_Ddx23-002,ENSMUST00000161030_Ddx23-004,ENSMUST00000162384_Ddx23-006	548	169	238	99	113	82
ENSMUSG00000003363_Pld3	ENSMUST00000117095_Pld3-001,ENSMUST00000117611_Pld3-002,ENSMUST00000127240_Pld3-004,ENSMUST00000131106_Pld3-005,ENSMUST00000142981_Pld3-007,ENSMUST00000143903_Pld3-003,ENSMUST00000150964_Pld3-006,ENSMUST00000155287_Pld3-008	128	44	83	18	16	16
ENSMUSG00000003378_Grik5	ENSMUST00000003468_Grik5-001,ENSMUST00000205328_Grik5-002,ENSMUST00000205661_Grik5-005,ENSMUST00000205993_Grik5-004,ENSMUST00000206095_Grik5-006,ENSMUST00000206132_Grik5-007,ENSMUST00000206134_Grik5-003	94	45	57	31	33	23
ENSMUSG00000003379_Cd79a	ENSMUST00000003469_Cd79a-001	0	0	0	1	4	2
ENSMUSG00000003380_Rabac1	ENSMUST00000076961_Rabac1-001,ENSMUST00000205771_Rabac1-003,ENSMUST00000205871_Rabac1-002,ENSMUST00000206222_Rabac1-004,ENSMUST00000206868_Rabac1-005,ENSMUST00000206941_Rabac1-006	107	41	84	21	30	7
ENSMUSG00000003382_Etv3	ENSMUST00000117293_Etv3-003,ENSMUST00000119109_Etv3-001,ENSMUST00000136680_Etv3-002,ENSMUST00000152010_Etv3-004,ENSMUST00000170036_Etv3-201	302	124	93	92	90	67
ENSMUSG00000003402_Prkcsh	ENSMUST00000003493_Prkcsh-201,ENSMUST00000115331_Prkcsh-202	304	86	159	57	63	44
ENSMUSG00000003410_Elavl3	ENSMUST00000003501_Elavl3-201	986	295	436	221	185	114
ENSMUSG00000003411_Rab3b	ENSMUST00000003502_Rab3b-003,ENSMUST00000106650_Rab3b-001,ENSMUST00000106651_Rab3b-002,ENSMUST00000157062_Rab3b-004	16	8	9.94	6	7	2
ENSMUSG00000003418_St8sia6	ENSMUST00000003509_St8sia6-001,ENSMUST00000150781_St8sia6-002	9	17	0	14	16	15
ENSMUSG00000003420_Fcgrt	ENSMUST00000003512_Fcgrt-201	41	20	16	7	10	6
ENSMUSG00000003421_Nosip	ENSMUST00000003513_Nosip-201,ENSMUST00000107829_Nosip-202	166	57	76	28	46	18
ENSMUSG00000003423_Pih1d1	ENSMUST00000085375_Pih1d1-201,ENSMUST00000107811_Pih1d1-202	7	3	5	5.87	1	0
ENSMUSG00000003429_Rps11	ENSMUST00000003521_Rps11-201	150	62	60	23.77	27	9
ENSMUSG00000003435_Supt5	ENSMUST00000003527_Supt5-002,ENSMUST00000207563_Supt5-001,ENSMUST00000207879_Supt5-005,ENSMUST00000208243_Supt5-007,ENSMUST00000208367_Supt5-003,ENSMUST00000208726_Supt5-006,ENSMUST00000209105_Supt5-008,ENSMUST00000209141_Supt5-004	644	185	301	137	181	111
ENSMUSG00000003436_Dll3	ENSMUST00000108315_Dll3-001,ENSMUST00000138721_Dll3-003,ENSMUST00000145512_Dll3-002	1	3	0	3	13	9
ENSMUSG00000003437_Paf1	ENSMUST00000003529_Paf1-001,ENSMUST00000122857_Paf1-002,ENSMUST00000132910_Paf1-005,ENSMUST00000143201_Paf1-004,ENSMUST00000145339_Paf1-009,ENSMUST00000146604_Paf1-003,ENSMUST00000146886_Paf1-008,ENSMUST00000146913_Paf1-010,ENSMUST00000152512_Paf1-007,ENSMUST00000154823_Paf1-006	383	156	227	82	120	74
ENSMUSG00000003438_Timm50	ENSMUST00000081946_Timm50-001,ENSMUST00000131849_Timm50-004,ENSMUST00000134263_Timm50-005,ENSMUST00000135220_Timm50-003,ENSMUST00000136427_Timm50-002,ENSMUST00000151990_Timm50-006	48	17	17	11	6	7
ENSMUSG00000003444_Med29	ENSMUST00000003536_Med29-001	91	29	47	14	12	8
ENSMUSG00000003452_Bicd1	ENSMUST00000003544_Bicd1-002,ENSMUST00000086829_Bicd1-001,ENSMUST00000111513_Bicd1-003,ENSMUST00000130270_Bicd1-004,ENSMUST00000140759_Bicd1-005,ENSMUST00000172926_Bicd1-008,ENSMUST00000173408_Bicd1-007,ENSMUST00000174886_Bicd1-006,ENSMUST00000203502_Bicd1-009	778	420	587	275	179	137
ENSMUSG00000003458_Ncstn	ENSMUST00000003550_Ncstn-001,ENSMUST00000122986_Ncstn-005,ENSMUST00000135928_Ncstn-006,ENSMUST00000140643_Ncstn-002,ENSMUST00000142825_Ncstn-004,ENSMUST00000146137_Ncstn-003	92	52	17.04	23	18.36	16
ENSMUSG00000003464_Pex19	ENSMUST00000075895_Pex19-001,ENSMUST00000111252_Pex19-002,ENSMUST00000127662_Pex19-004,ENSMUST00000133081_Pex19-006,ENSMUST00000133546_Pex19-003,ENSMUST00000147799_Pex19-005	208	71	127	33	42	25
ENSMUSG00000003469_Phyhip	ENSMUST00000003561_Phyhip-001,ENSMUST00000159180_Phyhip-002	835	322	549	153	125	86
ENSMUSG00000003476_Crhr2	ENSMUST00000003568_Crhr2-001,ENSMUST00000095898_Crhr2-005,ENSMUST00000114374_Crhr2-002,ENSMUST00000164012_Crhr2-004,ENSMUST00000166954_Crhr2-003,ENSMUST00000169777_Crhr2-006,ENSMUST00000204117_Crhr2-007	4	6	2	7	15	4
ENSMUSG00000003477_Inmt	ENSMUST00000003569_Inmt-001,ENSMUST00000152720_Inmt-002	0	2	0	4	5	5
ENSMUSG00000003484_Cyp4f18	ENSMUST00000003574_Cyp4f18-001,ENSMUST00000125448_Cyp4f18-002,ENSMUST00000141975_Cyp4f18-003	0	1	0	0	1	0
ENSMUSG00000003500_Impdh1	ENSMUST00000078155_Impdh1-001,ENSMUST00000159124_Impdh1-003,ENSMUST00000160613_Impdh1-009,ENSMUST00000160749_Impdh1-006,ENSMUST00000160878_Impdh1-005,ENSMUST00000161654_Impdh1-008,ENSMUST00000162099_Impdh1-002,ENSMUST00000162215_Impdh1-007,ENSMUST00000162242_Impdh1-010,ENSMUST00000162739_Impdh1-004	124	32	62	24	22	17
ENSMUSG00000003505_Psg18	ENSMUST00000003597_Psg18-001,ENSMUST00000098783_Psg18-002,ENSMUST00000182983_Psg18-003,ENSMUST00000183222_Psg18-004	2	11	5	11	23	10
ENSMUSG00000003518_Dusp3	ENSMUST00000003612_Dusp3-001,ENSMUST00000107172_Dusp3-004,ENSMUST00000107173_Dusp3-003,ENSMUST00000125794_Dusp3-005,ENSMUST00000143177_Dusp3-006,ENSMUST00000151678_Dusp3-002,ENSMUST00000176261_Dusp3-007	238	94	108	50.62	38	36
ENSMUSG00000003526_Prodh	ENSMUST00000003620_Prodh-002,ENSMUST00000123969_Prodh-005,ENSMUST00000126087_Prodh-006,ENSMUST00000132241_Prodh-003,ENSMUST00000136776_Prodh-001,ENSMUST00000139861_Prodh-004,ENSMUST00000141635_Prodh-007	96	38	65	31	22	19
ENSMUSG00000003527_Dgcr14	ENSMUST00000003621_Dgcr14-201	85	32	16	17	25	9
ENSMUSG00000003528_Slc25a1	ENSMUST00000003622_Slc25a1-001,ENSMUST00000129270_Slc25a1-006,ENSMUST00000131507_Slc25a1-004,ENSMUST00000142022_Slc25a1-005,ENSMUST00000147384_Slc25a1-002,ENSMUST00000150925_Slc25a1-003	53	13	38	4	13	6
ENSMUSG00000003531_Dgcr6	ENSMUST00000066027_Dgcr6-006,ENSMUST00000076757_Dgcr6-201,ENSMUST00000143343_Dgcr6-002,ENSMUST00000148372_Dgcr6-004,ENSMUST00000148514_Dgcr6-008,ENSMUST00000148521_Dgcr6-005,ENSMUST00000151266_Dgcr6-001,ENSMUST00000153123_Dgcr6-003,ENSMUST00000155387_Dgcr6-007	154	46	40	31	13	10
ENSMUSG00000003534_Ddr1	ENSMUST00000003628_Ddr1-201,ENSMUST00000097333_Ddr1-002,ENSMUST00000117301_Ddr1-001,ENSMUST00000119825_Ddr1-004,ENSMUST00000134995_Ddr1-010,ENSMUST00000135078_Ddr1-007,ENSMUST00000145900_Ddr1-008,ENSMUST00000146472_Ddr1-011,ENSMUST00000148065_Ddr1-009,ENSMUST00000155628_Ddr1-006,ENSMUST00000155957_Ddr1-005,ENSMUST00000166980_Ddr1-202	122	46	48	23	26	28
ENSMUSG00000003541_Ier3	ENSMUST00000003635_Ier3-001	28	4	4	6	9	4
ENSMUSG00000003545_Fosb	ENSMUST00000003640_Fosb-001,ENSMUST00000207334_Fosb-004,ENSMUST00000207716_Fosb-006,ENSMUST00000208230_Fosb-003,ENSMUST00000208326_Fosb-007,ENSMUST00000208446_Fosb-002,ENSMUST00000208505_Fosb-005	7	15	5	12	43	35
ENSMUSG00000003546_Klc4	ENSMUST00000003642_Klc4-201	54	14	40	14	7	10
ENSMUSG00000003549_Ercc1	ENSMUST00000003645_Ercc1-001,ENSMUST00000160192_Ercc1-007,ENSMUST00000160369_Ercc1-002,ENSMUST00000160909_Ercc1-004,ENSMUST00000161378_Ercc1-003,ENSMUST00000162197_Ercc1-006,ENSMUST00000162992_Ercc1-005,ENSMUST00000176723_Ercc1-010,ENSMUST00000176818_Ercc1-008,ENSMUST00000177486_Ercc1-009	39	13	20	8	22	9
ENSMUSG00000003555_Cyp17a1	ENSMUST00000026012_Cyp17a1-001,ENSMUST00000131142_Cyp17a1-003,ENSMUST00000156577_Cyp17a1-002	1	0	4	6	6	1
ENSMUSG00000003559_As3mt	ENSMUST00000003655_As3mt-201	27	13	5	11	2	2
ENSMUSG00000003573_Homer3	ENSMUST00000003669_Homer3-002,ENSMUST00000087467_Homer3-003,ENSMUST00000110124_Homer3-201,ENSMUST00000135368_Homer3-006,ENSMUST00000135692_Homer3-007,ENSMUST00000140212_Homer3-001,ENSMUST00000143528_Homer3-005,ENSMUST00000155711_Homer3-004	1784.86	489	696.94	263	329.6	160
ENSMUSG00000003575_Crtc1	ENSMUST00000076615_Crtc1-001,ENSMUST00000125273_Crtc1-002,ENSMUST00000125613_Crtc1-004,ENSMUST00000142769_Crtc1-005,ENSMUST00000153632_Crtc1-003	210	87	178	48	63	43
ENSMUSG00000003581_Rnf215	ENSMUST00000003677_Rnf215-001,ENSMUST00000124670_Rnf215-002,ENSMUST00000127165_Rnf215-004,ENSMUST00000145705_Rnf215-003	47	17	33	14	11	12
ENSMUSG00000003585_Sec14l2	ENSMUST00000003681_Sec14l2-006,ENSMUST00000123901_Sec14l2-002,ENSMUST00000132421_Sec14l2-001,ENSMUST00000133631_Sec14l2-005,ENSMUST00000136420_Sec14l2-004,ENSMUST00000145173_Sec14l2-003	45	20	41	16	27	7
ENSMUSG00000003604_Aven	ENSMUST00000003705_Aven-001,ENSMUST00000099588_Aven-003,ENSMUST00000127894_Aven-002	42.37	38.44	29.14	22	24.66	27
ENSMUSG00000003617_Cp	ENSMUST00000003714_Cp-002,ENSMUST00000091309_Cp-001,ENSMUST00000108325_Cp-007,ENSMUST00000108328_Cp-003,ENSMUST00000108329_Cp-201,ENSMUST00000125994_Cp-008,ENSMUST00000128615_Cp-005,ENSMUST00000129135_Cp-010,ENSMUST00000131454_Cp-004,ENSMUST00000131811_Cp-009,ENSMUST00000150264_Cp-006,ENSMUST00000172605_Cp-014,ENSMUST00000172860_Cp-012,ENSMUST00000173779_Cp-011,ENSMUST00000173848_Cp-013,ENSMUST00…	34	30	30	28	14	14
ENSMUSG00000003623_Crot	ENSMUST00000003720_Crot-001,ENSMUST00000146115_Crot-003,ENSMUST00000157024_Crot-002	223	96	83	87	32	39
ENSMUSG00000003644_Rps6ka1	ENSMUST00000003741_Rps6ka1-002,ENSMUST00000105894_Rps6ka1-001,ENSMUST00000129636_Rps6ka1-005,ENSMUST00000137486_Rps6ka1-004,ENSMUST00000157067_Rps6ka1-006,ENSMUST00000168974_Rps6ka1-003,ENSMUST00000173961_Rps6ka1-009,ENSMUST00000173989_Rps6ka1-007,ENSMUST00000174481_Rps6ka1-008	130	41	58	27	17.14	16
ENSMUSG00000003657_Calb2	ENSMUST00000003754_Calb2-201	284	119	110	67	36	21
ENSMUSG00000003660_Snrnp200	ENSMUST00000103220_Snrnp200-001,ENSMUST00000131435_Snrnp200-005,ENSMUST00000140868_Snrnp200-003,ENSMUST00000142327_Snrnp200-002,ENSMUST00000143481_Snrnp200-004	1112	395	511	224	176	128
ENSMUSG00000003662_Ciao1	ENSMUST00000003759_Ciao1-001,ENSMUST00000143575_Ciao1-002,ENSMUST00000172636_Ciao1-004,ENSMUST00000174030_Ciao1-005,ENSMUST00000174863_Ciao1-003	183	56	62	29	14	14
ENSMUSG00000003665_Has1	ENSMUST00000003762_Has1-201	15	10	12	9	3	4
ENSMUSG00000003680_Taf6l	ENSMUST00000003777_Taf6l-201,ENSMUST00000010249_Taf6l-202,ENSMUST00000176080_Taf6l-006,ENSMUST00000176331_Taf6l-008,ENSMUST00000176496_Taf6l-002,ENSMUST00000176610_Taf6l-001,ENSMUST00000176688_Taf6l-003,ENSMUST00000176719_Taf6l-010,ENSMUST00000176747_Taf6l-011,ENSMUST00000176991_Taf6l-009,ENSMUST00000177056_Taf6l-005,ENSMUST00000177216_Taf6l-004,ENSMUST00000189739_Taf6l-203	52	30	17	19	20	15
ENSMUSG00000003721_Insig2	ENSMUST00000003818_Insig2-002,ENSMUST00000071064_Insig2-001,ENSMUST00000159085_Insig2-004,ENSMUST00000159125_Insig2-010,ENSMUST00000159192_Insig2-013,ENSMUST00000159528_Insig2-003,ENSMUST00000160688_Insig2-007,ENSMUST00000160968_Insig2-005,ENSMUST00000161068_Insig2-006,ENSMUST00000161818_Insig2-009,ENSMUST00000162019_Insig2-012,ENSMUST00000162582_Insig2-008,ENSMUST00000162790_Insig2-011,ENSMUST00…	164	62	99	41	37	20
ENSMUSG00000003731_Kpna6	ENSMUST00000003828_Kpna6-003,ENSMUST00000102590_Kpna6-001,ENSMUST00000126010_Kpna6-002,ENSMUST00000138916_Kpna6-005,ENSMUST00000146215_Kpna6-006,ENSMUST00000146361_Kpna6-004	400	181	229	117	96	56
ENSMUSG00000003746_Man1a	ENSMUST00000003843_Man1a-001,ENSMUST00000105469_Man1a-004,ENSMUST00000105470_Man1a-002,ENSMUST00000133330_Man1a-003,ENSMUST00000146483_Man1a-005	191	87	83	48	24	28
ENSMUSG00000003752_Itpkc	ENSMUST00000003850_Itpkc-001,ENSMUST00000147170_Itpkc-003,ENSMUST00000149067_Itpkc-002,ENSMUST00000206441_Itpkc-004	36.58	21.56	9.95	16.25	17.09	21.08
ENSMUSG00000003762_Adck4	ENSMUST00000003860_Adck4-001,ENSMUST00000108378_Adck4-002,ENSMUST00000123012_Adck4-006,ENSMUST00000128090_Adck4-003,ENSMUST00000142910_Adck4-004,ENSMUST00000143372_Adck4-005,ENSMUST00000206312_Adck4-008	32	22	47	26	37	20
ENSMUSG00000003778_Brd8	ENSMUST00000003876_Brd8-001,ENSMUST00000097626_Brd8-003,ENSMUST00000115765_Brd8-008,ENSMUST00000115766_Brd8-002,ENSMUST00000127159_Brd8-007,ENSMUST00000145431_Brd8-006,ENSMUST00000152612_Brd8-004,ENSMUST00000153569_Brd8-005	895	269	391	211	180	119
ENSMUSG00000003779_Kif20a	ENSMUST00000166044_Kif20a-201,ENSMUST00000167161_Kif20a-202	0	1.2	4.43	0	0	1.09
ENSMUSG00000003808_Farsa	ENSMUST00000003906_Farsa-001,ENSMUST00000109754_Farsa-002,ENSMUST00000129595_Farsa-005,ENSMUST00000141480_Farsa-006,ENSMUST00000144404_Farsa-004,ENSMUST00000156970_Farsa-003	101	51	22	28	38	26
ENSMUSG00000003809_Gcdh	ENSMUST00000003907_Gcdh-001,ENSMUST00000109745_Gcdh-201,ENSMUST00000128023_Gcdh-003,ENSMUST00000136462_Gcdh-002,ENSMUST00000139180_Gcdh-004,ENSMUST00000142748_Gcdh-005	62	24	50	13	13	8
ENSMUSG00000003810_Mast2	ENSMUST00000003908_Mast2-001,ENSMUST00000106484_Mast2-002,ENSMUST00000106485_Mast2-201,ENSMUST00000106486_Mast2-202,ENSMUST00000123072_Mast2-004,ENSMUST00000123761_Mast2-010,ENSMUST00000128252_Mast2-007,ENSMUST00000128713_Mast2-013,ENSMUST00000131809_Mast2-011,ENSMUST00000134460_Mast2-006,ENSMUST00000144281_Mast2-003,ENSMUST00000147262_Mast2-008,ENSMUST00000147459_Mast2-012,ENSMUST00000151347_Mas…	224	90	142	64	47	29
ENSMUSG00000003812_Dnase2a	ENSMUST00000003910_Dnase2a-001,ENSMUST00000109744_Dnase2a-002,ENSMUST00000128400_Dnase2a-003,ENSMUST00000134569_Dnase2a-005,ENSMUST00000135219_Dnase2a-008,ENSMUST00000145292_Dnase2a-006,ENSMUST00000148573_Dnase2a-009,ENSMUST00000153215_Dnase2a-007,ENSMUST00000155942_Dnase2a-004	47.77	21.66	29.47	17.72	11.51	17.28
ENSMUSG00000003813_Rad23a	ENSMUST00000003911_Rad23a-002,ENSMUST00000109761_Rad23a-001,ENSMUST00000125711_Rad23a-004,ENSMUST00000128035_Rad23a-003,ENSMUST00000134395_Rad23a-006,ENSMUST00000144675_Rad23a-007,ENSMUST00000144994_Rad23a-005	221.88	59.33	93.58	40.11	43.42	16.03
ENSMUSG00000003814_Calr	ENSMUST00000003912_Calr-001,ENSMUST00000125998_Calr-003,ENSMUST00000128028_Calr-002,ENSMUST00000154774_Calr-004	3071	919	1195	742	617	418
ENSMUSG00000003824_Syce2	ENSMUST00000003922_Syce2-002,ENSMUST00000136026_Syce2-001,ENSMUST00000144466_Syce2-003,ENSMUST00000170296_Syce2-201	13	6	1	3	9	6
ENSMUSG00000003847_Nfat5	ENSMUST00000075922_Nfat5-002,ENSMUST00000077440_Nfat5-201,ENSMUST00000125721_Nfat5-005,ENSMUST00000126333_Nfat5-011,ENSMUST00000126397_Nfat5-008,ENSMUST00000133026_Nfat5-001,ENSMUST00000144100_Nfat5-012,ENSMUST00000147588_Nfat5-010,ENSMUST00000148006_Nfat5-009,ENSMUST00000149972_Nfat5-006,ENSMUST00000151114_Nfat5-004,ENSMUST00000151582_Nfat5-003,ENSMUST00000154474_Nfat5-007,ENSMUST00000169453_Nfa…	1388	603	754	384	228	227
ENSMUSG00000003848_Nob1	ENSMUST00000003946_Nob1-001,ENSMUST00000076585_Nob1-007,ENSMUST00000109273_Nob1-008,ENSMUST00000163757_Nob1-006,ENSMUST00000163973_Nob1-003,ENSMUST00000165266_Nob1-005,ENSMUST00000169311_Nob1-002,ENSMUST00000170796_Nob1-004	54	44	40	23	20	11
ENSMUSG00000003849_Nqo1	ENSMUST00000003947_Nqo1-001	13	11	21	12	1	1
ENSMUSG00000003863_Ppfia3	ENSMUST00000003961_Ppfia3-201	311	86	137	60	56	34
ENSMUSG00000003865_Gys1	ENSMUST00000003964_Gys1-201	85	23	62	16	15	8
ENSMUSG00000003868_Ruvbl2	ENSMUST00000107771_Ruvbl2-201	53	18	39	11	3	9
ENSMUSG00000003872_Lin7b	ENSMUST00000003971_Lin7b-201	2	1	1	0	1	1
ENSMUSG00000003873_Bax	ENSMUST00000033093_Bax-201	41	13	13	10	6	4
ENSMUSG00000003882_Il7r	ENSMUST00000003981_Il7r-201	0	3	0	5	5	8
ENSMUSG00000003923_Tfam	ENSMUST00000092430_Tfam-001,ENSMUST00000105432_Tfam-002,ENSMUST00000121685_Tfam-004,ENSMUST00000145220_Tfam-003,ENSMUST00000152505_Tfam-005	186	74	102	58	62	35
ENSMUSG00000003929_Zfp81	ENSMUST00000054072_Zfp81-001	208	115	183	60	46	23
ENSMUSG00000003934_Efnb3	ENSMUST00000004036_Efnb3-001	16	17	7	16	25	20
ENSMUSG00000003948_Mmd	ENSMUST00000004050_Mmd-001,ENSMUST00000107887_Mmd-003,ENSMUST00000124877_Mmd-002,ENSMUST00000134929_Mmd-004,ENSMUST00000153734_Mmd-005	128	63	88	50	36	23
ENSMUSG00000003949_Hlf	ENSMUST00000004051_Hlf-001,ENSMUST00000043658_Hlf-002,ENSMUST00000107881_Hlf-003,ENSMUST00000137957_Hlf-005,ENSMUST00000145786_Hlf-004,ENSMUST00000176001_Hlf-006	482	239	251	132	73	61
ENSMUSG00000003955_Fam162a	ENSMUST00000004057_Fam162a-201	108	35	80	35	24	22
ENSMUSG00000003970_Rpl8	ENSMUST00000004072_Rpl8-201	527	212	280	109.11	98	65
ENSMUSG00000003974_Grm3	ENSMUST00000004076_Grm3-001	194	75	108	64	23	37
ENSMUSG00000003992_Ssbp2	ENSMUST00000004094_Ssbp2-001,ENSMUST00000042122_Ssbp2-004,ENSMUST00000133984_Ssbp2-006,ENSMUST00000137493_Ssbp2-003,ENSMUST00000137658_Ssbp2-009,ENSMUST00000138488_Ssbp2-007,ENSMUST00000141381_Ssbp2-005,ENSMUST00000144659_Ssbp2-002,ENSMUST00000156547_Ssbp2-008	283.32	126.79	120.69	69.88	61.67	58.2
ENSMUSG00000004018_Fancl	ENSMUST00000004120_Fancl-001,ENSMUST00000109509_Fancl-003,ENSMUST00000134445_Fancl-005,ENSMUST00000136830_Fancl-004,ENSMUST00000143471_Fancl-002	11	4.18	11.02	7	5	1
ENSMUSG00000004031_Brinp2	ENSMUST00000004133_Brinp2-001,ENSMUST00000192709_Brinp2-002,ENSMUST00000194578_Brinp2-004,ENSMUST00000195271_Brinp2-003	257	116	111	72	71	49
ENSMUSG00000004032_Gstm5	ENSMUST00000004134_Gstm5-001,ENSMUST00000167387_Gstm5-002,ENSMUST00000167523_Gstm5-004,ENSMUST00000169365_Gstm5-006,ENSMUST00000170058_Gstm5-005,ENSMUST00000172247_Gstm5-003	125.84	83	84	41	19	5
ENSMUSG00000004035_Gstm7	ENSMUST00000004137_Gstm7-001,ENSMUST00000106687_Gstm7-006,ENSMUST00000106688_Gstm7-005,ENSMUST00000124215_Gstm7-004,ENSMUST00000133947_Gstm7-003	15	6	10	8	9	2
ENSMUSG00000004038_Gstm3	ENSMUST00000004136_Gstm3-001	0	1	0	1	3	1
ENSMUSG00000004040_Stat3	ENSMUST00000092671_Stat3-010,ENSMUST00000103114_Stat3-002,ENSMUST00000127638_Stat3-001,ENSMUST00000130686_Stat3-004,ENSMUST00000137093_Stat3-014,ENSMUST00000137367_Stat3-007,ENSMUST00000138438_Stat3-011,ENSMUST00000146971_Stat3-006,ENSMUST00000151544_Stat3-008,ENSMUST00000152601_Stat3-013,ENSMUST00000152623_Stat3-012,ENSMUST00000154170_Stat3-005,ENSMUST00000155972_Stat3-009,ENSMUST00000156645_Sta…	98	55	42	51	52	28
ENSMUSG00000004043_Stat5a	ENSMUST00000004145_Stat5a-001,ENSMUST00000107356_Stat5a-002,ENSMUST00000107357_Stat5a-201,ENSMUST00000133036_Stat5a-004,ENSMUST00000135272_Stat5a-006,ENSMUST00000138083_Stat5a-005,ENSMUST00000154087_Stat5a-003	14.07	19.55	11	25	34.19	22
ENSMUSG00000004044_Ptrf	ENSMUST00000060792_Ptrf-001,ENSMUST00000132934_Ptrf-002	59	19	51	14	28	11
ENSMUSG00000004054_Map3k11	ENSMUST00000004156_Map3k11-201	40	14	15	9	10	7
ENSMUSG00000004056_Akt2	ENSMUST00000051356_Akt2-003,ENSMUST00000085917_Akt2-013,ENSMUST00000108342_Akt2-005,ENSMUST00000108343_Akt2-002,ENSMUST00000108344_Akt2-001,ENSMUST00000128540_Akt2-004,ENSMUST00000136962_Akt2-009,ENSMUST00000136981_Akt2-012,ENSMUST00000138459_Akt2-006,ENSMUST00000142365_Akt2-010,ENSMUST00000143347_Akt2-011,ENSMUST00000143499_Akt2-008,ENSMUST00000147263_Akt2-007,ENSMUST00000167435_Akt2-201	479.21	170.95	276.96	97.69	82.48	56.66
ENSMUSG00000004069_Dnaja3	ENSMUST00000060067_Dnaja3-001,ENSMUST00000115854_Dnaja3-002,ENSMUST00000138495_Dnaja3-003,ENSMUST00000144815_Dnaja3-004	340	109	109	62	56	38
ENSMUSG00000004070_Hmox2	ENSMUST00000004172_Hmox2-001,ENSMUST00000118885_Hmox2-003,ENSMUST00000120232_Hmox2-002,ENSMUST00000121529_Hmox2-005,ENSMUST00000140367_Hmox2-004,ENSMUST00000154117_Hmox2-006	313.06	143	114.22	63.18	48.33	30.37
ENSMUSG00000004071_Cdip1	ENSMUST00000004173_Cdip1-001,ENSMUST00000117713_Cdip1-005,ENSMUST00000118703_Cdip1-003,ENSMUST00000140187_Cdip1-004,ENSMUST00000147225_Cdip1-002,ENSMUST00000152667_Cdip1-006	452.09	162	161.78	100.82	74.79	61.63
ENSMUSG00000004085_Zak	ENSMUST00000090824_Zak-001,ENSMUST00000112073_Zak-003,ENSMUST00000135204_Zak-005,ENSMUST00000135469_Zak-002,ENSMUST00000144111_Zak-006,ENSMUST00000150126_Zak-004	74	56	24	25	67	29
ENSMUSG00000004096_Cwc15	ENSMUST00000004200_Cwc15-001	435	170	219	111	91	53
ENSMUSG00000004098_Col5a3	ENSMUST00000004201_Col5a3-001,ENSMUST00000145974_Col5a3-002	80	20	44	16	22	19
ENSMUSG00000004099_Dnmt1	ENSMUST00000004202_Dnmt1-201,ENSMUST00000177754_Dnmt1-202,ENSMUST00000178110_Dnmt1-203	337	141	186	80	62	56
ENSMUSG00000004100_Ppan	ENSMUST00000004203_Ppan-001,ENSMUST00000135608_Ppan-003,ENSMUST00000145231_Ppan-005,ENSMUST00000147780_Ppan-006,ENSMUST00000153227_Ppan-004,ENSMUST00000157047_Ppan-002	33	7	19	15	19	4
ENSMUSG00000004105_Angptl2	ENSMUST00000004208_Angptl2-001,ENSMUST00000139148_Angptl2-002,ENSMUST00000143252_Angptl2-003,ENSMUST00000193373_Angptl2-004	52	33	34	30	20	32
ENSMUSG00000004110_Cacna1e	ENSMUST00000004214_Cacna1e-201,ENSMUST00000186256_Cacna1e-005,ENSMUST00000187541_Cacna1e-001,ENSMUST00000188321_Cacna1e-003,ENSMUST00000188384_Cacna1e-004,ENSMUST00000188965_Cacna1e-002	921	418	607	326	236	196
ENSMUSG00000004113_Cacna1b	ENSMUST00000041342_Cacna1b-002,ENSMUST00000070864_Cacna1b-001,ENSMUST00000100348_Cacna1b-201,ENSMUST00000102939_Cacna1b-004,ENSMUST00000114447_Cacna1b-003,ENSMUST00000124183_Cacna1b-005,ENSMUST00000125798_Cacna1b-008,ENSMUST00000131861_Cacna1b-006,ENSMUST00000133892_Cacna1b-009,ENSMUST00000155356_Cacna1b-007	182	70	137	49	34	30
ENSMUSG00000004127_Trmt10a	ENSMUST00000040321_Trmt10a-001,ENSMUST00000159481_Trmt10a-004,ENSMUST00000159622_Trmt10a-006,ENSMUST00000161141_Trmt10a-005,ENSMUST00000161791_Trmt10a-003,ENSMUST00000162864_Trmt10a-002	72	38	26	42	40.62	14
ENSMUSG00000004151_Etv1	ENSMUST00000095767_Etv1-001,ENSMUST00000159334_Etv1-002,ENSMUST00000160244_Etv1-004,ENSMUST00000160701_Etv1-007,ENSMUST00000160856_Etv1-005,ENSMUST00000160996_Etv1-012,ENSMUST00000161164_Etv1-009,ENSMUST00000161513_Etv1-010,ENSMUST00000161591_Etv1-013,ENSMUST00000161980_Etv1-006,ENSMUST00000162563_Etv1-003,ENSMUST00000162730_Etv1-008,ENSMUST00000163063_Etv1-011	692.61	288.82	385.64	173.53	94.74	64.35
ENSMUSG00000004187_Kifc2	ENSMUST00000004294_Kifc2-201	251	90	143	59	45	31
ENSMUSG00000004207_Psap	ENSMUST00000004316_Psap-201,ENSMUST00000105465_Psap-001,ENSMUST00000165878_Psap-202,ENSMUST00000177779_Psap-203,ENSMUST00000179238_Psap-204	2415	820	1232	507	302	233
ENSMUSG00000004221_Ikbkg	ENSMUST00000004330_Ikbkg-201,ENSMUST00000064407_Ikbkg-006,ENSMUST00000114127_Ikbkg-005,ENSMUST00000114128_Ikbkg-003,ENSMUST00000114129_Ikbkg-002,ENSMUST00000114130_Ikbkg-202,ENSMUST00000114133_Ikbkg-001,ENSMUST00000130802_Ikbkg-009,ENSMUST00000132749_Ikbkg-007,ENSMUST00000135165_Ikbkg-014,ENSMUST00000138564_Ikbkg-010,ENSMUST00000139036_Ikbkg-011,ENSMUST00000143784_Ikbkg-013,ENSMUST00000144947_Ikb…	156	84	79	60	38	36
ENSMUSG00000004231_Pax2	ENSMUST00000004340_Pax2-201,ENSMUST00000173346_Pax2-004,ENSMUST00000174490_Pax2-001	31	14	13	19	32	33
ENSMUSG00000004233_Wars2	ENSMUST00000004343_Wars2-001,ENSMUST00000126875_Wars2-004,ENSMUST00000135960_Wars2-002,ENSMUST00000145650_Wars2-003,ENSMUST00000198044_Wars2-005	116	45	63	22	47	23
ENSMUSG00000004263_Atn1	ENSMUST00000088357_Atn1-001,ENSMUST00000133577_Atn1-004,ENSMUST00000146872_Atn1-002	807	197	363	114.47	140	79
ENSMUSG00000004264_Phb2	ENSMUST00000004375_Phb2-001,ENSMUST00000124779_Phb2-003,ENSMUST00000129422_Phb2-008,ENSMUST00000130279_Phb2-006,ENSMUST00000143000_Phb2-005,ENSMUST00000145447_Phb2-002,ENSMUST00000147974_Phb2-007,ENSMUST00000150847_Phb2-004	103	38	59	24	18	17
ENSMUSG00000004266_Ptpn6	ENSMUST00000004377_Ptpn6-003,ENSMUST00000112484_Ptpn6-002,ENSMUST00000171549_Ptpn6-001,ENSMUST00000172613_Ptpn6-008,ENSMUST00000172690_Ptpn6-011,ENSMUST00000172770_Ptpn6-006,ENSMUST00000173228_Ptpn6-004,ENSMUST00000173315_Ptpn6-009,ENSMUST00000173647_Ptpn6-007,ENSMUST00000174265_Ptpn6-005,ENSMUST00000174787_Ptpn6-010	3	2	0	4	1	0
ENSMUSG00000004267_Eno2	ENSMUST00000004378_Eno2-001,ENSMUST00000112476_Eno2-002,ENSMUST00000125436_Eno2-003,ENSMUST00000127274_Eno2-008,ENSMUST00000128598_Eno2-012,ENSMUST00000128701_Eno2-007,ENSMUST00000135626_Eno2-011,ENSMUST00000138770_Eno2-009,ENSMUST00000139763_Eno2-014,ENSMUST00000146712_Eno2-013,ENSMUST00000147004_Eno2-010,ENSMUST00000147307_Eno2-004,ENSMUST00000149652_Eno2-005,ENSMUST00000151214_Eno2-016,ENSMUST…	1319	449	603	275	161	129
ENSMUSG00000004268_Emg1	ENSMUST00000004379_Emg1-001,ENSMUST00000125795_Emg1-004,ENSMUST00000141251_Emg1-002,ENSMUST00000142187_Emg1-003,ENSMUST00000203238_Emg1-006,ENSMUST00000204334_Emg1-005	103.01	54.07	67.17	57.91	37.85	29
ENSMUSG00000004270_Lpcat3	ENSMUST00000004381_Lpcat3-001,ENSMUST00000128721_Lpcat3-004,ENSMUST00000130020_Lpcat3-008,ENSMUST00000133797_Lpcat3-005,ENSMUST00000135516_Lpcat3-002,ENSMUST00000141069_Lpcat3-003,ENSMUST00000141546_Lpcat3-006,ENSMUST00000150597_Lpcat3-009,ENSMUST00000152176_Lpcat3-007	79.99	25.93	36.83	20.09	21.15	10
ENSMUSG00000004285_Atp6v1f	ENSMUST00000004396_Atp6v1f-001,ENSMUST00000143101_Atp6v1f-002,ENSMUST00000149646_Atp6v1f-003	399	165	258	87	162	76
ENSMUSG00000004296_Il12b	ENSMUST00000102796_Il12b-001,ENSMUST00000170513_Il12b-201	0	1	0	3	6	4
ENSMUSG00000004317_Clcn5	ENSMUST00000004428_Clcn5-001,ENSMUST00000115746_Clcn5-004,ENSMUST00000128319_Clcn5-003,ENSMUST00000132126_Clcn5-005,ENSMUST00000154382_Clcn5-002	75	53	64	28	19	17
ENSMUSG00000004319_Clcn3	ENSMUST00000004430_Clcn3-002,ENSMUST00000056508_Clcn3-003,ENSMUST00000093490_Clcn3-001,ENSMUST00000110301_Clcn3-004,ENSMUST00000110302_Clcn3-006,ENSMUST00000129672_Clcn3-010,ENSMUST00000132234_Clcn3-009,ENSMUST00000145493_Clcn3-007,ENSMUST00000145741_Clcn3-005,ENSMUST00000147824_Clcn3-008	1382	635	746	441	249	190
ENSMUSG00000004328_Hif3a	ENSMUST00000037762_Hif3a-001,ENSMUST00000108492_Hif3a-002,ENSMUST00000139224_Hif3a-004,ENSMUST00000153833_Hif3a-003	66	57	45	27	36	36
ENSMUSG00000004341_Gpx6	ENSMUST00000004453_Gpx6-001,ENSMUST00000136668_Gpx6-002	0	0	0	1	0	0
ENSMUSG00000004344_Gpx5	ENSMUST00000004456_Gpx5-201,ENSMUST00000110491_Gpx5-001	2	1	0	2	4	3
ENSMUSG00000004347_Pde1c	ENSMUST00000044505_Pde1c-001,ENSMUST00000114327_Pde1c-003,ENSMUST00000164037_Pde1c-008,ENSMUST00000164752_Pde1c-011,ENSMUST00000166102_Pde1c-007,ENSMUST00000166890_Pde1c-006,ENSMUST00000168944_Pde1c-012,ENSMUST00000170774_Pde1c-002,ENSMUST00000203372_Pde1c-004,ENSMUST00000203462_Pde1c-014,ENSMUST00000203492_Pde1c-009,ENSMUST00000203689_Pde1c-013,ENSMUST00000203967_Pde1c-005,ENSMUST00000204821_Pde…	1072	545	659	331	210	167
ENSMUSG00000004356_Utp20	ENSMUST00000004470_Utp20-201	201	88	112	51	36	33
ENSMUSG00000004359_Spic	ENSMUST00000004473_Spic-001,ENSMUST00000133724_Spic-002,ENSMUST00000138734_Spic-004,ENSMUST00000144338_Spic-003	2	4	1	8	11	7
ENSMUSG00000004360_9330159F19Rik	ENSMUST00000092627_9330159F19Rik-201	591	274	297	142	109	94
ENSMUSG00000004364_Cul3	ENSMUST00000163119_Cul3-001,ENSMUST00000164108_Cul3-002,ENSMUST00000167293_Cul3-004,ENSMUST00000167794_Cul3-006,ENSMUST00000168372_Cul3-005,ENSMUST00000170897_Cul3-003	1072	526	682	289	161	143
ENSMUSG00000004366_Sst	ENSMUST00000004480_Sst-201	4	1	1	1	5	4
ENSMUSG00000004371_Il11	ENSMUST00000094892_Il11-001,ENSMUST00000163481_Il11-002	0	0	0	4	3	6
ENSMUSG00000004383_Large	ENSMUST00000004497_Large-201,ENSMUST00000119826_Large-001,ENSMUST00000146249_Large-002	852	325	397	217	126	88
ENSMUSG00000004393_Ddx56	ENSMUST00000004507_Ddx56-001,ENSMUST00000139073_Ddx56-004,ENSMUST00000151446_Ddx56-002,ENSMUST00000155874_Ddx56-003	46	15	11	13	11	13
ENSMUSG00000004394_Tmed4	ENSMUST00000004508_Tmed4-001,ENSMUST00000130621_Tmed4-003,ENSMUST00000132147_Tmed4-002	273	78	139	49	32	30
ENSMUSG00000004415_Col26a1	ENSMUST00000057497_Col26a1-001,ENSMUST00000111103_Col26a1-004,ENSMUST00000125061_Col26a1-005,ENSMUST00000126311_Col26a1-008,ENSMUST00000140245_Col26a1-009,ENSMUST00000141744_Col26a1-007,ENSMUST00000147083_Col26a1-006,ENSMUST00000153127_Col26a1-003,ENSMUST00000156962_Col26a1-002,ENSMUST00000173496_Col26a1-011,ENSMUST00000196053_Col26a1-012	1	11	0	14	39	32
ENSMUSG00000004446_Bid	ENSMUST00000004560_Bid-001,ENSMUST00000125915_Bid-002,ENSMUST00000145948_Bid-003,ENSMUST00000160684_Bid-004,ENSMUST00000161594_Bid-005	1	2	3	3.21	3.47	15.97
ENSMUSG00000004451_Ralb	ENSMUST00000004565_Ralb-001,ENSMUST00000142945_Ralb-003,ENSMUST00000156213_Ralb-002	108	34	42	40	19	17
ENSMUSG00000004455_Ppp1cc	ENSMUST00000086294_Ppp1cc-002,ENSMUST00000102528_Ppp1cc-001,ENSMUST00000128309_Ppp1cc-009,ENSMUST00000132555_Ppp1cc-005,ENSMUST00000133568_Ppp1cc-011,ENSMUST00000134719_Ppp1cc-008,ENSMUST00000135090_Ppp1cc-003,ENSMUST00000142562_Ppp1cc-007,ENSMUST00000151184_Ppp1cc-006,ENSMUST00000197730_Ppp1cc-010	825.88	279.3	543.3	180.07	184.03	118.32
ENSMUSG00000004460_Dnajb11	ENSMUST00000004574_Dnajb11-001,ENSMUST00000132105_Dnajb11-002,ENSMUST00000133013_Dnajb11-003,ENSMUST00000166487_Dnajb11-201,ENSMUST00000178320_Dnajb11-202	277	104	101	81	47	29
ENSMUSG00000004462_Tbccd1	ENSMUST00000004576_Tbccd1-201	57	35	33	21	10	5
ENSMUSG00000004473_Clec11a	ENSMUST00000004587_Clec11a-001	19	20	20	13	20	15
ENSMUSG00000004500_Zfp324	ENSMUST00000038701_Zfp324-001,ENSMUST00000124387_Zfp324-002,ENSMUST00000128293_Zfp324-003	56	16	26	15	14	11
ENSMUSG00000004508_Gab2	ENSMUST00000004622_Gab2-001,ENSMUST00000206791_Gab2-002	140	61	51	49	69	43
ENSMUSG00000004530_Coro1c	ENSMUST00000004646_Coro1c-001,ENSMUST00000111283_Coro1c-010,ENSMUST00000163264_Coro1c-004,ENSMUST00000163995_Coro1c-008,ENSMUST00000164980_Coro1c-002,ENSMUST00000166647_Coro1c-006,ENSMUST00000168399_Coro1c-005,ENSMUST00000168493_Coro1c-007,ENSMUST00000168634_Coro1c-009,ENSMUST00000171630_Coro1c-003,ENSMUST00000172016_Coro1c-011	383	114.29	164.42	95.71	71.16	49.31
ENSMUSG00000004535_Tax1bp1	ENSMUST00000080723_Tax1bp1-001,ENSMUST00000128173_Tax1bp1-002,ENSMUST00000129660_Tax1bp1-005,ENSMUST00000138040_Tax1bp1-004,ENSMUST00000147513_Tax1bp1-006,ENSMUST00000149586_Tax1bp1-007,ENSMUST00000149588_Tax1bp1-003	1478	819	846	481	279	200
ENSMUSG00000004540_Psg17	ENSMUST00000004655_Psg17-001	0	3	0	3	5	10
ENSMUSG00000004542_Psg19	ENSMUST00000004657_Psg19-001,ENSMUST00000182681_Psg19-004,ENSMUST00000182853_Psg19-002,ENSMUST00000182916_Psg19-003	1	8	1	9	20	11
ENSMUSG00000004552_Ctse	ENSMUST00000073350_Ctse-001,ENSMUST00000112411_Ctse-002,ENSMUST00000141061_Ctse-003	1	2	0	3	5	0
ENSMUSG00000004558_Ndrg2	ENSMUST00000004673_Ndrg2-201,ENSMUST00000111632_Ndrg2-202	1174	500	718	263	167	109
ENSMUSG00000004561_Mettl17	ENSMUST00000047899_Mettl17-001,ENSMUST00000077846_Mettl17-015,ENSMUST00000163603_Mettl17-003,ENSMUST00000164252_Mettl17-008,ENSMUST00000164801_Mettl17-016,ENSMUST00000164902_Mettl17-007,ENSMUST00000165100_Mettl17-002,ENSMUST00000165150_Mettl17-009,ENSMUST00000165568_Mettl17-014,ENSMUST00000166408_Mettl17-006,ENSMUST00000167984_Mettl17-013,ENSMUST00000168217_Mettl17-012,ENSMUST00000168409_Mettl17-…	33	25	25	22	9	10
ENSMUSG00000004562_Arhgef40	ENSMUST00000093813_Arhgef40-001,ENSMUST00000100639_Arhgef40-005,ENSMUST00000182019_Arhgef40-015,ENSMUST00000182061_Arhgef40-006,ENSMUST00000182193_Arhgef40-012,ENSMUST00000182217_Arhgef40-021,ENSMUST00000182338_Arhgef40-013,ENSMUST00000182412_Arhgef40-017,ENSMUST00000182480_Arhgef40-016,ENSMUST00000182504_Arhgef40-026,ENSMUST00000182609_Arhgef40-014,ENSMUST00000182644_Arhgef40-010,ENSMUST00000182…	147	56	80	46.2	72.55	55.63
ENSMUSG00000004565_Pnpla6	ENSMUST00000004681_Pnpla6-001,ENSMUST00000111070_Pnpla6-201,ENSMUST00000207146_Pnpla6-007,ENSMUST00000207299_Pnpla6-018,ENSMUST00000207317_Pnpla6-016,ENSMUST00000207336_Pnpla6-019,ENSMUST00000207421_Pnpla6-015,ENSMUST00000207424_Pnpla6-009,ENSMUST00000207430_Pnpla6-011,ENSMUST00000207929_Pnpla6-014,ENSMUST00000207941_Pnpla6-005,ENSMUST00000208002_Pnpla6-003,ENSMUST00000208006_Pnpla6-002,ENSMUST00…	150	67	100	63	31	26
ENSMUSG00000004567_Mcoln1	ENSMUST00000004683_Mcoln1-001,ENSMUST00000159538_Mcoln1-004,ENSMUST00000159808_Mcoln1-005,ENSMUST00000160338_Mcoln1-003,ENSMUST00000161705_Mcoln1-007,ENSMUST00000161842_Mcoln1-006,ENSMUST00000162797_Mcoln1-002,ENSMUST00000208306_Mcoln1-009,ENSMUST00000208359_Mcoln1-010,ENSMUST00000208739_Mcoln1-008,ENSMUST00000208943_Mcoln1-011	216	87	133	71	74	74
ENSMUSG00000004568_Arhgef18	ENSMUST00000004684_Arhgef18-001,ENSMUST00000130587_Arhgef18-005,ENSMUST00000131773_Arhgef18-002,ENSMUST00000145360_Arhgef18-006,ENSMUST00000145394_Arhgef18-004,ENSMUST00000156085_Arhgef18-003	306	105	145	81	51	48
ENSMUSG00000004591_Pkn2	ENSMUST00000043812_Pkn2-001,ENSMUST00000166330_Pkn2-003,ENSMUST00000172521_Pkn2-002,ENSMUST00000172916_Pkn2-004,ENSMUST00000173615_Pkn2-011,ENSMUST00000173830_Pkn2-007,ENSMUST00000173913_Pkn2-006,ENSMUST00000174099_Pkn2-008,ENSMUST00000174169_Pkn2-010,ENSMUST00000174422_Pkn2-005,ENSMUST00000174680_Pkn2-009,ENSMUST00000197529_Pkn2-012,ENSMUST00000200315_Pkn2-013	400	208	187	116	91	36
ENSMUSG00000004609_Cd33	ENSMUST00000004728_Cd33-002,ENSMUST00000039861_Cd33-007,ENSMUST00000205503_Cd33-001,ENSMUST00000205687_Cd33-003,ENSMUST00000206371_Cd33-006,ENSMUST00000206977_Cd33-004	7	27	11	36	48	27
ENSMUSG00000004610_Etfb	ENSMUST00000004729_Etfb-001,ENSMUST00000143096_Etfb-002,ENSMUST00000155468_Etfb-003,ENSMUST00000205363_Etfb-004,ENSMUST00000206196_Etfb-005,ENSMUST00000206286_Etfb-006,ENSMUST00000206411_Etfb-007	180	71	71	39	39	19
ENSMUSG00000004612_Nkg7	ENSMUST00000070518_Nkg7-001,ENSMUST00000206251_Nkg7-003,ENSMUST00000206741_Nkg7-002	0	0	0	1	2	0
ENSMUSG00000004613_Lim2	ENSMUST00000004732_Lim2-001	0	0	0	0	2.05	0
ENSMUSG00000004626_Stxbp2	ENSMUST00000004745_Stxbp2-002,ENSMUST00000159370_Stxbp2-012,ENSMUST00000159652_Stxbp2-013,ENSMUST00000159888_Stxbp2-005,ENSMUST00000159911_Stxbp2-004,ENSMUST00000160435_Stxbp2-011,ENSMUST00000160708_Stxbp2-001,ENSMUST00000161629_Stxbp2-015,ENSMUST00000161982_Stxbp2-008,ENSMUST00000162047_Stxbp2-014,ENSMUST00000162737_Stxbp2-006,ENSMUST00000162832_Stxbp2-009,ENSMUST00000162867_Stxbp2-003,ENSMUST00…	45	31	31	23	8	23
ENSMUSG00000004630_Pcp2	ENSMUST00000004749_Pcp2-004,ENSMUST00000128566_Pcp2-003,ENSMUST00000133459_Pcp2-005,ENSMUST00000136105_Pcp2-001,ENSMUST00000142431_Pcp2-006,ENSMUST00000144977_Pcp2-007,ENSMUST00000145855_Pcp2-002	2753.58	614.25	1043.12	324.89	462.74	193.27
ENSMUSG00000004631_Sgce	ENSMUST00000004750_Sgce-005,ENSMUST00000090686_Sgce-007,ENSMUST00000101677_Sgce-003,ENSMUST00000115577_Sgce-002,ENSMUST00000115579_Sgce-001,ENSMUST00000123907_Sgce-008,ENSMUST00000126151_Sgce-011,ENSMUST00000128109_Sgce-006,ENSMUST00000133306_Sgce-004,ENSMUST00000139029_Sgce-013,ENSMUST00000153284_Sgce-009,ENSMUST00000203556_Sgce-010,ENSMUST00000204897_Sgce-012	112	65	125	44	41	35
ENSMUSG00000004633_Chn2	ENSMUST00000046856_Chn2-001,ENSMUST00000067741_Chn2-003,ENSMUST00000114401_Chn2-005,ENSMUST00000114402_Chn2-006,ENSMUST00000114403_Chn2-002,ENSMUST00000127323_Chn2-007,ENSMUST00000133315_Chn2-009,ENSMUST00000138930_Chn2-008,ENSMUST00000146114_Chn2-004,ENSMUST00000203091_Chn2-012,ENSMUST00000203941_Chn2-015,ENSMUST00000204115_Chn2-013,ENSMUST00000204410_Chn2-010,ENSMUST00000204746_Chn2-014,ENSMUST…	1179.57	597.82	855.7	273.96	191.93	158
ENSMUSG00000004637_Wwox	ENSMUST00000004756_Wwox-001,ENSMUST00000109107_Wwox-002,ENSMUST00000109108_Wwox-004,ENSMUST00000159870_Wwox-007,ENSMUST00000160005_Wwox-005,ENSMUST00000160205_Wwox-008,ENSMUST00000160862_Wwox-003,ENSMUST00000161753_Wwox-009,ENSMUST00000162052_Wwox-006	209	82	117	64	109	50
ENSMUSG00000004642_Slbp	ENSMUST00000057551_Slbp-001,ENSMUST00000075670_Slbp-003,ENSMUST00000101354_Slbp-002,ENSMUST00000126581_Slbp-005,ENSMUST00000139518_Slbp-009,ENSMUST00000143029_Slbp-004,ENSMUST00000146889_Slbp-010,ENSMUST00000148153_Slbp-007,ENSMUST00000151081_Slbp-006	174.96	84	99.78	52	52	25
ENSMUSG00000004651_Tyr	ENSMUST00000004770_Tyr-001,ENSMUST00000207164_Tyr-002,ENSMUST00000207834_Tyr-004	0	15	5	11	17	8
ENSMUSG00000004654_Ghrhr	ENSMUST00000063578_Ghrhr-001,ENSMUST00000203241_Ghrhr-003,ENSMUST00000204988_Ghrhr-002	0	0	0	3	13	5
ENSMUSG00000004655_Aqp1	ENSMUST00000004774_Aqp1-001	0	1	0	3	6	3
ENSMUSG00000004661_Arid3b	ENSMUST00000004780_Arid3b-201,ENSMUST00000098686_Arid3b-002,ENSMUST00000114165_Arid3b-005,ENSMUST00000164010_Arid3b-006,ENSMUST00000164035_Arid3b-003,ENSMUST00000167670_Arid3b-004,ENSMUST00000169563_Arid3b-008,ENSMUST00000170477_Arid3b-007,ENSMUST00000171444_Arid3b-001,ENSMUST00000171949_Arid3b-009	17	18	11	21	31	20
ENSMUSG00000004665_Cnn2	ENSMUST00000004784_Cnn2-001,ENSMUST00000105374_Cnn2-002	11	9	0	7	10	3
ENSMUSG00000004667_Polr2e	ENSMUST00000004786_Polr2e-001,ENSMUST00000131743_Polr2e-003,ENSMUST00000143438_Polr2e-002,ENSMUST00000147507_Polr2e-004,ENSMUST00000152843_Polr2e-005	70	25	67	20	14	9
ENSMUSG00000004668_Abca13	ENSMUST00000042740_Abca13-001,ENSMUST00000141233_Abca13-002,ENSMUST00000151522_Abca13-003	13	24	5	25	30	26
ENSMUSG00000004677_Myo9b	ENSMUST00000071935_Myo9b-201,ENSMUST00000168839_Myo9b-202,ENSMUST00000170242_Myo9b-203	157	57	81	36	36	52
ENSMUSG00000004698_Hdac9	ENSMUST00000110819_Hdac9-201	122	51	83	46	17	11
ENSMUSG00000004707_Ly9	ENSMUST00000004827_Ly9-002,ENSMUST00000068878_Ly9-001,ENSMUST00000111277_Ly9-004,ENSMUST00000143463_Ly9-003,ENSMUST00000146596_Ly9-005	3	2	0	5	5	2
ENSMUSG00000004709_Cd244	ENSMUST00000004829_Cd244-001,ENSMUST00000194170_Cd244-002,ENSMUST00000194797_Cd244-003,ENSMUST00000195804_Cd244-004	0	7	10	6	10	9
ENSMUSG00000004730_Adgre1	ENSMUST00000004850_Adgre1-201,ENSMUST00000086763_Adgre1-202	4	5	9	4	10	5
ENSMUSG00000004748_Mtfp1	ENSMUST00000004868_Mtfp1-001,ENSMUST00000123607_Mtfp1-002	70	26	47	22	17	17
ENSMUSG00000004768_Rab23	ENSMUST00000088287_Rab23-001,ENSMUST00000115174_Rab23-003,ENSMUST00000122822_Rab23-008,ENSMUST00000132066_Rab23-009,ENSMUST00000135330_Rab23-005,ENSMUST00000138024_Rab23-002,ENSMUST00000140354_Rab23-004,ENSMUST00000150593_Rab23-007,ENSMUST00000151482_Rab23-006,ENSMUST00000195006_Rab23-010	183	87	129	77	56	54
ENSMUSG00000004771_Rab11a	ENSMUST00000004892_Rab11a-005,ENSMUST00000165083_Rab11a-003,ENSMUST00000166857_Rab11a-009,ENSMUST00000167569_Rab11a-004,ENSMUST00000168366_Rab11a-007,ENSMUST00000169058_Rab11a-002,ENSMUST00000171100_Rab11a-006,ENSMUST00000172298_Rab11a-001,ENSMUST00000172444_Rab11a-008	353	188	194	107	38	39
ENSMUSG00000004788_Eif2b2	ENSMUST00000004910_Eif2b2-001,ENSMUST00000128709_Eif2b2-005,ENSMUST00000130760_Eif2b2-007,ENSMUST00000136495_Eif2b2-006,ENSMUST00000140900_Eif2b2-003,ENSMUST00000150935_Eif2b2-004,ENSMUST00000151925_Eif2b2-002	102	15	46	8	17	13
ENSMUSG00000004789_Dlst	ENSMUST00000053811_Dlst-201	599	192	232	125	94	67
ENSMUSG00000004791_Pgf	ENSMUST00000004913_Pgf-201	2	1	0	2	4	4
ENSMUSG00000004798_Ulk2	ENSMUST00000004920_Ulk2-001,ENSMUST00000129025_Ulk2-002,ENSMUST00000157049_Ulk2-003	265	126	249	76	48	27
ENSMUSG00000004814_Ccl24	ENSMUST00000004936_Ccl24-001,ENSMUST00000201401_Ccl24-002	0	1	0	1	4	2
ENSMUSG00000004815_Dgkq	ENSMUST00000053913_Dgkq-001,ENSMUST00000123669_Dgkq-012,ENSMUST00000132179_Dgkq-006,ENSMUST00000132708_Dgkq-007,ENSMUST00000139169_Dgkq-011,ENSMUST00000139598_Dgkq-009,ENSMUST00000144624_Dgkq-005,ENSMUST00000145917_Dgkq-008,ENSMUST00000153238_Dgkq-004,ENSMUST00000153365_Dgkq-003,ENSMUST00000156964_Dgkq-010	120.02	28.61	58.56	21.17	26.75	22.74
ENSMUSG00000004821_Tmed11	ENSMUST00000004943_Tmed11-001	0	0	0	0	0	0
ENSMUSG00000004837_Grap	ENSMUST00000004959_Grap-001,ENSMUST00000155380_Grap-002	1	3	0	5	2	3
ENSMUSG00000004842_Pou1f1	ENSMUST00000004964_Pou1f1-201,ENSMUST00000175882_Pou1f1-003,ENSMUST00000176038_Pou1f1-002,ENSMUST00000176330_Pou1f1-001,ENSMUST00000184525_Pou1f1-004	0	14	9	13	17	15
ENSMUSG00000004843_Chmp2b	ENSMUST00000004965_Chmp2b-201	173	70	134	48	32	24
ENSMUSG00000004846_Plod3	ENSMUST00000004968_Plod3-001,ENSMUST00000127100_Plod3-006,ENSMUST00000129896_Plod3-002,ENSMUST00000137419_Plod3-005,ENSMUST00000144784_Plod3-003,ENSMUST00000151642_Plod3-004	56.39	27.79	32	11.35	21.86	27
ENSMUSG00000004849_Ap1s1	ENSMUST00000111080_Ap1s1-001,ENSMUST00000129356_Ap1s1-003,ENSMUST00000144303_Ap1s1-005,ENSMUST00000150603_Ap1s1-002,ENSMUST00000154183_Ap1s1-004	116	63	64	24	46	24
ENSMUSG00000004864_Mapk13	ENSMUST00000004986_Mapk13-001,ENSMUST00000124099_Mapk13-003,ENSMUST00000129096_Mapk13-002,ENSMUST00000133786_Mapk13-004	7	0	0	1	0	0
ENSMUSG00000004865_Srpk1	ENSMUST00000004987_Srpk1-002,ENSMUST00000114767_Srpk1-005,ENSMUST00000126683_Srpk1-004,ENSMUST00000130643_Srpk1-001,ENSMUST00000136504_Srpk1-007,ENSMUST00000145023_Srpk1-003,ENSMUST00000145730_Srpk1-006	311	129	172	103	66	71
ENSMUSG00000004872_Pax3	ENSMUST00000004994_Pax3-002,ENSMUST00000087086_Pax3-001,ENSMUST00000172555_Pax3-003	140	50	60	42	36	30
ENSMUSG00000004880_Lbr	ENSMUST00000005003_Lbr-001,ENSMUST00000191878_Lbr-005,ENSMUST00000192075_Lbr-002,ENSMUST00000193028_Lbr-006,ENSMUST00000193030_Lbr-003,ENSMUST00000194302_Lbr-007,ENSMUST00000194415_Lbr-008,ENSMUST00000195299_Lbr-004	51.77	29.05	43	17	17.61	13.63
ENSMUSG00000004885_Crabp2	ENSMUST00000005019_Crabp2-001,ENSMUST00000163040_Crabp2-002	0	3	4	3	13	7
ENSMUSG00000004891_Nes	ENSMUST00000090973_Nes-001,ENSMUST00000159830_Nes-002,ENSMUST00000160694_Nes-003	97	35	28	45	64	38
ENSMUSG00000004892_Bcan	ENSMUST00000090971_Bcan-001,ENSMUST00000191627_Bcan-003,ENSMUST00000192274_Bcan-006,ENSMUST00000193276_Bcan-004,ENSMUST00000194193_Bcan-002,ENSMUST00000194596_Bcan-005	530	188	308	115	90	73
ENSMUSG00000004894_Hapln2	ENSMUST00000005014_Hapln2-001,ENSMUST00000160150_Hapln2-003,ENSMUST00000160737_Hapln2-002,ENSMUST00000162352_Hapln2-004	6	4	16	2	9	6
ENSMUSG00000004895_Prcc	ENSMUST00000005015_Prcc-001	86	36	82	29	19	16
ENSMUSG00000004896_Rrnad1	ENSMUST00000005016_Rrnad1-001,ENSMUST00000159091_Rrnad1-004,ENSMUST00000159831_Rrnad1-002,ENSMUST00000159967_Rrnad1-008,ENSMUST00000160068_Rrnad1-009,ENSMUST00000160074_Rrnad1-006,ENSMUST00000160143_Rrnad1-010,ENSMUST00000160648_Rrnad1-003,ENSMUST00000161014_Rrnad1-005,ENSMUST00000161471_Rrnad1-007,ENSMUST00000164439_Rrnad1-012,ENSMUST00000168070_Rrnad1-011	127.34	54.74	55	43.27	50.52	33.24
ENSMUSG00000004897_Hdgf	ENSMUST00000005017_Hdgf-001,ENSMUST00000159492_Hdgf-002,ENSMUST00000160198_Hdgf-005,ENSMUST00000160312_Hdgf-006,ENSMUST00000161616_Hdgf-004,ENSMUST00000162631_Hdgf-003	439	138	221	90	96	81
ENSMUSG00000004902_Slc25a18	ENSMUST00000112682_Slc25a18-001	372	103	125	53	51	29
ENSMUSG00000004929_Thop1	ENSMUST00000005057_Thop1-001,ENSMUST00000166015_Thop1-004,ENSMUST00000166404_Thop1-005,ENSMUST00000167658_Thop1-002,ENSMUST00000171484_Thop1-003	76	42	37	23	31	25
ENSMUSG00000004931_Apba3	ENSMUST00000057798_Apba3-201	26	10	19	2	12	10
ENSMUSG00000004933_Matk	ENSMUST00000105328_Matk-003,ENSMUST00000117488_Matk-008,ENSMUST00000119547_Matk-001,ENSMUST00000120265_Matk-009,ENSMUST00000121205_Matk-006,ENSMUST00000126720_Matk-005,ENSMUST00000128576_Matk-007,ENSMUST00000130282_Matk-010,ENSMUST00000148735_Matk-012,ENSMUST00000150605_Matk-004,ENSMUST00000151660_Matk-011	53	23	59	15	31	14
ENSMUSG00000004934_Pias4	ENSMUST00000005064_Pias4-001,ENSMUST00000129549_Pias4-004,ENSMUST00000134017_Pias4-006,ENSMUST00000135765_Pias4-005,ENSMUST00000146764_Pias4-003,ENSMUST00000147436_Pias4-007	111	23	46	35	32	18
ENSMUSG00000004936_Map2k1	ENSMUST00000005066_Map2k1-001,ENSMUST00000147796_Map2k1-002,ENSMUST00000152535_Map2k1-004,ENSMUST00000152675_Map2k1-003	403	151	197	75	52	33
ENSMUSG00000004937_Sgta	ENSMUST00000005067_Sgta-201	168	71	118	29	24	33
ENSMUSG00000004939_Nmrk2	ENSMUST00000005069_Nmrk2-201	0	2.56	0	5	1	1
ENSMUSG00000004945_Tmem242	ENSMUST00000005053_Tmem242-001,ENSMUST00000185896_Tmem242-003,ENSMUST00000188282_Tmem242-002	54	30	36	27	11	16
ENSMUSG00000004947_Dtx2	ENSMUST00000005072_Dtx2-005,ENSMUST00000111142_Dtx2-001,ENSMUST00000111144_Dtx2-003,ENSMUST00000111145_Dtx2-002,ENSMUST00000125827_Dtx2-004,ENSMUST00000130345_Dtx2-007,ENSMUST00000140146_Dtx2-008,ENSMUST00000142041_Dtx2-006,ENSMUST00000199239_Dtx2-009	28	15	23	16	18	12
ENSMUSG00000004948_Zp3	ENSMUST00000005073_Zp3-001,ENSMUST00000131563_Zp3-002	1	0	0	3	1	2
ENSMUSG00000004951_Hspb1	ENSMUST00000005077_Hspb1-001,ENSMUST00000111155_Hspb1-002	28.42	4.19	16.7	4.22	4.58	0
ENSMUSG00000004952_Rasa4	ENSMUST00000042135_Rasa4-001,ENSMUST00000100570_Rasa4-006,ENSMUST00000122887_Rasa4-011,ENSMUST00000125048_Rasa4-003,ENSMUST00000125247_Rasa4-009,ENSMUST00000130598_Rasa4-012,ENSMUST00000131353_Rasa4-008,ENSMUST00000134509_Rasa4-002,ENSMUST00000135344_Rasa4-004,ENSMUST00000140972_Rasa4-007,ENSMUST00000145294_Rasa4-010,ENSMUST00000152723_Rasa4-005,ENSMUST00000199502_Rasa4-013	106	34	33	36	26	20
ENSMUSG00000004961_Syt5	ENSMUST00000065957_Syt5-001,ENSMUST00000206023_Syt5-002,ENSMUST00000206933_Syt5-003	8	5	4	1	5	1
ENSMUSG00000004980_Hnrnpa2b1	ENSMUST00000069949_Hnrnpa2b1-001,ENSMUST00000090002_Hnrnpa2b1-201,ENSMUST00000114459_Hnrnpa2b1-006,ENSMUST00000203220_Hnrnpa2b1-007,ENSMUST00000203253_Hnrnpa2b1-011,ENSMUST00000203655_Hnrnpa2b1-009,ENSMUST00000203954_Hnrnpa2b1-003,ENSMUST00000204090_Hnrnpa2b1-012,ENSMUST00000204158_Hnrnpa2b1-002,ENSMUST00000204188_Hnrnpa2b1-005,ENSMUST00000204885_Hnrnpa2b1-008,ENSMUST00000204902_Hnrnpa2b1-010,ENS…	3164	1235	1587	823	549	409
ENSMUSG00000004988_Fxyd4	ENSMUST00000005114_Fxyd4-201,ENSMUST00000203066_Fxyd4-007,ENSMUST00000203082_Fxyd4-001,ENSMUST00000203433_Fxyd4-006,ENSMUST00000203842_Fxyd4-002,ENSMUST00000203921_Fxyd4-004,ENSMUST00000204214_Fxyd4-005,ENSMUST00000204950_Fxyd4-008,ENSMUST00000205111_Fxyd4-003	1	3	12	2	5	5
ENSMUSG00000004994_Ccdc130	ENSMUST00000005120_Ccdc130-002,ENSMUST00000098578_Ccdc130-001,ENSMUST00000163993_Ccdc130-004,ENSMUST00000164476_Ccdc130-003,ENSMUST00000166285_Ccdc130-007,ENSMUST00000166728_Ccdc130-005,ENSMUST00000172320_Ccdc130-006	54	19	42	11	16	11
ENSMUSG00000004996_Mri1	ENSMUST00000005122_Mri1-005,ENSMUST00000125498_Mri1-004,ENSMUST00000126435_Mri1-001,ENSMUST00000127747_Mri1-002,ENSMUST00000140850_Mri1-003	17	9	11	14	10	8
ENSMUSG00000005034_Prkacb	ENSMUST00000005164_Prkacb-002,ENSMUST00000102515_Prkacb-001,ENSMUST00000106137_Prkacb-004,ENSMUST00000106138_Prkacb-003,ENSMUST00000144369_Prkacb-005,ENSMUST00000196344_Prkacb-008,ENSMUST00000197616_Prkacb-006,ENSMUST00000199722_Prkacb-007	732	306	351	152	99	95
ENSMUSG00000005043_Sgsh	ENSMUST00000005173_Sgsh-001,ENSMUST00000100172_Sgsh-006,ENSMUST00000126132_Sgsh-005,ENSMUST00000133507_Sgsh-002,ENSMUST00000136523_Sgsh-003,ENSMUST00000141540_Sgsh-004	31.76	19	25.75	10.72	17.5	12
ENSMUSG00000005045_Chd5	ENSMUST00000005175_Chd5-001,ENSMUST00000030775_Chd5-201,ENSMUST00000124423_Chd5-002,ENSMUST00000136134_Chd5-003,ENSMUST00000164662_Chd5-202	373	93	125	57	102	69
ENSMUSG00000005054_Cstb	ENSMUST00000005185_Cstb-201	81	29	58	18	7	7
ENSMUSG00000005057_Sh2b2	ENSMUST00000005188_Sh2b2-001,ENSMUST00000196245_Sh2b2-004,ENSMUST00000196397_Sh2b2-003,ENSMUST00000196447_Sh2b2-002,ENSMUST00000197324_Sh2b2-005	26	12	10	20	20	19
ENSMUSG00000005069_Pex5	ENSMUST00000035861_Pex5-002,ENSMUST00000080557_Pex5-001,ENSMUST00000112530_Pex5-004,ENSMUST00000112531_Pex5-003,ENSMUST00000112532_Pex5-201,ENSMUST00000150812_Pex5-006,ENSMUST00000150899_Pex5-005,ENSMUST00000156415_Pex5-007	109	35	68	25	23	10
ENSMUSG00000005078_Jkamp	ENSMUST00000057257_Jkamp-002,ENSMUST00000117449_Jkamp-001,ENSMUST00000125764_Jkamp-003,ENSMUST00000132371_Jkamp-004,ENSMUST00000134041_Jkamp-005,ENSMUST00000145752_Jkamp-007,ENSMUST00000152381_Jkamp-006	93	62	34	22	21	6
ENSMUSG00000005087_Cd44	ENSMUST00000005218_Cd44-001,ENSMUST00000060516_Cd44-003,ENSMUST00000099673_Cd44-002,ENSMUST00000111190_Cd44-008,ENSMUST00000111191_Cd44-007,ENSMUST00000111192_Cd44-006,ENSMUST00000111194_Cd44-201,ENSMUST00000111198_Cd44-004,ENSMUST00000124624_Cd44-005	27	11	17	23	32	20
ENSMUSG00000005089_Slc1a2	ENSMUST00000005220_Slc1a2-003,ENSMUST00000080210_Slc1a2-001,ENSMUST00000111212_Slc1a2-002,ENSMUST00000111213_Slc1a2-004,ENSMUST00000123759_Slc1a2-011,ENSMUST00000125085_Slc1a2-005,ENSMUST00000128622_Slc1a2-009,ENSMUST00000136221_Slc1a2-007,ENSMUST00000136488_Slc1a2-012,ENSMUST00000137466_Slc1a2-006,ENSMUST00000145921_Slc1a2-008,ENSMUST00000154446_Slc1a2-010	8537	3417.98	4969.99	1933.88	1041	844
ENSMUSG00000005102_Eif2ak4	ENSMUST00000005233_Eif2ak4-001,ENSMUST00000102527_Eif2ak4-201,ENSMUST00000110869_Eif2ak4-006,ENSMUST00000110870_Eif2ak4-004,ENSMUST00000110872_Eif2ak4-003,ENSMUST00000110874_Eif2ak4-002,ENSMUST00000110877_Eif2ak4-005,ENSMUST00000125281_Eif2ak4-007	72	45	49	20	34	16
ENSMUSG00000005103_Wdr1	ENSMUST00000005234_Wdr1-001,ENSMUST00000200909_Wdr1-008,ENSMUST00000201059_Wdr1-011,ENSMUST00000201150_Wdr1-006,ENSMUST00000201260_Wdr1-002,ENSMUST00000201330_Wdr1-009,ENSMUST00000201456_Wdr1-010,ENSMUST00000201538_Wdr1-005,ENSMUST00000202199_Wdr1-004,ENSMUST00000202496_Wdr1-003,ENSMUST00000202766_Wdr1-007	677	238	358	172	166	87
ENSMUSG00000005107_Slc2a9	ENSMUST00000005238_Slc2a9-002,ENSMUST00000067872_Slc2a9-201,ENSMUST00000067886_Slc2a9-003,ENSMUST00000122970_Slc2a9-004,ENSMUST00000129099_Slc2a9-009,ENSMUST00000140462_Slc2a9-007,ENSMUST00000143758_Slc2a9-005,ENSMUST00000144290_Slc2a9-012,ENSMUST00000147664_Slc2a9-008,ENSMUST00000155634_Slc2a9-006,ENSMUST00000156076_Slc2a9-010,ENSMUST00000156272_Slc2a9-011	1	14	9	9	14	8
ENSMUSG00000005124_Wisp1	ENSMUST00000005255_Wisp1-001,ENSMUST00000118823_Wisp1-003,ENSMUST00000133863_Wisp1-004,ENSMUST00000147079_Wisp1-002	23	6	11	14	8	14
ENSMUSG00000005125_Ndrg1	ENSMUST00000005256_Ndrg1-001,ENSMUST00000163496_Ndrg1-010,ENSMUST00000164070_Ndrg1-006,ENSMUST00000164675_Ndrg1-004,ENSMUST00000165966_Ndrg1-007,ENSMUST00000166420_Ndrg1-009,ENSMUST00000167817_Ndrg1-013,ENSMUST00000168542_Ndrg1-008,ENSMUST00000168979_Ndrg1-003,ENSMUST00000170903_Ndrg1-011,ENSMUST00000171266_Ndrg1-005,ENSMUST00000171569_Ndrg1-002,ENSMUST00000172447_Ndrg1-012	61.91	30	30.08	27.61	43	25
ENSMUSG00000005131_4930550C14Rik	ENSMUST00000005262_4930550C14Rik-201	4	1	0	0	2	2
ENSMUSG00000005142_Man2b1	ENSMUST00000034121_Man2b1-201	70	26	48	16	21	16
ENSMUSG00000005148_Klf5	ENSMUST00000005279_Klf5-201	1	13	0	9	27	14
ENSMUSG00000005150_Wdr83	ENSMUST00000093357_Wdr83-001,ENSMUST00000131909_Wdr83-004,ENSMUST00000135463_Wdr83-005,ENSMUST00000136696_Wdr83-003,ENSMUST00000142201_Wdr83-007,ENSMUST00000145880_Wdr83-006,ENSMUST00000146900_Wdr83-010,ENSMUST00000149050_Wdr83-008,ENSMUST00000152186_Wdr83-002,ENSMUST00000152785_Wdr83-009	35.3	18.25	32	7.33	24.37	6
ENSMUSG00000005161_Prdx2	ENSMUST00000005292_Prdx2-001,ENSMUST00000109733_Prdx2-005,ENSMUST00000109734_Prdx2-003,ENSMUST00000125893_Prdx2-006,ENSMUST00000127215_Prdx2-007,ENSMUST00000138748_Prdx2-004,ENSMUST00000143402_Prdx2-002,ENSMUST00000164807_Prdx2-201	536.99	171	212.07	129	93	51.01
ENSMUSG00000005198_Polr2a	ENSMUST00000058470_Polr2a-001,ENSMUST00000071213_Polr2a-201,ENSMUST00000151586_Polr2a-003,ENSMUST00000156588_Polr2a-002	758	238	402	160	135	100
ENSMUSG00000005202_Shbg	ENSMUST00000005334_Shbg-001,ENSMUST00000137159_Shbg-002	0	0	0	0	1	0
ENSMUSG00000005204_Senp3	ENSMUST00000005336_Senp3-001,ENSMUST00000066760_Senp3-002,ENSMUST00000123084_Senp3-008,ENSMUST00000128355_Senp3-004,ENSMUST00000130440_Senp3-006,ENSMUST00000134942_Senp3-003,ENSMUST00000135372_Senp3-007,ENSMUST00000142206_Senp3-009,ENSMUST00000153516_Senp3-005	201	48	70	52	47	43
ENSMUSG00000005220_Corin	ENSMUST00000005352_Corin-002,ENSMUST00000167460_Corin-001,ENSMUST00000175766_Corin-006,ENSMUST00000176320_Corin-003,ENSMUST00000176439_Corin-004,ENSMUST00000176974_Corin-005,ENSMUST00000177290_Corin-007	187	89	104	49	30	12
ENSMUSG00000005225_Plekha8	ENSMUST00000101385_Plekha8-002,ENSMUST00000119706_Plekha8-001	124	67	94	38	18	25
ENSMUSG00000005232_G6pc2	ENSMUST00000005364_G6pc2-001,ENSMUST00000112317_G6pc2-003,ENSMUST00000129288_G6pc2-002,ENSMUST00000151953_G6pc2-004	0	2	0	1	2	0
ENSMUSG00000005233_Spc25	ENSMUST00000005365_Spc25-001,ENSMUST00000112320_Spc25-003,ENSMUST00000126638_Spc25-004,ENSMUST00000127243_Spc25-002,ENSMUST00000149045_Spc25-008,ENSMUST00000149401_Spc25-007,ENSMUST00000149643_Spc25-005,ENSMUST00000150505_Spc25-006,ENSMUST00000167875_Spc25-201	1	1	1	7	2	4
ENSMUSG00000005237_Dnah2	ENSMUST00000035539_Dnah2-001,ENSMUST00000108659_Dnah2-201,ENSMUST00000149991_Dnah2-004,ENSMUST00000151811_Dnah2-002,ENSMUST00000154985_Dnah2-005,ENSMUST00000208777_Dnah2-006	3	6	4	10	23	21
ENSMUSG00000005251_Ripk4	ENSMUST00000019386_Ripk4-001,ENSMUST00000113743_Ripk4-002	0	2	1	2	8	4
ENSMUSG00000005262_Ufd1l	ENSMUST00000005394_Ufd1l-201,ENSMUST00000115578_Ufd1l-001,ENSMUST00000163695_Ufd1l-003,ENSMUST00000164795_Ufd1l-004,ENSMUST00000166352_Ufd1l-005,ENSMUST00000168822_Ufd1l-008,ENSMUST00000170325_Ufd1l-007,ENSMUST00000171789_Ufd1l-009,ENSMUST00000172013_Ufd1l-002,ENSMUST00000172451_Ufd1l-006	247	86	130	43	52	38
ENSMUSG00000005267_Zfp287	ENSMUST00000005399_Zfp287-001,ENSMUST00000127732_Zfp287-004,ENSMUST00000128370_Zfp287-005,ENSMUST00000149228_Zfp287-002,ENSMUST00000150336_Zfp287-003,ENSMUST00000185656_Zfp287-201	124	51	66	39	32	36
ENSMUSG00000005268_Prlr	ENSMUST00000005400_Prlr-008,ENSMUST00000124470_Prlr-005,ENSMUST00000127467_Prlr-013,ENSMUST00000128450_Prlr-003,ENSMUST00000128921_Prlr-009,ENSMUST00000130720_Prlr-012,ENSMUST00000132361_Prlr-006,ENSMUST00000134410_Prlr-011,ENSMUST00000137867_Prlr-001,ENSMUST00000138135_Prlr-014,ENSMUST00000145428_Prlr-007,ENSMUST00000148257_Prlr-002	9	30	6	45	35	17
ENSMUSG00000005299_Letm1	ENSMUST00000005431_Letm1-001,ENSMUST00000144071_Letm1-004,ENSMUST00000148451_Letm1-002,ENSMUST00000149886_Letm1-003,ENSMUST00000200827_Letm1-006,ENSMUST00000201981_Letm1-005	577	220	318	154	136	106
ENSMUSG00000005312_Ubqln1	ENSMUST00000058735_Ubqln1-201,ENSMUST00000076454_Ubqln1-202	1284	325	620	174	232	95
ENSMUSG00000005320_Fgfr4	ENSMUST00000005452_Fgfr4-001,ENSMUST00000162167_Fgfr4-003,ENSMUST00000162967_Fgfr4-002	0	2	0	1	4	5
ENSMUSG00000005338_Cadm3	ENSMUST00000005470_Cadm3-002,ENSMUST00000111220_Cadm3-001,ENSMUST00000126963_Cadm3-005,ENSMUST00000136540_Cadm3-004,ENSMUST00000157032_Cadm3-003	1164	423.74	737	215	135	148
ENSMUSG00000005339_Fcer1a	ENSMUST00000049706_Fcer1a-001,ENSMUST00000193017_Fcer1a-002	0	0	0	0	1	0
ENSMUSG00000005354_Txn2	ENSMUST00000005487_Txn2-001,ENSMUST00000100486_Txn2-002,ENSMUST00000109747_Txn2-003,ENSMUST00000109748_Txn2-004,ENSMUST00000173561_Txn2-007,ENSMUST00000173631_Txn2-008,ENSMUST00000174468_Txn2-006,ENSMUST00000174529_Txn2-005	216	80	140	65	38	21
ENSMUSG00000005355_Casp14	ENSMUST00000005488_Casp14-201	2	4	7	9	15	23
ENSMUSG00000005357_Slc1a6	ENSMUST00000005490_Slc1a6-201	1604	441	493	241	295	133
ENSMUSG00000005360_Slc1a3	ENSMUST00000005493_Slc1a3-001,ENSMUST00000125997_Slc1a3-006,ENSMUST00000126747_Slc1a3-005,ENSMUST00000128879_Slc1a3-008,ENSMUST00000129325_Slc1a3-007,ENSMUST00000133309_Slc1a3-002,ENSMUST00000153455_Slc1a3-003,ENSMUST00000157065_Slc1a3-004	17825	7039	8875	3947	2708	2010
ENSMUSG00000005362_Crbn	ENSMUST00000013882_Crbn-002,ENSMUST00000113239_Crbn-001,ENSMUST00000147087_Crbn-004,ENSMUST00000151484_Crbn-005,ENSMUST00000204230_Crbn-006	238	146	162	84	54	33
ENSMUSG00000005364_Il5ra	ENSMUST00000167925_Il5ra-201,ENSMUST00000204659_Il5ra-001,ENSMUST00000205004_Il5ra-002	0	9	1	11	6	5
ENSMUSG00000005370_Msh6	ENSMUST00000005503_Msh6-201	203	80	83	56	47	49
ENSMUSG00000005371_Fbxo11	ENSMUST00000005504_Fbxo11-001,ENSMUST00000127334_Fbxo11-003,ENSMUST00000130379_Fbxo11-004,ENSMUST00000135639_Fbxo11-002	944	451	542	208	184	133
ENSMUSG00000005373_Mlxipl	ENSMUST00000005507_Mlxipl-001,ENSMUST00000123370_Mlxipl-010,ENSMUST00000128691_Mlxipl-005,ENSMUST00000129008_Mlxipl-006,ENSMUST00000141770_Mlxipl-007,ENSMUST00000142385_Mlxipl-002,ENSMUST00000153519_Mlxipl-004,ENSMUST00000154840_Mlxipl-009,ENSMUST00000201977_Mlxipl-011,ENSMUST00000202431_Mlxipl-012	7	14	1	11	21	11
ENSMUSG00000005374_Tbl2	ENSMUST00000005508_Tbl2-002,ENSMUST00000139565_Tbl2-003,ENSMUST00000152013_Tbl2-004,ENSMUST00000153183_Tbl2-001,ENSMUST00000201780_Tbl2-005	85	55	67	53	44	33
ENSMUSG00000005378_Wbscr22	ENSMUST00000071677_Wbscr22-002,ENSMUST00000085984_Wbscr22-001,ENSMUST00000111205_Wbscr22-012,ENSMUST00000129013_Wbscr22-005,ENSMUST00000129691_Wbscr22-013,ENSMUST00000134180_Wbscr22-009,ENSMUST00000141309_Wbscr22-004,ENSMUST00000141765_Wbscr22-006,ENSMUST00000144891_Wbscr22-008,ENSMUST00000147756_Wbscr22-011,ENSMUST00000148549_Wbscr22-003,ENSMUST00000149108_Wbscr22-007,ENSMUST00000151551_Wbscr22-…	51	21	19	19	18	1
ENSMUSG00000005397_Nid1	ENSMUST00000005532_Nid1-201	153	55	81	48	30	28
ENSMUSG00000005410_Mcm5	ENSMUST00000164309_Mcm5-201	18	5	16	3	4	1
ENSMUSG00000005413_Hmox1	ENSMUST00000005548_Hmox1-001,ENSMUST00000159631_Hmox1-002,ENSMUST00000160341_Hmox1-003	10	8	8	5	7	1
ENSMUSG00000005417_Mprip	ENSMUST00000066330_Mprip-002,ENSMUST00000072031_Mprip-201,ENSMUST00000108751_Mprip-003,ENSMUST00000116371_Mprip-001,ENSMUST00000132620_Mprip-006,ENSMUST00000133861_Mprip-004,ENSMUST00000138234_Mprip-008,ENSMUST00000153531_Mprip-007,ENSMUST00000156111_Mprip-005	7388.15	2635.96	3041.69	1577.95	1150.19	905.67
ENSMUSG00000005442_Cic	ENSMUST00000005578_Cic-201,ENSMUST00000163320_Cic-002,ENSMUST00000163819_Cic-010,ENSMUST00000163901_Cic-013,ENSMUST00000164440_Cic-007,ENSMUST00000164820_Cic-014,ENSMUST00000165239_Cic-015,ENSMUST00000165742_Cic-005,ENSMUST00000167162_Cic-011,ENSMUST00000167379_Cic-004,ENSMUST00000168956_Cic-008,ENSMUST00000169266_Cic-001,ENSMUST00000169392_Cic-006,ENSMUST00000169743_Cic-009,ENSMUST00000170500_Ci…	541	160	282	83	104	60
ENSMUSG00000005447_Pafah1b3	ENSMUST00000005583_Pafah1b3-001,ENSMUST00000108410_Pafah1b3-007,ENSMUST00000140093_Pafah1b3-008,ENSMUST00000148150_Pafah1b3-005,ENSMUST00000148828_Pafah1b3-004,ENSMUST00000149634_Pafah1b3-003,ENSMUST00000155118_Pafah1b3-002	28	1	0	5	8	4
ENSMUSG00000005465_Il27ra	ENSMUST00000005601_Il27ra-201	0	1	0	3	1	2
ENSMUSG00000005469_Prkaca	ENSMUST00000005606_Prkaca-201	556	125	269	77	85	69
ENSMUSG00000005470_Asf1b	ENSMUST00000005607_Asf1b-001,ENSMUST00000124174_Asf1b-002,ENSMUST00000124913_Asf1b-003	0	4	4	6	8	6
ENSMUSG00000005474_Myl10	ENSMUST00000005611_Myl10-002,ENSMUST00000196068_Myl10-001,ENSMUST00000196436_Myl10-006,ENSMUST00000197186_Myl10-003,ENSMUST00000197849_Myl10-005,ENSMUST00000199074_Myl10-004	0	0	0	2	1	1
ENSMUSG00000005481_Ddx39	ENSMUST00000019576_Ddx39-001,ENSMUST00000109810_Ddx39-002,ENSMUST00000127505_Ddx39-004,ENSMUST00000138789_Ddx39-005,ENSMUST00000140521_Ddx39-003,ENSMUST00000172396_Ddx39-201	27	15	19	14.6	26.68	13.56
ENSMUSG00000005483_Dnajb1	ENSMUST00000005620_Dnajb1-201	126	56	56	32	26	16
ENSMUSG00000005493_Msh4	ENSMUST00000005630_Msh4-001,ENSMUST00000186220_Msh4-006,ENSMUST00000188338_Msh4-003,ENSMUST00000189189_Msh4-007,ENSMUST00000190449_Msh4-002,ENSMUST00000191083_Msh4-008,ENSMUST00000191504_Msh4-005,ENSMUST00000191606_Msh4-004	1	14	0	12	10	8
ENSMUSG00000005501_Usp40	ENSMUST00000040783_Usp40-003,ENSMUST00000186315_Usp40-004,ENSMUST00000186670_Usp40-009,ENSMUST00000187758_Usp40-001,ENSMUST00000187871_Usp40-006,ENSMUST00000188332_Usp40-002,ENSMUST00000189409_Usp40-007,ENSMUST00000189586_Usp40-005,ENSMUST00000190446_Usp40-008	215	90	134	71	39	38
ENSMUSG00000005503_Evx1	ENSMUST00000031787_Evx1-001,ENSMUST00000129243_Evx1-002	2	4	2	7	7	5
ENSMUSG00000005505_Kbtbd4	ENSMUST00000090682_Kbtbd4-001,ENSMUST00000111464_Kbtbd4-002,ENSMUST00000124284_Kbtbd4-003,ENSMUST00000140945_Kbtbd4-004,ENSMUST00000155372_Kbtbd4-005	121	47.12	85.56	31.89	30.6	15
ENSMUSG00000005506_Celf1	ENSMUST00000005643_Celf1-201,ENSMUST00000068726_Celf1-001,ENSMUST00000068747_Celf1-003,ENSMUST00000111448_Celf1-005,ENSMUST00000111449_Celf1-004,ENSMUST00000111451_Celf1-202,ENSMUST00000111452_Celf1-002,ENSMUST00000111455_Celf1-203,ENSMUST00000127385_Celf1-010,ENSMUST00000127580_Celf1-007,ENSMUST00000133657_Celf1-009,ENSMUST00000150546_Celf1-006,ENSMUST00000154442_Celf1-008,ENSMUST00000177642_Cel…	759	288	434	157	112	86
ENSMUSG00000005510_Ndufs3	ENSMUST00000005647_Ndufs3-001,ENSMUST00000123426_Ndufs3-003,ENSMUST00000139400_Ndufs3-004,ENSMUST00000140248_Ndufs3-006,ENSMUST00000144683_Ndufs3-002,ENSMUST00000152059_Ndufs3-005	347.98	223	241	75.94	87.03	50
ENSMUSG00000005514_Por	ENSMUST00000005651_Por-001,ENSMUST00000122113_Por-002,ENSMUST00000127096_Por-006,ENSMUST00000132084_Por-009,ENSMUST00000147515_Por-008,ENSMUST00000149684_Por-007,ENSMUST00000150058_Por-005,ENSMUST00000153500_Por-003,ENSMUST00000153515_Por-004	268	105	134	50	47	45
ENSMUSG00000005533_Igf1r	ENSMUST00000005671_Igf1r-001,ENSMUST00000207487_Igf1r-005,ENSMUST00000207621_Igf1r-002,ENSMUST00000208348_Igf1r-004,ENSMUST00000208731_Igf1r-003,ENSMUST00000208871_Igf1r-006	687	247	454	189	133	140
ENSMUSG00000005534_Insr	ENSMUST00000091291_Insr-001,ENSMUST00000139504_Insr-002,ENSMUST00000207100_Insr-003,ENSMUST00000207295_Insr-005,ENSMUST00000208839_Insr-004	476	188	263	176	88	87
ENSMUSG00000005540_Fcer2a	ENSMUST00000005678_Fcer2a-001,ENSMUST00000207327_Fcer2a-002,ENSMUST00000207463_Fcer2a-003,ENSMUST00000207635_Fcer2a-008,ENSMUST00000208145_Fcer2a-005,ENSMUST00000208438_Fcer2a-006,ENSMUST00000208492_Fcer2a-004,ENSMUST00000208603_Fcer2a-007	5	9	25	9	10	9
ENSMUSG00000005547_Cyp2a5	ENSMUST00000005685_Cyp2a5-001,ENSMUST00000165641_Cyp2a5-003,ENSMUST00000168869_Cyp2a5-002,ENSMUST00000169007_Cyp2a5-004,ENSMUST00000170631_Cyp2a5-005	1	3	0	3	3	1
ENSMUSG00000005553_Atp4a	ENSMUST00000005692_Atp4a-002,ENSMUST00000165410_Atp4a-005,ENSMUST00000167761_Atp4a-003,ENSMUST00000170371_Atp4a-001,ENSMUST00000171014_Atp4a-004	0	1	0	2	13	2
ENSMUSG00000005566_Trim28	ENSMUST00000005705_Trim28-001,ENSMUST00000123603_Trim28-005,ENSMUST00000123778_Trim28-009,ENSMUST00000125136_Trim28-007,ENSMUST00000128951_Trim28-004,ENSMUST00000129122_Trim28-008,ENSMUST00000142421_Trim28-002,ENSMUST00000148354_Trim28-003,ENSMUST00000149061_Trim28-006	250	98	127	58	45	29
ENSMUSG00000005575_Ube2m	ENSMUST00000005714_Ube2m-001,ENSMUST00000123541_Ube2m-007,ENSMUST00000125964_Ube2m-005,ENSMUST00000126827_Ube2m-006,ENSMUST00000131837_Ube2m-004,ENSMUST00000138357_Ube2m-003,ENSMUST00000156389_Ube2m-002,ENSMUST00000165394_Ube2m-201	243	67	155	52	44	25
ENSMUSG00000005580_Adcy9	ENSMUST00000005719_Adcy9-201,ENSMUST00000117801_Adcy9-001,ENSMUST00000120080_Adcy9-002	428	113	173	101	78	63
ENSMUSG00000005583_Mef2c	ENSMUST00000005722_Mef2c-013,ENSMUST00000163888_Mef2c-014,ENSMUST00000185052_Mef2c-012,ENSMUST00000195904_Mef2c-026,ENSMUST00000195984_Mef2c-024,ENSMUST00000196207_Mef2c-021,ENSMUST00000196493_Mef2c-027,ENSMUST00000196730_Mef2c-020,ENSMUST00000196832_Mef2c-004,ENSMUST00000197022_Mef2c-011,ENSMUST00000197145_Mef2c-031,ENSMUST00000197146_Mef2c-001,ENSMUST00000197681_Mef2c-008,ENSMUST00000197722_Mef…	703	304	344	210	133	97
ENSMUSG00000005609_Ctr9	ENSMUST00000005749_Ctr9-001,ENSMUST00000123681_Ctr9-008,ENSMUST00000140220_Ctr9-006,ENSMUST00000143818_Ctr9-005,ENSMUST00000146558_Ctr9-007,ENSMUST00000146709_Ctr9-004,ENSMUST00000152019_Ctr9-002,ENSMUST00000157025_Ctr9-003	391	138	246	93	78	51
ENSMUSG00000005610_Eif4g2	ENSMUST00000159305_Eif4g2-004,ENSMUST00000159465_Eif4g2-010,ENSMUST00000160132_Eif4g2-003,ENSMUST00000160552_Eif4g2-009,ENSMUST00000160966_Eif4g2-005,ENSMUST00000161051_Eif4g2-002,ENSMUST00000161079_Eif4g2-012,ENSMUST00000161158_Eif4g2-011,ENSMUST00000161682_Eif4g2-006,ENSMUST00000161736_Eif4g2-007,ENSMUST00000161790_Eif4g2-008,ENSMUST00000162394_Eif4g2-014,ENSMUST00000162415_Eif4g2-001,ENSMUST00…	2539.01	1050	1313	499	302	185
ENSMUSG00000005611_Mrvi1	ENSMUST00000005751_Mrvi1-001,ENSMUST00000125758_Mrvi1-002,ENSMUST00000127935_Mrvi1-004,ENSMUST00000135590_Mrvi1-006,ENSMUST00000142368_Mrvi1-003,ENSMUST00000149923_Mrvi1-007,ENSMUST00000154466_Mrvi1-005	0	11	3	15	8	11
ENSMUSG00000005615_Pcyt1a	ENSMUST00000079791_Pcyt1a-001,ENSMUST00000104893_Pcyt1a-201,ENSMUST00000115137_Pcyt1a-002,ENSMUST00000115140_Pcyt1a-003,ENSMUST00000123199_Pcyt1a-004,ENSMUST00000141421_Pcyt1a-005,ENSMUST00000141772_Pcyt1a-006	220	92	90	68	58	54
ENSMUSG00000005621_Zfp592	ENSMUST00000107353_Zfp592-001,ENSMUST00000125137_Zfp592-003,ENSMUST00000149508_Zfp592-002,ENSMUST00000176477_Zfp592-004	167	88	115	65	48	37
ENSMUSG00000005625_Psmd4	ENSMUST00000071664_Psmd4-001,ENSMUST00000107237_Psmd4-002,ENSMUST00000117355_Psmd4-004,ENSMUST00000136868_Psmd4-005,ENSMUST00000140280_Psmd4-003,ENSMUST00000140348_Psmd4-008,ENSMUST00000143688_Psmd4-007,ENSMUST00000147960_Psmd4-006	681	252	352	124	133	80
ENSMUSG00000005628_Tmod4	ENSMUST00000005769_Tmod4-001,ENSMUST00000107227_Tmod4-005,ENSMUST00000130545_Tmod4-002,ENSMUST00000131597_Tmod4-006,ENSMUST00000135867_Tmod4-003,ENSMUST00000149898_Tmod4-004	1	0	0	0	0	1
ENSMUSG00000005640_Insrr	ENSMUST00000029711_Insrr-001,ENSMUST00000107582_Insrr-201,ENSMUST00000166771_Insrr-003,ENSMUST00000166866_Insrr-004	2	10	0	13	18	15
ENSMUSG00000005649_Cabp5	ENSMUST00000005791_Cabp5-001,ENSMUST00000117400_Cabp5-002,ENSMUST00000152995_Cabp5-003	0	1	0	7	5	7
ENSMUSG00000005656_Snx6	ENSMUST00000005798_Snx6-201	258	115	114	42	35	38
ENSMUSG00000005667_Mthfd2	ENSMUST00000005810_Mthfd2-001,ENSMUST00000139802_Mthfd2-003,ENSMUST00000141044_Mthfd2-004,ENSMUST00000141193_Mthfd2-002,ENSMUST00000203375_Mthfd2-007,ENSMUST00000203847_Mthfd2-005,ENSMUST00000204472_Mthfd2-006	35	19	13	7	10	3
ENSMUSG00000005672_Kit	ENSMUST00000005815_Kit-002,ENSMUST00000136002_Kit-004,ENSMUST00000143221_Kit-006,ENSMUST00000144270_Kit-001,ENSMUST00000148993_Kit-003,ENSMUST00000151357_Kit-005,ENSMUST00000201240_Kit-008,ENSMUST00000202167_Kit-007	635	216	400	139	107	73
ENSMUSG00000005674_Tomm40l	ENSMUST00000005817_Tomm40l-001,ENSMUST00000111326_Tomm40l-003,ENSMUST00000111327_Tomm40l-004,ENSMUST00000130529_Tomm40l-007,ENSMUST00000138184_Tomm40l-005,ENSMUST00000143405_Tomm40l-002,ENSMUST00000147246_Tomm40l-006,ENSMUST00000154106_Tomm40l-008	111	54.35	57	24.17	46.62	13.54
ENSMUSG00000005677_Nr1i3	ENSMUST00000005820_Nr1i3-001,ENSMUST00000075469_Nr1i3-002,ENSMUST00000111328_Nr1i3-007,ENSMUST00000133075_Nr1i3-005,ENSMUST00000137298_Nr1i3-004,ENSMUST00000149404_Nr1i3-008,ENSMUST00000152865_Nr1i3-006,ENSMUST00000155126_Nr1i3-003	0	2.65	0	3.83	16.38	16.46
ENSMUSG00000005681_Apoa2	ENSMUST00000005824_Apoa2-001,ENSMUST00000111319_Apoa2-004,ENSMUST00000111320_Apoa2-003,ENSMUST00000111321_Apoa2-002	2	1	0	0	0	0
ENSMUSG00000005682_Pan2	ENSMUST00000005825_Pan2-201	84	28	39	34	14	12
ENSMUSG00000005683_Cs	ENSMUST00000005826_Cs-201	620	232	327	137	88	60
ENSMUSG00000005686_Ampd3	ENSMUST00000005829_Ampd3-001,ENSMUST00000106686_Ampd3-002,ENSMUST00000143786_Ampd3-004,ENSMUST00000147587_Ampd3-005,ENSMUST00000148292_Ampd3-006,ENSMUST00000170374_Ampd3-003,ENSMUST00000176487_Ampd3-007	99	32	51	31	30	25
ENSMUSG00000005687_Bcas2	ENSMUST00000005830_Bcas2-001,ENSMUST00000135017_Bcas2-002,ENSMUST00000136937_Bcas2-003,ENSMUST00000139489_Bcas2-004,ENSMUST00000147042_Bcas2-006,ENSMUST00000155520_Bcas2-005	254	144	118	67	49	28
ENSMUSG00000005696_Sh2d1a	ENSMUST00000005839_Sh2d1a-001,ENSMUST00000101619_Sh2d1a-007,ENSMUST00000115070_Sh2d1a-002,ENSMUST00000128393_Sh2d1a-005,ENSMUST00000129855_Sh2d1a-003,ENSMUST00000153948_Sh2d1a-004,ENSMUST00000189753_Sh2d1a-006	3.73	15.86	1	2.59	3.38	0
ENSMUSG00000005698_Ctcf	ENSMUST00000005841_Ctcf-001,ENSMUST00000128510_Ctcf-003,ENSMUST00000129388_Ctcf-004,ENSMUST00000132679_Ctcf-002,ENSMUST00000137735_Ctcf-005,ENSMUST00000156436_Ctcf-006	326.46	152.14	189	99.17	73.4	40.68
ENSMUSG00000005699_Pard6a	ENSMUST00000093195_Pard6a-201,ENSMUST00000098444_Pard6a-202	27	12	30	11	6	1
ENSMUSG00000005705_Agrp	ENSMUST00000005849_Agrp-001,ENSMUST00000194091_Agrp-002,ENSMUST00000194654_Agrp-003	0	1	0	0	0	0
ENSMUSG00000005716_Pvalb	ENSMUST00000005860_Pvalb-002,ENSMUST00000120592_Pvalb-001	3641	1410	1690	794	514	334
ENSMUSG00000005718_Tfap4	ENSMUST00000005862_Tfap4-201	14	7	7	3	4	9
ENSMUSG00000005732_Ranbp1	ENSMUST00000052325_Ranbp1-003,ENSMUST00000115645_Ranbp1-001,ENSMUST00000123073_Ranbp1-004,ENSMUST00000134035_Ranbp1-002	373	157	151	78	93	44
ENSMUSG00000005763_Cd247	ENSMUST00000005907_Cd247-004,ENSMUST00000027849_Cd247-003,ENSMUST00000086002_Cd247-005,ENSMUST00000159070_Cd247-007,ENSMUST00000161559_Cd247-002,ENSMUST00000161971_Cd247-001,ENSMUST00000162411_Cd247-006,ENSMUST00000178336_Cd247-201,ENSMUST00000187313_Cd247-202	21.99	7.23	32.76	13.68	20.31	15.77
ENSMUSG00000005774_Rfx5	ENSMUST00000029772_Rfx5-201,ENSMUST00000107253_Rfx5-016,ENSMUST00000107254_Rfx5-004,ENSMUST00000107255_Rfx5-010,ENSMUST00000107260_Rfx5-009,ENSMUST00000132393_Rfx5-013,ENSMUST00000137088_Rfx5-017,ENSMUST00000140294_Rfx5-007,ENSMUST00000140331_Rfx5-006,ENSMUST00000142311_Rfx5-005,ENSMUST00000142708_Rfx5-008,ENSMUST00000144132_Rfx5-001,ENSMUST00000145031_Rfx5-014,ENSMUST00000145472_Rfx5-018,ENSMUST…	103	43.82	68	27.29	27.12	22.96
ENSMUSG00000005779_Psmb4	ENSMUST00000005923_Psmb4-001,ENSMUST00000133412_Psmb4-002,ENSMUST00000134133_Psmb4-003,ENSMUST00000136143_Psmb4-004,ENSMUST00000200513_Psmb4-005	122	53	49	36	26	11
ENSMUSG00000005800_Mmp8	ENSMUST00000018765_Mmp8-201	0	10	1	11	22	7
ENSMUSG00000005802_Slc30a4	ENSMUST00000005952_Slc30a4-001,ENSMUST00000099457_Slc30a4-002	214	100	108	73	31	23
ENSMUSG00000005803_Sqrdl	ENSMUST00000005953_Sqrdl-001,ENSMUST00000110506_Sqrdl-002,ENSMUST00000124460_Sqrdl-003,ENSMUST00000126403_Sqrdl-008,ENSMUST00000141698_Sqrdl-005,ENSMUST00000147310_Sqrdl-007,ENSMUST00000147475_Sqrdl-004,ENSMUST00000176343_Sqrdl-009,ENSMUST00000176999_Sqrdl-006	44	23	26	10	13	5
ENSMUSG00000005804_Bloc1s6	ENSMUST00000005954_Bloc1s6-001,ENSMUST00000127595_Bloc1s6-003,ENSMUST00000129690_Bloc1s6-006,ENSMUST00000145037_Bloc1s6-005,ENSMUST00000146449_Bloc1s6-004,ENSMUST00000148460_Bloc1s6-002	76	31	41	28	18	13
ENSMUSG00000005813_Metap1	ENSMUST00000029804_Metap1-001,ENSMUST00000195910_Metap1-007,ENSMUST00000197531_Metap1-002,ENSMUST00000198492_Metap1-004,ENSMUST00000198700_Metap1-003,ENSMUST00000199303_Metap1-005,ENSMUST00000200365_Metap1-006	151	96	107	59	30	34
ENSMUSG00000005823_Gpr108	ENSMUST00000005975_Gpr108-201	55	19	4	6	8	8
ENSMUSG00000005824_Tnfsf14	ENSMUST00000005976_Tnfsf14-201	4	6	0	7	7	6
ENSMUSG00000005836_Gata6	ENSMUST00000047762_Gata6-201	0	2	2	4	5	3
ENSMUSG00000005846_Rsl1d1	ENSMUST00000119953_Rsl1d1-001,ENSMUST00000124454_Rsl1d1-003,ENSMUST00000129962_Rsl1d1-002	232	97	126	82	48	27
ENSMUSG00000005864_Cnga2	ENSMUST00000006020_Cnga2-001,ENSMUST00000145642_Cnga2-002	8	2	0	7	7	1
ENSMUSG00000005871_Apc	ENSMUST00000066133_Apc-005,ENSMUST00000079362_Apc-001,ENSMUST00000115781_Apc-201,ENSMUST00000163295_Apc-008,ENSMUST00000165590_Apc-006,ENSMUST00000167136_Apc-007,ENSMUST00000170023_Apc-003,ENSMUST00000170195_Apc-004,ENSMUST00000171187_Apc-002	2203	1036	1426	612	393	337
ENSMUSG00000005873_Reep5	ENSMUST00000006027_Reep5-201	403	167	281	88	48	30
ENSMUSG00000005881_Ergic3	ENSMUST00000006035_Ergic3-001,ENSMUST00000088650_Ergic3-002,ENSMUST00000130793_Ergic3-010,ENSMUST00000137545_Ergic3-005,ENSMUST00000142859_Ergic3-009,ENSMUST00000144707_Ergic3-003,ENSMUST00000149381_Ergic3-007,ENSMUST00000150970_Ergic3-004,ENSMUST00000152568_Ergic3-008,ENSMUST00000155370_Ergic3-006	186	60	65	20	15	15
ENSMUSG00000005882_Uqcc1	ENSMUST00000006036_Uqcc1-013,ENSMUST00000109631_Uqcc1-010,ENSMUST00000109632_Uqcc1-012,ENSMUST00000109636_Uqcc1-001,ENSMUST00000123790_Uqcc1-007,ENSMUST00000133726_Uqcc1-019,ENSMUST00000136933_Uqcc1-002,ENSMUST00000139232_Uqcc1-011,ENSMUST00000141501_Uqcc1-008,ENSMUST00000142655_Uqcc1-006,ENSMUST00000146995_Uqcc1-004,ENSMUST00000151078_Uqcc1-014,ENSMUST00000152766_Uqcc1-009,ENSMUST00000152818_Uqc…	201	91	94	63	70	76
ENSMUSG00000005883_Spo11	ENSMUST00000050442_Spo11-001,ENSMUST00000109125_Spo11-003,ENSMUST00000109126_Spo11-002,ENSMUST00000144044_Spo11-004,ENSMUST00000156471_Spo11-005	0	1	7	4	2	8
ENSMUSG00000005886_Ncoa2	ENSMUST00000006037_Ncoa2-002,ENSMUST00000068304_Ncoa2-201,ENSMUST00000081713_Ncoa2-001,ENSMUST00000124088_Ncoa2-005,ENSMUST00000133232_Ncoa2-008,ENSMUST00000139970_Ncoa2-006,ENSMUST00000143603_Ncoa2-004,ENSMUST00000145280_Ncoa2-007,ENSMUST00000146784_Ncoa2-009,ENSMUST00000147927_Ncoa2-003,ENSMUST00000185275_Ncoa2-010	855	365	448	183	149	127
ENSMUSG00000005891_Prl4a1	ENSMUST00000021779_Prl4a1-001	0	0	0	0	0	0
ENSMUSG00000005892_Trh	ENSMUST00000006046_Trh-001	0	1	0	1	4	3
ENSMUSG00000005893_Nr2c2	ENSMUST00000113460_Nr2c2-001,ENSMUST00000113463_Nr2c2-002,ENSMUST00000133133_Nr2c2-005,ENSMUST00000133321_Nr2c2-004,ENSMUST00000146175_Nr2c2-003,ENSMUST00000204349_Nr2c2-008,ENSMUST00000204497_Nr2c2-007,ENSMUST00000204661_Nr2c2-006	381.49	222.52	188.88	98.52	68.18	69.49
ENSMUSG00000005897_Nr2c1	ENSMUST00000092213_Nr2c1-002,ENSMUST00000099343_Nr2c1-003,ENSMUST00000105290_Nr2c1-001	62	23	47	24	20	16
ENSMUSG00000005899_Smpd4	ENSMUST00000006053_Smpd4-001,ENSMUST00000087486_Smpd4-017,ENSMUST00000090159_Smpd4-004,ENSMUST00000163476_Smpd4-002,ENSMUST00000163592_Smpd4-015,ENSMUST00000163997_Smpd4-011,ENSMUST00000164292_Smpd4-022,ENSMUST00000165092_Smpd4-016,ENSMUST00000165363_Smpd4-003,ENSMUST00000166091_Smpd4-005,ENSMUST00000166322_Smpd4-023,ENSMUST00000167217_Smpd4-010,ENSMUST00000167362_Smpd4-013,ENSMUST00000167592_Smp…	229	95	133	61	58	44
ENSMUSG00000005907_Pex1	ENSMUST00000006061_Pex1-001,ENSMUST00000121291_Pex1-002,ENSMUST00000123268_Pex1-005,ENSMUST00000126545_Pex1-006,ENSMUST00000142516_Pex1-004,ENSMUST00000143132_Pex1-007,ENSMUST00000143959_Pex1-003,ENSMUST00000195894_Pex1-008,ENSMUST00000196124_Pex1-013,ENSMUST00000196432_Pex1-011,ENSMUST00000196692_Pex1-014,ENSMUST00000197167_Pex1-009,ENSMUST00000199035_Pex1-012,ENSMUST00000199213_Pex1-010	115.67	85	47	53.88	44.38	41
ENSMUSG00000005917_Otx1	ENSMUST00000006071_Otx1-001,ENSMUST00000147486_Otx1-003,ENSMUST00000172395_Otx1-002	12	8	1	17	47	26
ENSMUSG00000005936_Kctd20	ENSMUST00000057174_Kctd20-001,ENSMUST00000117672_Kctd20-002,ENSMUST00000118762_Kctd20-003,ENSMUST00000122163_Kctd20-004,ENSMUST00000150858_Kctd20-006,ENSMUST00000153462_Kctd20-005,ENSMUST00000153831_Kctd20-007,ENSMUST00000168507_Kctd20-201	203	73	108	32	41	31
ENSMUSG00000005947_Itgae	ENSMUST00000006101_Itgae-001,ENSMUST00000102537_Itgae-002	3	1	0	8	6	7
ENSMUSG00000005949_Ctns	ENSMUST00000006103_Ctns-001,ENSMUST00000108476_Ctns-002,ENSMUST00000130101_Ctns-005,ENSMUST00000144658_Ctns-004,ENSMUST00000150468_Ctns-003	34	17	29	12	20	7
ENSMUSG00000005950_P2rx5	ENSMUST00000006104_P2rx5-001,ENSMUST00000135202_P2rx5-002,ENSMUST00000136894_P2rx5-003	4	6	0	1	1	1
ENSMUSG00000005951_Shpk	ENSMUST00000006105_Shpk-002,ENSMUST00000131927_Shpk-001	7	7	14	8	11	6
ENSMUSG00000005952_Trpv1	ENSMUST00000006106_Trpv1-002,ENSMUST00000102526_Trpv1-001,ENSMUST00000108470_Trpv1-003,ENSMUST00000128113_Trpv1-005,ENSMUST00000138853_Trpv1-004	3	4	1	4	9	11
ENSMUSG00000005958_Ephb3	ENSMUST00000006112_Ephb3-001,ENSMUST00000159575_Ephb3-003,ENSMUST00000160053_Ephb3-004,ENSMUST00000161063_Ephb3-002	7	3	0	6	16	4
ENSMUSG00000005968_Tuft1	ENSMUST00000006123_Tuft1-001,ENSMUST00000196496_Tuft1-005,ENSMUST00000196655_Tuft1-004,ENSMUST00000196733_Tuft1-002,ENSMUST00000198456_Tuft1-003,ENSMUST00000200407_Tuft1-006	42	14	1	5	14	8
ENSMUSG00000005973_Rcn1	ENSMUST00000006128_Rcn1-001,ENSMUST00000127019_Rcn1-002	33	17	21	12	11	6
ENSMUSG00000005980_Dnase1	ENSMUST00000006136_Dnase1-004,ENSMUST00000120009_Dnase1-001,ENSMUST00000125961_Dnase1-003,ENSMUST00000132466_Dnase1-008,ENSMUST00000137748_Dnase1-005,ENSMUST00000144792_Dnase1-002,ENSMUST00000149670_Dnase1-007,ENSMUST00000157044_Dnase1-006,ENSMUST00000175755_Dnase1-011,ENSMUST00000176642_Dnase1-009,ENSMUST00000177337_Dnase1-010	23	15	1	5	11	11.59
ENSMUSG00000005981_Trap1	ENSMUST00000006137_Trap1-001,ENSMUST00000137945_Trap1-004,ENSMUST00000138594_Trap1-002,ENSMUST00000150354_Trap1-003	389	117	225	78	47	37
ENSMUSG00000005982_Naa60	ENSMUST00000006138_Naa60-010,ENSMUST00000115860_Naa60-002,ENSMUST00000135093_Naa60-003,ENSMUST00000140832_Naa60-008,ENSMUST00000143537_Naa60-006,ENSMUST00000147949_Naa60-004,ENSMUST00000150655_Naa60-001,ENSMUST00000151988_Naa60-009,ENSMUST00000175809_Naa60-007,ENSMUST00000176224_Naa60-005,ENSMUST00000176625_Naa60-011,ENSMUST00000186375_Naa60-201	173.86	67.72	96.11	53.63	36.95	31.59
ENSMUSG00000005983_1700037C18Rik	ENSMUST00000006139_1700037C18Rik-002,ENSMUST00000115859_1700037C18Rik-001,ENSMUST00000123235_1700037C18Rik-003,ENSMUST00000177221_1700037C18Rik-006,ENSMUST00000177323_1700037C18Rik-005,ENSMUST00000177519_1700037C18Rik-004	3.14	2.28	5.62	3.37	6.05	4.41
ENSMUSG00000005986_Ankrd13d	ENSMUST00000056888_Ankrd13d-001,ENSMUST00000163858_Ankrd13d-002,ENSMUST00000166031_Ankrd13d-007,ENSMUST00000167215_Ankrd13d-006,ENSMUST00000169192_Ankrd13d-004,ENSMUST00000169653_Ankrd13d-003,ENSMUST00000170283_Ankrd13d-005	81	27	21	13	7	4
ENSMUSG00000005994_Tyrp1	ENSMUST00000006151_Tyrp1-201,ENSMUST00000102831_Tyrp1-001,ENSMUST00000133655_Tyrp1-003,ENSMUST00000133932_Tyrp1-002	1	3	9	4	9	8
ENSMUSG00000006005_Tpr	ENSMUST00000119161_Tpr-001,ENSMUST00000124484_Tpr-012,ENSMUST00000124973_Tpr-002,ENSMUST00000128417_Tpr-006,ENSMUST00000130779_Tpr-013,ENSMUST00000131701_Tpr-007,ENSMUST00000132257_Tpr-011,ENSMUST00000132522_Tpr-009,ENSMUST00000138718_Tpr-014,ENSMUST00000141827_Tpr-010,ENSMUST00000147769_Tpr-008,ENSMUST00000150752_Tpr-004,ENSMUST00000151563_Tpr-003,ENSMUST00000152967_Tpr-005	2852	1270.84	1442	805	567	390
ENSMUSG00000006007_Pdc	ENSMUST00000165062_Pdc-201,ENSMUST00000185698_Pdc-002,ENSMUST00000186572_Pdc-003,ENSMUST00000191228_Pdc-001	1	5	0	11	8	5
ENSMUSG00000006010_BC003331	ENSMUST00000006167_BC003331-002,ENSMUST00000094477_BC003331-004,ENSMUST00000097546_BC003331-201,ENSMUST00000097547_BC003331-003,ENSMUST00000111913_BC003331-001,ENSMUST00000132809_BC003331-008,ENSMUST00000140112_BC003331-007,ENSMUST00000148389_BC003331-005,ENSMUST00000150615_BC003331-006	495	218	222	144	102	87
ENSMUSG00000006014_Prg4	ENSMUST00000006171_Prg4-201,ENSMUST00000111901_Prg4-202,ENSMUST00000111902_Prg4-203,ENSMUST00000159035_Prg4-004,ENSMUST00000161320_Prg4-005,ENSMUST00000161611_Prg4-002,ENSMUST00000162367_Prg4-001,ENSMUST00000164600_Prg4-204	1	11.16	5	16	16	13
ENSMUSG00000006019_Dhx34	ENSMUST00000094816_Dhx34-201,ENSMUST00000118795_Dhx34-002,ENSMUST00000119102_Dhx34-003,ENSMUST00000121123_Dhx34-001,ENSMUST00000128452_Dhx34-005,ENSMUST00000133518_Dhx34-004,ENSMUST00000163968_Dhx34-202	26	8	8	10	19	18
ENSMUSG00000006021_Kptn	ENSMUST00000006178_Kptn-001,ENSMUST00000127584_Kptn-007,ENSMUST00000129080_Kptn-008,ENSMUST00000130170_Kptn-002,ENSMUST00000141430_Kptn-006,ENSMUST00000149255_Kptn-005,ENSMUST00000149388_Kptn-004,ENSMUST00000152044_Kptn-003	20	12	2	8	4	7
ENSMUSG00000006024_Napa	ENSMUST00000006181_Napa-001,ENSMUST00000124563_Napa-003,ENSMUST00000127637_Napa-002,ENSMUST00000132828_Napa-004,ENSMUST00000139507_Napa-005,ENSMUST00000140640_Napa-007,ENSMUST00000150208_Napa-006	373	130	148	64	52	37
ENSMUSG00000006050_Sra1	ENSMUST00000001415_Sra1-201,ENSMUST00000006209_Sra1-005,ENSMUST00000173202_Sra1-004,ENSMUST00000173482_Sra1-002,ENSMUST00000173875_Sra1-001,ENSMUST00000174125_Sra1-003	133	48	89	51	18	26
ENSMUSG00000006056_Calcoco2	ENSMUST00000068686_Calcoco2-001,ENSMUST00000097162_Calcoco2-201	0	0	0	3	6.36	7
ENSMUSG00000006057_Atp5g1	ENSMUST00000090541_Atp5g1-001,ENSMUST00000107684_Atp5g1-002,ENSMUST00000107686_Atp5g1-003,ENSMUST00000178611_Atp5g1-201	179	98	81	57.62	37	33
ENSMUSG00000006058_Snf8	ENSMUST00000006217_Snf8-001,ENSMUST00000107700_Snf8-005,ENSMUST00000145749_Snf8-002,ENSMUST00000150946_Snf8-003,ENSMUST00000156394_Snf8-006,ENSMUST00000156524_Snf8-004	176	41	79	21	64	33
ENSMUSG00000006095_Tbcb	ENSMUST00000006254_Tbcb-001,ENSMUST00000141608_Tbcb-002,ENSMUST00000169358_Tbcb-003	143.78	41.7	66.77	28	31.45	11
ENSMUSG00000006127_Inpp5k	ENSMUST00000006286_Inpp5k-001,ENSMUST00000129298_Inpp5k-004,ENSMUST00000130318_Inpp5k-005,ENSMUST00000136605_Inpp5k-007,ENSMUST00000139856_Inpp5k-002,ENSMUST00000149134_Inpp5k-006,ENSMUST00000150857_Inpp5k-003	198	98	99	54	36	34
ENSMUSG00000006134_Crkl	ENSMUST00000006293_Crkl-001	318	109	175	57	26	30
ENSMUSG00000006143_Upk3bl	ENSMUST00000006303_Upk3bl-201,ENSMUST00000111137_Upk3bl-001,ENSMUST00000122979_Upk3bl-005,ENSMUST00000139549_Upk3bl-004,ENSMUST00000139999_Upk3bl-003,ENSMUST00000156530_Upk3bl-002	2	2	0	0	1	1
ENSMUSG00000006154_Eps8l1	ENSMUST00000086372_Eps8l1-004,ENSMUST00000163137_Eps8l1-003,ENSMUST00000163804_Eps8l1-007,ENSMUST00000163893_Eps8l1-001,ENSMUST00000164987_Eps8l1-014,ENSMUST00000167068_Eps8l1-015,ENSMUST00000167298_Eps8l1-006,ENSMUST00000167599_Eps8l1-010,ENSMUST00000167810_Eps8l1-008,ENSMUST00000168924_Eps8l1-013,ENSMUST00000169820_Eps8l1-009,ENSMUST00000170423_Eps8l1-005,ENSMUST00000170635_Eps8l1-011,ENSMUST00…	45	18	17	10	20	16
ENSMUSG00000006169_Clint1	ENSMUST00000109260_Clint1-002,ENSMUST00000109261_Clint1-001,ENSMUST00000133715_Clint1-003	499	166	246	125	97	80
ENSMUSG00000006179_Prss16	ENSMUST00000006341_Prss16-001,ENSMUST00000129665_Prss16-003,ENSMUST00000130585_Prss16-002,ENSMUST00000150547_Prss16-004	2	2	5	1	3	5
ENSMUSG00000006191_Cdkal1	ENSMUST00000006353_Cdkal1-001,ENSMUST00000091674_Cdkal1-004,ENSMUST00000110323_Cdkal1-005,ENSMUST00000123641_Cdkal1-011,ENSMUST00000124532_Cdkal1-010,ENSMUST00000129231_Cdkal1-009,ENSMUST00000131792_Cdkal1-003,ENSMUST00000137225_Cdkal1-008,ENSMUST00000140278_Cdkal1-007,ENSMUST00000153086_Cdkal1-006,ENSMUST00000154209_Cdkal1-002	158	98	112	67	40	45
ENSMUSG00000006200_Rhox6	ENSMUST00000006362_Rhox6-001	0	0	4	2	0	1
ENSMUSG00000006204_5430419D17Rik	ENSMUST00000050586_5430419D17Rik-001,ENSMUST00000128522_5430419D17Rik-002	0	6	0	12	19	11
ENSMUSG00000006205_Htra1	ENSMUST00000006367_Htra1-001,ENSMUST00000140741_Htra1-004,ENSMUST00000150717_Htra1-003,ENSMUST00000150905_Htra1-005,ENSMUST00000153290_Htra1-002	737	283	303	168	102	59
ENSMUSG00000006215_Zbtb17	ENSMUST00000006377_Zbtb17-001,ENSMUST00000123477_Zbtb17-006,ENSMUST00000130482_Zbtb17-007,ENSMUST00000142020_Zbtb17-003,ENSMUST00000142438_Zbtb17-002,ENSMUST00000142695_Zbtb17-005,ENSMUST00000144899_Zbtb17-004	78	28	38	22	18	10
ENSMUSG00000006216_Clcnkb	ENSMUST00000006378_Clcnkb-001,ENSMUST00000105788_Clcnkb-002,ENSMUST00000135486_Clcnkb-003,ENSMUST00000145725_Clcnkb-004	2	4	2	1	4	10
ENSMUSG00000006218_Fam131c	ENSMUST00000006380_Fam131c-001	2	2	0	3	1	4
ENSMUSG00000006219_Fblim1	ENSMUST00000006381_Fblim1-002,ENSMUST00000105784_Fblim1-001,ENSMUST00000105785_Fblim1-201,ENSMUST00000123150_Fblim1-004,ENSMUST00000127455_Fblim1-011,ENSMUST00000129602_Fblim1-007,ENSMUST00000130181_Fblim1-008,ENSMUST00000131317_Fblim1-006,ENSMUST00000133874_Fblim1-009,ENSMUST00000136831_Fblim1-014,ENSMUST00000137491_Fblim1-013,ENSMUST00000141518_Fblim1-005,ENSMUST00000147764_Fblim1-012,ENSMUST00…	4	6	2	7	17	1
ENSMUSG00000006221_Hspb7	ENSMUST00000102486_Hspb7-001	0	4	10	4	11	6
ENSMUSG00000006235_Epor	ENSMUST00000006397_Epor-201	5	3	6	5	7	1
ENSMUSG00000006241_Ccdc159	ENSMUST00000006403_Ccdc159-201,ENSMUST00000170304_Ccdc159-202	10	5	6	4	2	2
ENSMUSG00000006262_Mob1b	ENSMUST00000006424_Mob1b-002,ENSMUST00000113229_Mob1b-001,ENSMUST00000125171_Mob1b-004,ENSMUST00000155298_Mob1b-003	230	167	111	124	71	56
ENSMUSG00000006269_Atp6v1b1	ENSMUST00000006431_Atp6v1b1-001,ENSMUST00000205763_Atp6v1b1-004,ENSMUST00000205867_Atp6v1b1-003,ENSMUST00000206052_Atp6v1b1-006,ENSMUST00000206652_Atp6v1b1-005,ENSMUST00000206911_Atp6v1b1-002	13	12	1	14	11	10
ENSMUSG00000006270_Vax1	ENSMUST00000172821_Vax1-001,ENSMUST00000173710_Vax1-004	0	0	0	2	0	0
ENSMUSG00000006273_Atp6v1b2	ENSMUST00000006435_Atp6v1b2-001,ENSMUST00000123290_Atp6v1b2-007,ENSMUST00000125211_Atp6v1b2-005,ENSMUST00000129797_Atp6v1b2-006,ENSMUST00000153079_Atp6v1b2-003,ENSMUST00000153680_Atp6v1b2-004	941	389	498	174	103	84
ENSMUSG00000006276_Eps15l1	ENSMUST00000163643_Eps15l1-201	280	117	192	56	42	19
ENSMUSG00000006281_Tep1	ENSMUST00000006444_Tep1-201	38	22	5	13	11	10
ENSMUSG00000006288_Ttc5	ENSMUST00000006451_Ttc5-201	124	76	142	34	65	55.03
ENSMUSG00000006289_Osgep	ENSMUST00000006452_Osgep-005,ENSMUST00000159292_Osgep-001,ENSMUST00000160375_Osgep-006,ENSMUST00000160393_Osgep-002,ENSMUST00000160464_Osgep-007,ENSMUST00000160890_Osgep-003,ENSMUST00000162177_Osgep-004,ENSMUST00000162850_Osgep-008	69	31	46	21	26	17
ENSMUSG00000006299_Aamp	ENSMUST00000006462_Aamp-001,ENSMUST00000178235_Aamp-002,ENSMUST00000186833_Aamp-003,ENSMUST00000187046_Aamp-005,ENSMUST00000190008_Aamp-004,ENSMUST00000191258_Aamp-006	1206	340	475	143	560	224
ENSMUSG00000006301_Tmbim1	ENSMUST00000016309_Tmbim1-001,ENSMUST00000113796_Tmbim1-002,ENSMUST00000128505_Tmbim1-008,ENSMUST00000130763_Tmbim1-006,ENSMUST00000135384_Tmbim1-003,ENSMUST00000141560_Tmbim1-005,ENSMUST00000152603_Tmbim1-004,ENSMUST00000154859_Tmbim1-007	111.16	81.85	75.64	70.21	90	56
ENSMUSG00000006304_Arpc2	ENSMUST00000006467_Arpc2-002,ENSMUST00000113819_Arpc2-003,ENSMUST00000113820_Arpc2-001,ENSMUST00000185733_Arpc2-004	452	157	225	106	72	55
ENSMUSG00000006307_Kmt2b	ENSMUST00000006470_Kmt2b-003,ENSMUST00000108154_Kmt2b-001,ENSMUST00000125372_Kmt2b-004,ENSMUST00000125836_Kmt2b-008,ENSMUST00000128456_Kmt2b-006,ENSMUST00000131002_Kmt2b-002,ENSMUST00000136959_Kmt2b-007,ENSMUST00000152931_Kmt2b-005	298	123	154	85	92	49
ENSMUSG00000006310_Zbtb32	ENSMUST00000108150_Zbtb32-002,ENSMUST00000108151_Zbtb32-001,ENSMUST00000144532_Zbtb32-003	17	3	0	3	7	10
ENSMUSG00000006311_Etv2	ENSMUST00000108147_Etv2-001	0	0	0	0	2	0
ENSMUSG00000006313_Upk1a	ENSMUST00000006476_Upk1a-001	0	0	0	2	2	2
ENSMUSG00000006315_Tmem147	ENSMUST00000006478_Tmem147-001,ENSMUST00000207263_Tmem147-005,ENSMUST00000207296_Tmem147-004,ENSMUST00000207779_Tmem147-002,ENSMUST00000207955_Tmem147-007,ENSMUST00000208169_Tmem147-003,ENSMUST00000209065_Tmem147-006	75	19	20	8	10	1
ENSMUSG00000006333_Rps9	ENSMUST00000006496_Rps9-001,ENSMUST00000108623_Rps9-002,ENSMUST00000108624_Rps9-003,ENSMUST00000108625_Rps9-008,ENSMUST00000126562_Rps9-004,ENSMUST00000128729_Rps9-005,ENSMUST00000136858_Rps9-010,ENSMUST00000139818_Rps9-006,ENSMUST00000146303_Rps9-007,ENSMUST00000146927_Rps9-009	250	113	192	66	47	29
ENSMUSG00000006335_Tfpt	ENSMUST00000058880_Tfpt-005,ENSMUST00000108641_Tfpt-001,ENSMUST00000153143_Tfpt-003,ENSMUST00000155592_Tfpt-002,ENSMUST00000156194_Tfpt-004,ENSMUST00000205596_Tfpt-006,ENSMUST00000206370_Tfpt-007	89	21	25	16	26	19
ENSMUSG00000006342_Susd2	ENSMUST00000077610_Susd2-201,ENSMUST00000095541_Susd2-202	8	4	7	8	7	4
ENSMUSG00000006344_Ggt5	ENSMUST00000072217_Ggt5-001,ENSMUST00000188444_Ggt5-003,ENSMUST00000189972_Ggt5-002,ENSMUST00000189991_Ggt5-004	9	13	5	7	33	32
ENSMUSG00000006345_Ggt1	ENSMUST00000006508_Ggt1-002,ENSMUST00000124259_Ggt1-013,ENSMUST00000125770_Ggt1-007,ENSMUST00000128886_Ggt1-011,ENSMUST00000129020_Ggt1-016,ENSMUST00000129232_Ggt1-019,ENSMUST00000131565_Ggt1-010,ENSMUST00000134503_Ggt1-001,ENSMUST00000139459_Ggt1-014,ENSMUST00000140219_Ggt1-005,ENSMUST00000141062_Ggt1-020,ENSMUST00000143226_Ggt1-012,ENSMUST00000143792_Ggt1-006,ENSMUST00000145079_Ggt1-004,ENSMUST…	2	4	0	6	12	10
ENSMUSG00000006356_Crip2	ENSMUST00000084882_Crip2-001,ENSMUST00000196015_Crip2-003,ENSMUST00000197396_Crip2-006,ENSMUST00000199976_Crip2-005,ENSMUST00000200177_Crip2-004,ENSMUST00000200380_Crip2-002	48	8	13	6	16	5
ENSMUSG00000006360_Crip1	ENSMUST00000006523_Crip1-201,ENSMUST00000196932_Crip1-003,ENSMUST00000198597_Crip1-005,ENSMUST00000198909_Crip1-002,ENSMUST00000199089_Crip1-004,ENSMUST00000200553_Crip1-001	1	5	0	7	10	8
ENSMUSG00000006362_Cbfa2t3	ENSMUST00000006525_Cbfa2t3-003,ENSMUST00000064674_Cbfa2t3-002,ENSMUST00000127984_Cbfa2t3-001,ENSMUST00000134045_Cbfa2t3-005,ENSMUST00000142535_Cbfa2t3-007,ENSMUST00000147374_Cbfa2t3-006,ENSMUST00000148630_Cbfa2t3-004	96	41	74	24.57	26	22
ENSMUSG00000006369_Fbln1	ENSMUST00000057410_Fbln1-001,ENSMUST00000109432_Fbln1-002,ENSMUST00000160798_Fbln1-003	13	9	6	4	4	7
ENSMUSG00000006373_Pgrmc1	ENSMUST00000073339_Pgrmc1-001	291	101	235	63	28	18
ENSMUSG00000006378_Gcat	ENSMUST00000006544_Gcat-201,ENSMUST00000058004_Gcat-202,ENSMUST00000171999_Gcat-203	8	4	13	10	9	7
ENSMUSG00000006386_Tek	ENSMUST00000071168_Tek-003,ENSMUST00000073939_Tek-001,ENSMUST00000102798_Tek-002,ENSMUST00000131958_Tek-004	23	17	30	14	12	20
ENSMUSG00000006389_Mpl	ENSMUST00000006556_Mpl-003,ENSMUST00000102671_Mpl-001,ENSMUST00000106375_Mpl-002,ENSMUST00000168404_Mpl-201	0	3	5	5	15	5
ENSMUSG00000006390_Elovl1	ENSMUST00000006557_Elovl1-001,ENSMUST00000067896_Elovl1-003,ENSMUST00000102673_Elovl1-002,ENSMUST00000129419_Elovl1-005,ENSMUST00000135162_Elovl1-004,ENSMUST00000143140_Elovl1-006,ENSMUST00000167636_Elovl1-201	11	16	24	8	18	13
ENSMUSG00000006392_Med8	ENSMUST00000019229_Med8-001,ENSMUST00000073881_Med8-002,ENSMUST00000084319_Med8-003,ENSMUST00000106384_Med8-201,ENSMUST00000125235_Med8-007,ENSMUST00000126089_Med8-004,ENSMUST00000130421_Med8-008,ENSMUST00000135201_Med8-009,ENSMUST00000144577_Med8-005,ENSMUST00000152633_Med8-006	148	63	93	48	37	32
ENSMUSG00000006395_Hyi	ENSMUST00000006562_Hyi-201,ENSMUST00000106393_Hyi-001,ENSMUST00000132882_Hyi-003,ENSMUST00000179719_Hyi-004,ENSMUST00000194248_Hyi-002	18	12	6	5	14	8
ENSMUSG00000006398_Cdc20	ENSMUST00000006565_Cdc20-001,ENSMUST00000151302_Cdc20-004,ENSMUST00000183942_Cdc20-003	5	7	4	7	5	1.38
ENSMUSG00000006403_Adamts4	ENSMUST00000111314_Adamts4-002,ENSMUST00000111315_Adamts4-001	211	64	24	27	36	14
ENSMUSG00000006411_Pvrl4	ENSMUST00000006578_Pvrl4-001,ENSMUST00000094325_Pvrl4-003,ENSMUST00000111286_Pvrl4-002	37	16	35	11	11	11
ENSMUSG00000006412_Pfdn2	ENSMUST00000006579_Pfdn2-002,ENSMUST00000135941_Pfdn2-001,ENSMUST00000138323_Pfdn2-003	183.42	64.88	136	37	52.9	35.03
ENSMUSG00000006418_Rnf114	ENSMUST00000078050_Rnf114-001,ENSMUST00000109214_Rnf114-002,ENSMUST00000127939_Rnf114-003	74	48	54	36	20	20
ENSMUSG00000006423_C330007P06Rik	ENSMUST00000047486_C330007P06Rik-001,ENSMUST00000115248_C330007P06Rik-201,ENSMUST00000115249_C330007P06Rik-002,ENSMUST00000127966_C330007P06Rik-005,ENSMUST00000143544_C330007P06Rik-003,ENSMUST00000150873_C330007P06Rik-004	275.61	147.56	169	102.69	66.56	52
ENSMUSG00000006435_Neurl1a	ENSMUST00000111807_Neurl1a-201,ENSMUST00000111808_Neurl1a-202	98	35	53	11	19	21
ENSMUSG00000006442_Srm	ENSMUST00000006611_Srm-001,ENSMUST00000140129_Srm-003,ENSMUST00000152701_Srm-002	59	15	9	7	5	4
ENSMUSG00000006445_Epha2	ENSMUST00000006614_Epha2-001,ENSMUST00000131026_Epha2-002,ENSMUST00000145523_Epha2-003,ENSMUST00000149002_Epha2-004	1	2	0	4	9	9
ENSMUSG00000006456_Rbm14	ENSMUST00000006625_Rbm14-001,ENSMUST00000113793_Rbm14-002,ENSMUST00000180008_Rbm14-003	124.03	47.24	71.76	37.42	13.9	15.65
ENSMUSG00000006457_Actn3	ENSMUST00000006626_Actn3-001,ENSMUST00000138811_Actn3-002	11	3	0	0	0	0
ENSMUSG00000006462_A530013C23Rik	ENSMUST00000130679_A530013C23Rik-002,ENSMUST00000141923_A530013C23Rik-001	2	14	8	7	21	16
ENSMUSG00000006463_Zdhhc24	ENSMUST00000006632_Zdhhc24-001,ENSMUST00000160014_Zdhhc24-005,ENSMUST00000162088_Zdhhc24-004,ENSMUST00000162134_Zdhhc24-003,ENSMUST00000162720_Zdhhc24-002,ENSMUST00000162754_Zdhhc24-006	86	43	46	38	29	50
ENSMUSG00000006464_Bbs1	ENSMUST00000053506_Bbs1-201	95	34	20	30	26	17
ENSMUSG00000006469_Slc34a3	ENSMUST00000006638_Slc34a3-001,ENSMUST00000124146_Slc34a3-007,ENSMUST00000137482_Slc34a3-006,ENSMUST00000142095_Slc34a3-005,ENSMUST00000144884_Slc34a3-004,ENSMUST00000152997_Slc34a3-002,ENSMUST00000155420_Slc34a3-003	1	0	0	2	0	1
ENSMUSG00000006471_Ndor1	ENSMUST00000100329_Ndor1-011,ENSMUST00000114349_Ndor1-001,ENSMUST00000123472_Ndor1-008,ENSMUST00000129705_Ndor1-009,ENSMUST00000132128_Ndor1-012,ENSMUST00000132591_Ndor1-005,ENSMUST00000137355_Ndor1-007,ENSMUST00000141808_Ndor1-006,ENSMUST00000147866_Ndor1-004,ENSMUST00000148589_Ndor1-002,ENSMUST00000156056_Ndor1-010,ENSMUST00000162680_Ndor1-003	55	19	14	23	25	20
ENSMUSG00000006476_Nsmf	ENSMUST00000006646_Nsmf-006,ENSMUST00000074422_Nsmf-007,ENSMUST00000100334_Nsmf-001,ENSMUST00000102931_Nsmf-002,ENSMUST00000114386_Nsmf-004,ENSMUST00000114388_Nsmf-005,ENSMUST00000116574_Nsmf-201,ENSMUST00000124309_Nsmf-017,ENSMUST00000132172_Nsmf-011,ENSMUST00000134744_Nsmf-009,ENSMUST00000135328_Nsmf-014,ENSMUST00000140733_Nsmf-015,ENSMUST00000140737_Nsmf-013,ENSMUST00000141866_Nsmf-008,ENSMUST…	136	61	95	21	26	15
ENSMUSG00000006488_Prl7a1	ENSMUST00000006659_Prl7a1-002,ENSMUST00000095924_Prl7a1-001	0	0	0	0	1	0
ENSMUSG00000006490_Prl8a9	ENSMUST00000006662_Prl8a9-001	0	0	0	0	0	0
ENSMUSG00000006494_Pdk1	ENSMUST00000006669_Pdk1-001,ENSMUST00000129427_Pdk1-008,ENSMUST00000129887_Pdk1-005,ENSMUST00000134362_Pdk1-007,ENSMUST00000148249_Pdk1-006,ENSMUST00000151358_Pdk1-003,ENSMUST00000152696_Pdk1-004,ENSMUST00000156036_Pdk1-002	92	42	47	43	34	36
ENSMUSG00000006498_Ptbp1	ENSMUST00000057343_Ptbp1-008,ENSMUST00000095457_Ptbp1-005,ENSMUST00000099958_Ptbp1-009,ENSMUST00000164385_Ptbp1-018,ENSMUST00000165153_Ptbp1-004,ENSMUST00000165704_Ptbp1-002,ENSMUST00000165724_Ptbp1-017,ENSMUST00000168216_Ptbp1-011,ENSMUST00000168683_Ptbp1-014,ENSMUST00000168988_Ptbp1-013,ENSMUST00000169091_Ptbp1-015,ENSMUST00000169483_Ptbp1-012,ENSMUST00000169580_Ptbp1-006,ENSMUST00000171216_Ptb…	82	30	55	24	36.82	17
ENSMUSG00000006517_Mvd	ENSMUST00000006692_Mvd-201	40	6	3	0	4	1
ENSMUSG00000006519_Cyba	ENSMUST00000017604_Cyba-201	7	0	1	1	2	0
ENSMUSG00000006522_Itih3	ENSMUST00000006697_Itih3-001,ENSMUST00000112141_Itih3-002,ENSMUST00000166622_Itih3-004,ENSMUST00000169620_Itih3-005,ENSMUST00000170415_Itih3-003	612	264	325	120	83	61
ENSMUSG00000006526_Tmem110	ENSMUST00000006701_Tmem110-001,ENSMUST00000164004_Tmem110-004,ENSMUST00000164184_Tmem110-002,ENSMUST00000164482_Tmem110-005,ENSMUST00000171920_Tmem110-003	69	26	41	19	11	8
ENSMUSG00000006527_Sfmbt1	ENSMUST00000054230_Sfmbt1-001,ENSMUST00000112177_Sfmbt1-004,ENSMUST00000112184_Sfmbt1-002,ENSMUST00000131706_Sfmbt1-003,ENSMUST00000132451_Sfmbt1-005,ENSMUST00000133629_Sfmbt1-006	195	87	119	80	50	23
ENSMUSG00000006529_Itih1	ENSMUST00000006704_Itih1-002,ENSMUST00000163118_Itih1-001,ENSMUST00000166913_Itih1-003	0	3	0	2	4	1
ENSMUSG00000006538_Ihh	ENSMUST00000164097_Ihh-001,ENSMUST00000189364_Ihh-002	0	1	0	5	6	3
ENSMUSG00000006542_Prkag3	ENSMUST00000081636_Prkag3-001,ENSMUST00000113672_Prkag3-002,ENSMUST00000159728_Prkag3-003,ENSMUST00000160732_Prkag3-004,ENSMUST00000162093_Prkag3-005,ENSMUST00000188073_Prkag3-201	4	4	6	14	15	6
ENSMUSG00000006546_Cryba2	ENSMUST00000006721_Cryba2-001,ENSMUST00000133833_Cryba2-002	0	0	0	1	1	2
ENSMUSG00000006567_Atp7b	ENSMUST00000006742_Atp7b-001,ENSMUST00000110738_Atp7b-002	25	11	11	10	8	10
ENSMUSG00000006570_Defb2	ENSMUST00000006745_Defb2-001	0	0	0	0	2	0
ENSMUSG00000006574_Slc4a1	ENSMUST00000006749_Slc4a1-001,ENSMUST00000128405_Slc4a1-002,ENSMUST00000145636_Slc4a1-003,ENSMUST00000149993_Slc4a1-004,ENSMUST00000151050_Slc4a1-005	2	1	1	5	9	3
ENSMUSG00000006575_Rundc3a	ENSMUST00000006750_Rundc3a-001,ENSMUST00000107102_Rundc3a-004,ENSMUST00000107103_Rundc3a-005,ENSMUST00000107105_Rundc3a-003,ENSMUST00000128331_Rundc3a-006,ENSMUST00000131219_Rundc3a-009,ENSMUST00000132876_Rundc3a-010,ENSMUST00000142157_Rundc3a-007,ENSMUST00000146330_Rundc3a-002,ENSMUST00000150982_Rundc3a-008	581	206	318	105	125	76
ENSMUSG00000006576_Slc4a3	ENSMUST00000027415_Slc4a3-010,ENSMUST00000124341_Slc4a3-001,ENSMUST00000129703_Slc4a3-006,ENSMUST00000132110_Slc4a3-011,ENSMUST00000132612_Slc4a3-002,ENSMUST00000138814_Slc4a3-005,ENSMUST00000142257_Slc4a3-008,ENSMUST00000145258_Slc4a3-012,ENSMUST00000145516_Slc4a3-003,ENSMUST00000150142_Slc4a3-004,ENSMUST00000154101_Slc4a3-007,ENSMUST00000189794_Slc4a3-013	377	110	184	60	112	91
ENSMUSG00000006585_Cdt1	ENSMUST00000006760_Cdt1-201	6	5	0	1	9	3
ENSMUSG00000006586_Runx1t1	ENSMUST00000006761_Runx1t1-001,ENSMUST00000098256_Runx1t1-004,ENSMUST00000098257_Runx1t1-003,ENSMUST00000105566_Runx1t1-201,ENSMUST00000139736_Runx1t1-005,ENSMUST00000150583_Runx1t1-002	137	60	72	56	61	39
ENSMUSG00000006587_Snai3	ENSMUST00000006762_Snai3-201	0	0	0	1	1	5
ENSMUSG00000006589_Aprt	ENSMUST00000006764_Aprt-201	4	3	10	3	3	5
ENSMUSG00000006599_Gtf2h1	ENSMUST00000006774_Gtf2h1-001,ENSMUST00000107644_Gtf2h1-002,ENSMUST00000128420_Gtf2h1-003,ENSMUST00000144708_Gtf2h1-004,ENSMUST00000165031_Gtf2h1-005	209	82	101	50	39	31
ENSMUSG00000006611_Hfe	ENSMUST00000006787_Hfe-004,ENSMUST00000091706_Hfe-001,ENSMUST00000091707_Hfe-003,ENSMUST00000151243_Hfe-002	44	17	16	6	10	11
ENSMUSG00000006638_Abhd1	ENSMUST00000006814_Abhd1-201,ENSMUST00000201125_Abhd1-001,ENSMUST00000201214_Abhd1-003,ENSMUST00000201339_Abhd1-005,ENSMUST00000201967_Abhd1-002,ENSMUST00000202013_Abhd1-004,ENSMUST00000202401_Abhd1-006	4.94	4	14	2.18	0	0
ENSMUSG00000006641_Slc5a6	ENSMUST00000080431_Slc5a6-001,ENSMUST00000114668_Slc5a6-002,ENSMUST00000200816_Slc5a6-005,ENSMUST00000201017_Slc5a6-007,ENSMUST00000202520_Slc5a6-004,ENSMUST00000202556_Slc5a6-003,ENSMUST00000202984_Slc5a6-006	41	14	19	13	16	5
ENSMUSG00000006642_Tcf23	ENSMUST00000006818_Tcf23-001	9	12	5	8	21	10
ENSMUSG00000006649_Nphs1	ENSMUST00000006825_Nphs1-001,ENSMUST00000123880_Nphs1-005,ENSMUST00000126297_Nphs1-007,ENSMUST00000131004_Nphs1-006,ENSMUST00000149086_Nphs1-004	4	2	4	6	8	8
ENSMUSG00000006651_Aplp1	ENSMUST00000006828_Aplp1-001,ENSMUST00000207514_Aplp1-003,ENSMUST00000208404_Aplp1-005,ENSMUST00000208792_Aplp1-002,ENSMUST00000209054_Aplp1-004	1223	255	506	163	171	98
ENSMUSG00000006673_Qrich1	ENSMUST00000006851_Qrich1-002,ENSMUST00000112155_Qrich1-001,ENSMUST00000192331_Qrich1-013,ENSMUST00000192819_Qrich1-006,ENSMUST00000192932_Qrich1-010,ENSMUST00000193258_Qrich1-003,ENSMUST00000193348_Qrich1-009,ENSMUST00000194139_Qrich1-014,ENSMUST00000194385_Qrich1-004,ENSMUST00000194387_Qrich1-011,ENSMUST00000194741_Qrich1-012,ENSMUST00000194743_Qrich1-005,ENSMUST00000195513_Qrich1-008,ENSMUST00…	447	169.69	292	116.29	76	71
ENSMUSG00000006675_P4htm	ENSMUST00000006853_P4htm-001,ENSMUST00000191674_P4htm-006,ENSMUST00000192080_P4htm-005,ENSMUST00000193621_P4htm-002,ENSMUST00000194900_P4htm-004,ENSMUST00000195181_P4htm-003	85	35	56	34	21	26
ENSMUSG00000006676_Usp19	ENSMUST00000006854_Usp19-001,ENSMUST00000085044_Usp19-002,ENSMUST00000166103_Usp19-003,ENSMUST00000178075_Usp19-004,ENSMUST00000192854_Usp19-009,ENSMUST00000193183_Usp19-018,ENSMUST00000193412_Usp19-007,ENSMUST00000193558_Usp19-013,ENSMUST00000193571_Usp19-011,ENSMUST00000193678_Usp19-016,ENSMUST00000193975_Usp19-015,ENSMUST00000194171_Usp19-017,ENSMUST00000194225_Usp19-012,ENSMUST00000194499_Usp…	473	162	252	75	99	76
ENSMUSG00000006678_Pola1	ENSMUST00000006856_Pola1-001,ENSMUST00000124236_Pola1-002,ENSMUST00000127718_Pola1-003,ENSMUST00000142479_Pola1-004	63	53	63	34	28	30
ENSMUSG00000006699_Cdc42	ENSMUST00000030417_Cdc42-002,ENSMUST00000051477_Cdc42-001	688	360	422	220	83	73
ENSMUSG00000006705_Pknox1	ENSMUST00000097352_Pknox1-001,ENSMUST00000175709_Pknox1-005,ENSMUST00000175806_Pknox1-003,ENSMUST00000175812_Pknox1-006,ENSMUST00000176513_Pknox1-007,ENSMUST00000176701_Pknox1-004,ENSMUST00000176895_Pknox1-002	76	48	55	39	32	22
ENSMUSG00000006711_D130043K22Rik	ENSMUST00000006893_D130043K22Rik-001,ENSMUST00000141572_D130043K22Rik-002,ENSMUST00000169411_D130043K22Rik-003,ENSMUST00000171262_D130043K22Rik-004	78	27	20	12	21	16
ENSMUSG00000006715_Gmnn	ENSMUST00000006898_Gmnn-002,ENSMUST00000110382_Gmnn-001,ENSMUST00000175689_Gmnn-003,ENSMUST00000176890_Gmnn-005,ENSMUST00000177253_Gmnn-004	30	6	13	1	1	3
ENSMUSG00000006717_Acot13	ENSMUST00000006900_Acot13-001	250	142	169	96	43	35
ENSMUSG00000006720_Zfp184	ENSMUST00000006903_Zfp184-201,ENSMUST00000102978_Zfp184-002,ENSMUST00000152258_Zfp184-005,ENSMUST00000176003_Zfp184-003,ENSMUST00000176511_Zfp184-004,ENSMUST00000176580_Zfp184-001	14	11	5	8	18	3
ENSMUSG00000006724_Cyp27b1	ENSMUST00000165764_Cyp27b1-001,ENSMUST00000171868_Cyp27b1-003,ENSMUST00000172069_Cyp27b1-002	3	5	2	5	7	4
ENSMUSG00000006728_Cdk4	ENSMUST00000006911_Cdk4-001,ENSMUST00000120226_Cdk4-004,ENSMUST00000123456_Cdk4-007,ENSMUST00000125682_Cdk4-005,ENSMUST00000133115_Cdk4-006,ENSMUST00000135179_Cdk4-010,ENSMUST00000140254_Cdk4-003,ENSMUST00000142558_Cdk4-009,ENSMUST00000145670_Cdk4-008	72.12	24.68	35.75	28.11	23.47	6
ENSMUSG00000006731_B4galnt1	ENSMUST00000006914_B4galnt1-201	111	33	75	19	19	17
ENSMUSG00000006732_Mettl1	ENSMUST00000006915_Mettl1-001,ENSMUST00000120542_Mettl1-002,ENSMUST00000135655_Mettl1-003,ENSMUST00000139486_Mettl1-004,ENSMUST00000152960_Mettl1-005	16	14	8	4	10	8
ENSMUSG00000006736_Tspan31	ENSMUST00000060991_Tspan31-201	116.88	32.32	53.25	12.89	8.53	14
ENSMUSG00000006740_Kif5b	ENSMUST00000025083_Kif5b-001,ENSMUST00000163210_Kif5b-002,ENSMUST00000164426_Kif5b-003,ENSMUST00000166249_Kif5b-007,ENSMUST00000168031_Kif5b-004,ENSMUST00000170959_Kif5b-005	2119	964	1184	581	317	315
ENSMUSG00000006763_Saal1	ENSMUST00000143082_Saal1-201	66	37	31	25	21	17
ENSMUSG00000006764_Tph2	ENSMUST00000006949_Tph2-001,ENSMUST00000155794_Tph2-002	0	4	2	4	3	4
ENSMUSG00000006777_Krt23	ENSMUST00000006969_Krt23-001	0	1	0	1	0	1
ENSMUSG00000006782_Cnp	ENSMUST00000103120_Cnp-001,ENSMUST00000147403_Cnp-003,ENSMUST00000148034_Cnp-004,ENSMUST00000150414_Cnp-002	744	251	403	157	88	67
ENSMUSG00000006784_Ttc25	ENSMUST00000006976_Ttc25-005,ENSMUST00000092684_Ttc25-001,ENSMUST00000127389_Ttc25-004,ENSMUST00000132143_Ttc25-002,ENSMUST00000150331_Ttc25-003	10	8	6	8	20	17
ENSMUSG00000006800_Sulf2	ENSMUST00000088086_Sulf2-004,ENSMUST00000109249_Sulf2-001,ENSMUST00000125503_Sulf2-007,ENSMUST00000133395_Sulf2-005,ENSMUST00000139266_Sulf2-006,ENSMUST00000143996_Sulf2-003,ENSMUST00000146497_Sulf2-002	38	24	25	12	19	19
ENSMUSG00000006818_Sod2	ENSMUST00000007012_Sod2-201	713	354	454	163	139	73
ENSMUSG00000006850_Tmco6	ENSMUST00000007046_Tmco6-201	18	6	4	5	0	2
ENSMUSG00000006906_Stambp	ENSMUST00000068054_Stambp-001,ENSMUST00000205345_Stambp-004,ENSMUST00000205369_Stambp-007,ENSMUST00000205648_Stambp-005,ENSMUST00000205829_Stambp-006,ENSMUST00000206400_Stambp-002,ENSMUST00000206592_Stambp-003	184	67	135	44	70	57
ENSMUSG00000006920_Ezh1	ENSMUST00000100417_Ezh1-002,ENSMUST00000107284_Ezh1-001,ENSMUST00000107285_Ezh1-201,ENSMUST00000128974_Ezh1-008,ENSMUST00000134622_Ezh1-006,ENSMUST00000138835_Ezh1-005,ENSMUST00000146884_Ezh1-007,ENSMUST00000151291_Ezh1-003,ENSMUST00000154211_Ezh1-004	264	123	171	74	62	49
ENSMUSG00000006930_Hap1	ENSMUST00000103124_Hap1-001,ENSMUST00000138603_Hap1-005,ENSMUST00000146878_Hap1-004,ENSMUST00000173630_Hap1-002,ENSMUST00000174635_Hap1-003	159	65	67	23	45	26
ENSMUSG00000006931_P3h4	ENSMUST00000066489_P3h4-001,ENSMUST00000141840_P3h4-002	18	5	3	5	3	4
ENSMUSG00000006932_Ctnnb1	ENSMUST00000007130_Ctnnb1-001,ENSMUST00000126633_Ctnnb1-007,ENSMUST00000130466_Ctnnb1-004,ENSMUST00000130845_Ctnnb1-012,ENSMUST00000133689_Ctnnb1-009,ENSMUST00000139138_Ctnnb1-008,ENSMUST00000145093_Ctnnb1-006,ENSMUST00000154356_Ctnnb1-002,ENSMUST00000154687_Ctnnb1-003,ENSMUST00000156911_Ctnnb1-010,ENSMUST00000163844_Ctnnb1-011,ENSMUST00000169931_Ctnnb1-005,ENSMUST00000170729_Ctnnb1-013,ENSMUST00…	1331.93	552.93	606	305.89	131.81	86
ENSMUSG00000006941_Eif1b	ENSMUST00000007139_Eif1b-201	293	111	123	70	48	28
ENSMUSG00000006948_Klk4	ENSMUST00000007161_Klk4-001	1	1	0	2	0	10
ENSMUSG00000006958_Chrd	ENSMUST00000007171_Chrd-001,ENSMUST00000115423_Chrd-002,ENSMUST00000151150_Chrd-004,ENSMUST00000153299_Chrd-003	35	23	8	26	12	11
ENSMUSG00000006998_Psmd2	ENSMUST00000007212_Psmd2-001,ENSMUST00000166071_Psmd2-006,ENSMUST00000167869_Psmd2-005,ENSMUST00000169184_Psmd2-007,ENSMUST00000169195_Psmd2-004,ENSMUST00000172207_Psmd2-002	843.96	331	497.94	159	160.94	120.01
ENSMUSG00000007021_Syngr3	ENSMUST00000007236_Syngr3-001,ENSMUST00000130936_Syngr3-002	130	42	68	18	25	16
ENSMUSG00000007029_Vars	ENSMUST00000087315_Vars-002,ENSMUST00000172570_Vars-005,ENSMUST00000172637_Vars-003,ENSMUST00000172656_Vars-006,ENSMUST00000172741_Vars-012,ENSMUST00000172999_Vars-008,ENSMUST00000173142_Vars-011,ENSMUST00000173302_Vars-009,ENSMUST00000173336_Vars-014,ENSMUST00000173584_Vars-001,ENSMUST00000173911_Vars-007,ENSMUST00000174084_Vars-010,ENSMUST00000174260_Vars-004	130	33	61	22	28	17
ENSMUSG00000007030_Vwa7	ENSMUST00000007245_Vwa7-001,ENSMUST00000172499_Vwa7-002	25.98	10	14.84	9.85	14.82	8.59
ENSMUSG00000007033_Hspa1l	ENSMUST00000007248_Hspa1l-001	5.42	2.57	0	8.47	0	3.6
ENSMUSG00000007034_Slc44a4	ENSMUST00000007249_Slc44a4-001,ENSMUST00000169230_Slc44a4-002,ENSMUST00000173664_Slc44a4-003	0	2	0	2	5	5
ENSMUSG00000007035_Msh5	ENSMUST00000007250_Msh5-001,ENSMUST00000097338_Msh5-008,ENSMUST00000165329_Msh5-002,ENSMUST00000172491_Msh5-011,ENSMUST00000172536_Msh5-005,ENSMUST00000173124_Msh5-009,ENSMUST00000173685_Msh5-010,ENSMUST00000173928_Msh5-006,ENSMUST00000174026_Msh5-003,ENSMUST00000174556_Msh5-004,ENSMUST00000174603_Msh5-007,ENSMUST00000174741_Msh5-012	10	6	3	7	8	3
ENSMUSG00000007036_Abhd16a	ENSMUST00000007251_Abhd16a-001,ENSMUST00000172584_Abhd16a-008,ENSMUST00000173134_Abhd16a-004,ENSMUST00000173190_Abhd16a-003,ENSMUST00000173247_Abhd16a-006,ENSMUST00000173579_Abhd16a-005,ENSMUST00000173846_Abhd16a-002	144	40	81	27	22	20
ENSMUSG00000007038_Neu1	ENSMUST00000007253_Neu1-001,ENSMUST00000173269_Neu1-002,ENSMUST00000174715_Neu1-003	116	45	50	30	44	23
ENSMUSG00000007039_Ddah2	ENSMUST00000007255_Ddah2-001,ENSMUST00000173520_Ddah2-003,ENSMUST00000173562_Ddah2-004,ENSMUST00000174493_Ddah2-002	43	14	20	6	16	5
ENSMUSG00000007041_Clic1	ENSMUST00000007257_Clic1-001,ENSMUST00000172599_Clic1-002	61	19	41	12	7	9
ENSMUSG00000007050_Lsm2	ENSMUST00000007266_Lsm2-003,ENSMUST00000114011_Lsm2-001,ENSMUST00000172523_Lsm2-002,ENSMUST00000172666_Lsm2-010,ENSMUST00000172777_Lsm2-004,ENSMUST00000172890_Lsm2-007,ENSMUST00000173004_Lsm2-011,ENSMUST00000174241_Lsm2-009,ENSMUST00000174326_Lsm2-008,ENSMUST00000174434_Lsm2-006,ENSMUST00000174860_Lsm2-005	10	8	18	8	9	12
ENSMUSG00000007080_Pole	ENSMUST00000007296_Pole-001,ENSMUST00000112481_Pole-005,ENSMUST00000112482_Pole-003,ENSMUST00000131887_Pole-002,ENSMUST00000141506_Pole-006,ENSMUST00000152495_Pole-004,ENSMUST00000182442_Pole-007	7	11	3	10	25	7
ENSMUSG00000007097_Atp1a2	ENSMUST00000085913_Atp1a2-001,ENSMUST00000097464_Atp1a2-004,ENSMUST00000131751_Atp1a2-003,ENSMUST00000137679_Atp1a2-002,ENSMUST00000191781_Atp1a2-005	5608.94	2156.88	2688.56	1220.95	698.95	823.92
ENSMUSG00000007107_Atp1a4	ENSMUST00000111243_Atp1a4-001,ENSMUST00000193316_Atp1a4-002	0	0	0	1	2	1
ENSMUSG00000007122_Casq1	ENSMUST00000003554_Casq1-001,ENSMUST00000170638_Casq1-002,ENSMUST00000170700_Casq1-003	3	0	3	0	1	2
ENSMUSG00000007207_Stx1a	ENSMUST00000005509_Stx1a-001,ENSMUST00000133812_Stx1a-005,ENSMUST00000144198_Stx1a-004,ENSMUST00000150838_Stx1a-003,ENSMUST00000156626_Stx1a-002,ENSMUST00000201008_Stx1a-006	12	5	12	1	10	3
ENSMUSG00000007209_Ceacam9	ENSMUST00000001984_Ceacam9-001,ENSMUST00000206252_Ceacam9-002	1	7	2	1	4	2
ENSMUSG00000007216_Zfp775	ENSMUST00000061720_Zfp775-201,ENSMUST00000204042_Zfp775-002,ENSMUST00000204095_Zfp775-001	22	8	5	8	21	18
ENSMUSG00000007279_Scube2	ENSMUST00000007423_Scube2-004,ENSMUST00000106728_Scube2-003,ENSMUST00000106729_Scube2-001,ENSMUST00000132113_Scube2-002,ENSMUST00000138946_Scube2-005	2	3	7	3	4	6
ENSMUSG00000007338_Mrpl49	ENSMUST00000007482_Mrpl49-201	107	46	72	41	24	15
ENSMUSG00000007379_Dennd2c	ENSMUST00000166143_Dennd2c-002,ENSMUST00000172288_Dennd2c-001,ENSMUST00000173037_Dennd2c-005,ENSMUST00000173206_Dennd2c-003,ENSMUST00000174060_Dennd2c-004,ENSMUST00000174486_Dennd2c-006	9	18	18	29	11	19
ENSMUSG00000007411_Mark3	ENSMUST00000075281_Mark3-201,ENSMUST00000084953_Mark3-202	375	152	245	98	57	42
ENSMUSG00000007415_Gatad1	ENSMUST00000007559_Gatad1-001,ENSMUST00000119783_Gatad1-002,ENSMUST00000140871_Gatad1-003,ENSMUST00000196304_Gatad1-004	245.71	104	159.9	69.41	46	35
ENSMUSG00000007440_Pcdha11	ENSMUST00000115658_Pcdha11-001	38.1	12.76	10.85	21.31	9.56	8.3
ENSMUSG00000007457_2310003L06Rik	ENSMUST00000007601_2310003L06Rik-001	1	5	0	8	5	7
ENSMUSG00000007458_M6pr	ENSMUST00000007602_M6pr-001,ENSMUST00000112610_M6pr-002,ENSMUST00000123093_M6pr-003	402	171.94	270	106.71	90.66	59
ENSMUSG00000007476_Lrrc8a	ENSMUST00000095078_Lrrc8a-001,ENSMUST00000113654_Lrrc8a-002	633.68	206.5	283.32	137.51	111.81	99
ENSMUSG00000007480_Mc5r	ENSMUST00000172148_Mc5r-201	4	3	2	3	11	4
ENSMUSG00000007564_Ppp2r1a	ENSMUST00000007708_Ppp2r1a-001,ENSMUST00000136975_Ppp2r1a-003,ENSMUST00000138971_Ppp2r1a-004,ENSMUST00000139293_Ppp2r1a-005,ENSMUST00000147983_Ppp2r1a-002,ENSMUST00000173359_Ppp2r1a-006,ENSMUST00000173658_Ppp2r1a-007	729	269	396	135	86	75
ENSMUSG00000007570_Fance	ENSMUST00000088007_Fance-005,ENSMUST00000114801_Fance-004,ENSMUST00000114803_Fance-001,ENSMUST00000114804_Fance-002,ENSMUST00000123248_Fance-006,ENSMUST00000124870_Fance-003,ENSMUST00000128079_Fance-010,ENSMUST00000133527_Fance-007,ENSMUST00000140404_Fance-009,ENSMUST00000141648_Fance-014,ENSMUST00000146104_Fance-012,ENSMUST00000151312_Fance-013,ENSMUST00000156505_Fance-008,ENSMUST00000156569_Fan…	21	11	7	4	10	4
ENSMUSG00000007589_Tinf2	ENSMUST00000007733_Tinf2-201	67	30	47	16	18	17
ENSMUSG00000007591_Tssk4	ENSMUST00000007735_Tssk4-201,ENSMUST00000164809_Tssk4-202	1	3	5	3	7	2
ENSMUSG00000007594_Hapln4	ENSMUST00000007738_Hapln4-201	655	188	246	128	82	63
ENSMUSG00000007603_Dus3l	ENSMUST00000007747_Dus3l-201	116	38	62	33	18	5
ENSMUSG00000007610_Gtpbp3	ENSMUST00000007754_Gtpbp3-001,ENSMUST00000095259_Gtpbp3-002,ENSMUST00000124349_Gtpbp3-004,ENSMUST00000127741_Gtpbp3-003,ENSMUST00000132907_Gtpbp3-006,ENSMUST00000146551_Gtpbp3-007,ENSMUST00000150969_Gtpbp3-005,ENSMUST00000168847_Gtpbp3-201	64	25	30	25	34	19
ENSMUSG00000007613_Tgfbr1	ENSMUST00000007757_Tgfbr1-001,ENSMUST00000044234_Tgfbr1-003,ENSMUST00000107725_Tgfbr1-002,ENSMUST00000123962_Tgfbr1-005,ENSMUST00000126171_Tgfbr1-004	93	33	35	28	17	12
ENSMUSG00000007617_Homer1	ENSMUST00000060490_Homer1-006,ENSMUST00000079086_Homer1-008,ENSMUST00000080127_Homer1-004,ENSMUST00000102752_Homer1-002,ENSMUST00000109492_Homer1-003,ENSMUST00000109493_Homer1-005,ENSMUST00000109494_Homer1-001,ENSMUST00000109495_Homer1-011,ENSMUST00000109496_Homer1-010,ENSMUST00000109497_Homer1-007,ENSMUST00000109498_Homer1-009	269	166	189	84	68	42
ENSMUSG00000007646_Rad51c	ENSMUST00000007790_Rad51c-001,ENSMUST00000067692_Rad51c-002,ENSMUST00000129400_Rad51c-003,ENSMUST00000153073_Rad51c-004	11	10	13	12	7	8
ENSMUSG00000007653_Gabrb2	ENSMUST00000007797_Gabrb2-001,ENSMUST00000136050_Gabrb2-004,ENSMUST00000140463_Gabrb2-003,ENSMUST00000143626_Gabrb2-002,ENSMUST00000192403_Gabrb2-005	1071	510	553	290	155	134
ENSMUSG00000007655_Cav1	ENSMUST00000007799_Cav1-001,ENSMUST00000115453_Cav1-002,ENSMUST00000115454_Cav1-007,ENSMUST00000115455_Cav1-009,ENSMUST00000115456_Cav1-008,ENSMUST00000123439_Cav1-006,ENSMUST00000130505_Cav1-003,ENSMUST00000133065_Cav1-004,ENSMUST00000150901_Cav1-005,ENSMUST00000177234_Cav1-010	6	9	4	6	4	4
ENSMUSG00000007656_Arpp19	ENSMUST00000007800_Arpp19-007,ENSMUST00000164467_Arpp19-009,ENSMUST00000166549_Arpp19-005,ENSMUST00000167885_Arpp19-002,ENSMUST00000168166_Arpp19-001,ENSMUST00000168301_Arpp19-008,ENSMUST00000169188_Arpp19-003,ENSMUST00000169448_Arpp19-006,ENSMUST00000169492_Arpp19-201,ENSMUST00000170308_Arpp19-010,ENSMUST00000170310_Arpp19-004	519	221	312	124	133	83
ENSMUSG00000007659_Bcl2l1	ENSMUST00000007803_Bcl2l1-001,ENSMUST00000109820_Bcl2l1-201,ENSMUST00000128172_Bcl2l1-002,ENSMUST00000134357_Bcl2l1-007,ENSMUST00000134902_Bcl2l1-003,ENSMUST00000140436_Bcl2l1-004,ENSMUST00000146380_Bcl2l1-005,ENSMUST00000156688_Bcl2l1-006,ENSMUST00000173755_Bcl2l1-008	468	143	216	98	67	74
ENSMUSG00000007670_Khsrp	ENSMUST00000007814_Khsrp-201	311	101	172	57	70	27
ENSMUSG00000007682_Dio2	ENSMUST00000082432_Dio2-201	231	118	112	48	41	33
ENSMUSG00000007721_Ccdc124	ENSMUST00000007865_Ccdc124-201	329	93	179	42	103	43
ENSMUSG00000007739_Cct4	ENSMUST00000020562_Cct4-004,ENSMUST00000145912_Cct4-002,ENSMUST00000173853_Cct4-005,ENSMUST00000173867_Cct4-001,ENSMUST00000174047_Cct4-008,ENSMUST00000174244_Cct4-003,ENSMUST00000174659_Cct4-006,ENSMUST00000174689_Cct4-009,ENSMUST00000174746_Cct4-007	247	107	83	54	51	18
ENSMUSG00000007777_0610009B22Rik	ENSMUST00000007921_0610009B22Rik-001,ENSMUST00000109098_0610009B22Rik-002	26	26	13	6	5	3
ENSMUSG00000007783_Cpt1c	ENSMUST00000063761_Cpt1c-201	92	17	43	17	18	7
ENSMUSG00000007805_Twist2	ENSMUST00000007949_Twist2-001,ENSMUST00000186075_Twist2-002	2	1.82	1.62	3.58	5.64	3
ENSMUSG00000007812_Zfp655	ENSMUST00000085661_Zfp655-004,ENSMUST00000167316_Zfp655-001,ENSMUST00000196069_Zfp655-003,ENSMUST00000199003_Zfp655-005,ENSMUST00000199322_Zfp655-006,ENSMUST00000200039_Zfp655-002	203	91	140	73	40	35
ENSMUSG00000007815_Rhoa	ENSMUST00000007959_Rhoa-001,ENSMUST00000193424_Rhoa-004,ENSMUST00000193490_Rhoa-003,ENSMUST00000193619_Rhoa-005,ENSMUST00000194701_Rhoa-002	615	206.98	307.65	154.23	93.54	89.85
ENSMUSG00000007817_Zmiz1	ENSMUST00000007961_Zmiz1-002,ENSMUST00000159766_Zmiz1-003,ENSMUST00000160190_Zmiz1-007,ENSMUST00000160229_Zmiz1-008,ENSMUST00000160680_Zmiz1-005,ENSMUST00000161766_Zmiz1-004,ENSMUST00000162546_Zmiz1-006,ENSMUST00000162645_Zmiz1-001	834.95	288.52	392	155	136.82	98.9
ENSMUSG00000007827_Ankrd26	ENSMUST00000112830_Ankrd26-001,ENSMUST00000188022_Ankrd26-002,ENSMUST00000188172_Ankrd26-003	393	206	165	108	72	70
ENSMUSG00000007833_Aldh16a1	ENSMUST00000107815_Aldh16a1-201	12	6	0	2.13	1	1
ENSMUSG00000007836_Hnrnpa0	ENSMUST00000007980_Hnrnpa0-201	311	139	203	63	43	28
ENSMUSG00000007837_Prrg2	ENSMUST00000007981_Prrg2-201	1	6	8	2	6	2
ENSMUSG00000007850_Hnrnph1	ENSMUST00000069304_Hnrnph1-201,ENSMUST00000077817_Hnrnph1-006,ENSMUST00000109142_Hnrnph1-005,ENSMUST00000123371_Hnrnph1-008,ENSMUST00000126737_Hnrnph1-007,ENSMUST00000127964_Hnrnph1-010,ENSMUST00000128220_Hnrnph1-015,ENSMUST00000129631_Hnrnph1-012,ENSMUST00000132715_Hnrnph1-016,ENSMUST00000133435_Hnrnph1-013,ENSMUST00000134230_Hnrnph1-009,ENSMUST00000140056_Hnrnph1-003,ENSMUST00000141668_Hnrnph1-…	1216	492.95	647	326	224	174
ENSMUSG00000007867_Ift43	ENSMUST00000054565_Ift43-201	16	5	3	0	11	5
ENSMUSG00000007872_Id3	ENSMUST00000008016_Id3-001,ENSMUST00000133946_Id3-003,ENSMUST00000151001_Id3-002	3	4	8	3	5	4
ENSMUSG00000007877_Tcap	ENSMUST00000008021_Tcap-001	1	4	4	1	5	2
ENSMUSG00000007880_Arid1a	ENSMUST00000008024_Arid1a-002,ENSMUST00000105897_Arid1a-201,ENSMUST00000138473_Arid1a-003,ENSMUST00000139709_Arid1a-004,ENSMUST00000145664_Arid1a-001,ENSMUST00000168582_Arid1a-006	1061	356	426	251	206	178
ENSMUSG00000007888_Crlf1	ENSMUST00000008032_Crlf1-001,ENSMUST00000127983_Crlf1-005,ENSMUST00000132648_Crlf1-004	1	3	0	0	0	1
ENSMUSG00000007891_Ctsd	ENSMUST00000066401_Ctsd-003,ENSMUST00000133843_Ctsd-004,ENSMUST00000151120_Ctsd-001,ENSMUST00000153679_Ctsd-002	382	171	245	95	42	50
ENSMUSG00000007892_Rplp1	ENSMUST00000008036_Rplp1-201	406	163	294.98	125.99	75	54
ENSMUSG00000007907_Cabs1	ENSMUST00000008051_Cabs1-001	3	1	1	2	1	1
ENSMUSG00000007908_Hmgcll1	ENSMUST00000008052_Hmgcll1-001,ENSMUST00000117981_Hmgcll1-007,ENSMUST00000121592_Hmgcll1-003,ENSMUST00000126321_Hmgcll1-004,ENSMUST00000183425_Hmgcll1-006,ENSMUST00000183505_Hmgcll1-008,ENSMUST00000183979_Hmgcll1-005	69	33	67	30	3	5
ENSMUSG00000007944_Ttc9b	ENSMUST00000008088_Ttc9b-001	33.37	14.66	18.04	14	6.81	3.17
ENSMUSG00000007946_Phox2a	ENSMUST00000008090_Phox2a-001	0	2	0	3	12	2
ENSMUSG00000007950_Abhd8	ENSMUST00000008094_Abhd8-201	147	45	90	36	16	5
ENSMUSG00000007987_Ift22	ENSMUST00000008131_Ift22-004,ENSMUST00000199101_Ift22-005,ENSMUST00000200054_Ift22-003,ENSMUST00000200153_Ift22-002,ENSMUST00000200157_Ift22-001	69	36	62	19	31	22
ENSMUSG00000007989_Fzd3	ENSMUST00000127272_Fzd3-003,ENSMUST00000131309_Fzd3-001	213	102	126	54	59	35
ENSMUSG00000008028_1700008O03Rik	ENSMUST00000107933_1700008O03Rik-001,ENSMUST00000134535_1700008O03Rik-004,ENSMUST00000137946_1700008O03Rik-002,ENSMUST00000150034_1700008O03Rik-005,ENSMUST00000150886_1700008O03Rik-003	2	11	2	16	20.66	11.09
ENSMUSG00000008035_Mid1ip1	ENSMUST00000008179_Mid1ip1-002,ENSMUST00000115524_Mid1ip1-001,ENSMUST00000125623_Mid1ip1-005,ENSMUST00000144356_Mid1ip1-004,ENSMUST00000156321_Mid1ip1-003	630	189	323	85	134	65
ENSMUSG00000008036_Ap2s1	ENSMUST00000086112_Ap2s1-001,ENSMUST00000141496_Ap2s1-002,ENSMUST00000205590_Ap2s1-005,ENSMUST00000205607_Ap2s1-004,ENSMUST00000205673_Ap2s1-006	91	34	61	10	21	16
ENSMUSG00000008090_Fgfrl1	ENSMUST00000013633_Fgfrl1-001,ENSMUST00000112560_Fgfrl1-002,ENSMUST00000196222_Fgfrl1-004,ENSMUST00000197255_Fgfrl1-003,ENSMUST00000199802_Fgfrl1-005	71	22	29	24	11	5
ENSMUSG00000008129_4930432K21Rik	ENSMUST00000093375_4930432K21Rik-002,ENSMUST00000118856_4930432K21Rik-001,ENSMUST00000143833_4930432K21Rik-003	2	2	5	4	16	8
ENSMUSG00000008136_Fhl2	ENSMUST00000008280_Fhl2-001,ENSMUST00000185893_Fhl2-002,ENSMUST00000187357_Fhl2-004	2	1	0	8	10	1
ENSMUSG00000008140_Emc10	ENSMUST00000118515_Emc10-002,ENSMUST00000118808_Emc10-001,ENSMUST00000123928_Emc10-003,ENSMUST00000138328_Emc10-004,ENSMUST00000147102_Emc10-006,ENSMUST00000150342_Emc10-005	191	47	67	13	7	6
ENSMUSG00000008153_Clstn3	ENSMUST00000008297_Clstn3-001,ENSMUST00000112523_Clstn3-002,ENSMUST00000124998_Clstn3-006,ENSMUST00000143283_Clstn3-005,ENSMUST00000147947_Clstn3-007,ENSMUST00000150774_Clstn3-003,ENSMUST00000156040_Clstn3-004	2794	842	1162	481	367	191
ENSMUSG00000008167_Fbxw9	ENSMUST00000095220_Fbxw9-001,ENSMUST00000125109_Fbxw9-009,ENSMUST00000139721_Fbxw9-002,ENSMUST00000141183_Fbxw9-008,ENSMUST00000142036_Fbxw9-005,ENSMUST00000143763_Fbxw9-006,ENSMUST00000145479_Fbxw9-003,ENSMUST00000151962_Fbxw9-007,ENSMUST00000152884_Fbxw9-004	23.81	10	26	4	17	6.33
ENSMUSG00000008193_Spib	ENSMUST00000035323_Spib-001,ENSMUST00000098483_Spib-002,ENSMUST00000205506_Spib-003	4	3	5	1	9	4
ENSMUSG00000008200_Fnbp4	ENSMUST00000013759_Fnbp4-001,ENSMUST00000123314_Fnbp4-002,ENSMUST00000123955_Fnbp4-008,ENSMUST00000126829_Fnbp4-007,ENSMUST00000135592_Fnbp4-006,ENSMUST00000141672_Fnbp4-005,ENSMUST00000142631_Fnbp4-009,ENSMUST00000145747_Fnbp4-004,ENSMUST00000152794_Fnbp4-003	525	189	250	164	121	100
ENSMUSG00000008206_Cers4	ENSMUST00000008350_Cers4-001,ENSMUST00000175781_Cers4-005,ENSMUST00000176042_Cers4-006,ENSMUST00000176130_Cers4-009,ENSMUST00000176267_Cers4-002,ENSMUST00000176705_Cers4-007,ENSMUST00000176837_Cers4-004,ENSMUST00000176932_Cers4-003,ENSMUST00000177010_Cers4-008	367	167	166	169	145	136
ENSMUSG00000008226_Scrn3	ENSMUST00000090811_Scrn3-001,ENSMUST00000112050_Scrn3-003,ENSMUST00000123621_Scrn3-002,ENSMUST00000139926_Scrn3-006,ENSMUST00000154158_Scrn3-005,ENSMUST00000155019_Scrn3-004	149	78	79	60	43	42
ENSMUSG00000008301_Phax	ENSMUST00000008445_Phax-001,ENSMUST00000130163_Phax-002,ENSMUST00000132628_Phax-003	141	78	111	49.72	31	16
ENSMUSG00000008305_Tle1	ENSMUST00000030095_Tle1-008,ENSMUST00000072695_Tle1-001,ENSMUST00000074216_Tle1-201,ENSMUST00000102848_Tle1-006,ENSMUST00000107337_Tle1-002,ENSMUST00000123259_Tle1-009,ENSMUST00000132550_Tle1-005,ENSMUST00000134225_Tle1-004,ENSMUST00000137075_Tle1-007,ENSMUST00000140154_Tle1-003	121	56	74	40	37	43
ENSMUSG00000008307_1700109H08Rik	ENSMUST00000008451_1700109H08Rik-001,ENSMUST00000125740_1700109H08Rik-003,ENSMUST00000147801_1700109H08Rik-002,ENSMUST00000156973_1700109H08Rik-004,ENSMUST00000198134_1700109H08Rik-005	21	16	38	14	6	13
ENSMUSG00000008318_Relt	ENSMUST00000008462_Relt-001,ENSMUST00000136231_Relt-004,ENSMUST00000139604_Relt-006,ENSMUST00000142885_Relt-003,ENSMUST00000155413_Relt-002,ENSMUST00000156855_Relt-005	59	16	9	14	14	7
ENSMUSG00000008333_Snrpb2	ENSMUST00000008477_Snrpb2-001,ENSMUST00000126763_Snrpb2-004,ENSMUST00000127760_Snrpb2-005,ENSMUST00000134091_Snrpb2-003,ENSMUST00000139114_Snrpb2-002	101	87	77	45	29	19
ENSMUSG00000008348_Ubc	ENSMUST00000108707_Ubc-003,ENSMUST00000136312_Ubc-001,ENSMUST00000156249_Ubc-002	2252	701.99	930	308	293	138
ENSMUSG00000008373_Prpf31	ENSMUST00000008517_Prpf31-001,ENSMUST00000108636_Prpf31-004,ENSMUST00000125782_Prpf31-003,ENSMUST00000134047_Prpf31-005,ENSMUST00000143231_Prpf31-002,ENSMUST00000179769_Prpf31-201	226	120	116	65	112	61
ENSMUSG00000008384_Sertad1	ENSMUST00000008528_Sertad1-001,ENSMUST00000135881_Sertad1-002	11	7	5	2	9	6
ENSMUSG00000008393_Carhsp1	ENSMUST00000008537_Carhsp1-201	29	18.02	25	3	18	6.01
ENSMUSG00000008398_Elk3	ENSMUST00000008542_Elk3-001,ENSMUST00000129827_Elk3-005,ENSMUST00000133365_Elk3-004,ENSMUST00000151153_Elk3-002	36	29	25	19	12	12
ENSMUSG00000008429_Herpud2	ENSMUST00000008573_Herpud2-201	243	103	104	69	29	20
ENSMUSG00000008435_Rdh13	ENSMUST00000008579_Rdh13-001,ENSMUST00000119485_Rdh13-002,ENSMUST00000128299_Rdh13-004,ENSMUST00000138798_Rdh13-006,ENSMUST00000147599_Rdh13-003,ENSMUST00000154033_Rdh13-005	56	39	12	33	22	20
ENSMUSG00000008438_Adam21	ENSMUST00000008582_Adam21-001	2	10	0	8	6	4
ENSMUSG00000008450_Nutf2	ENSMUST00000008594_Nutf2-201	56.37	62.75	60.63	23.9	20.76	17.86
ENSMUSG00000008461_Fut1	ENSMUST00000008605_Fut1-201	2	5	7	8	13	20
ENSMUSG00000008475_Arpc5	ENSMUST00000077755_Arpc5-001,ENSMUST00000097536_Arpc5-003,ENSMUST00000143008_Arpc5-002	63	33	28	21	19	7
ENSMUSG00000008482_Rnf151	ENSMUST00000008626_Rnf151-201	1	2	0	2	2	0
ENSMUSG00000008489_Elavl2	ENSMUST00000008633_Elavl2-002,ENSMUST00000102799_Elavl2-001,ENSMUST00000107109_Elavl2-004,ENSMUST00000107110_Elavl2-008,ENSMUST00000107111_Elavl2-005,ENSMUST00000107116_Elavl2-007,ENSMUST00000107118_Elavl2-011,ENSMUST00000107120_Elavl2-003,ENSMUST00000107124_Elavl2-201,ENSMUST00000128599_Elavl2-012,ENSMUST00000144769_Elavl2-009,ENSMUST00000147611_Elavl2-010,ENSMUST00000176151_Elavl2-006,ENSMUST00…	83	55	74	32	21	28
ENSMUSG00000008496_Pou2f2	ENSMUST00000098679_Pou2f2-003,ENSMUST00000108413_Pou2f2-007,ENSMUST00000108415_Pou2f2-005,ENSMUST00000108416_Pou2f2-008,ENSMUST00000108417_Pou2f2-002,ENSMUST00000108418_Pou2f2-004,ENSMUST00000147146_Pou2f2-009,ENSMUST00000175754_Pou2f2-006,ENSMUST00000175774_Pou2f2-001,ENSMUST00000176408_Pou2f2-010	22	9	16	21	22	20
ENSMUSG00000008540_Mgst1	ENSMUST00000008684_Mgst1-001,ENSMUST00000118091_Mgst1-005,ENSMUST00000120230_Mgst1-004,ENSMUST00000120302_Mgst1-003,ENSMUST00000120939_Mgst1-007,ENSMUST00000125810_Mgst1-006,ENSMUST00000140932_Mgst1-002,ENSMUST00000204628_Mgst1-008	69	33	20	10	6	8
ENSMUSG00000008575_Nfib	ENSMUST00000050872_Nfib-201,ENSMUST00000064770_Nfib-202,ENSMUST00000107245_Nfib-001,ENSMUST00000107246_Nfib-007,ENSMUST00000107247_Nfib-003,ENSMUST00000107248_Nfib-002,ENSMUST00000122918_Nfib-006,ENSMUST00000135024_Nfib-008,ENSMUST00000140874_Nfib-005,ENSMUST00000148982_Nfib-011,ENSMUST00000152588_Nfib-009,ENSMUST00000155821_Nfib-010	1065	437	652	285	166	120
ENSMUSG00000008590_Htr3b	ENSMUST00000008734_Htr3b-201	0	7	3	7	12	14
ENSMUSG00000008601_Rab25	ENSMUST00000008745_Rab25-001,ENSMUST00000131775_Rab25-002,ENSMUST00000141371_Rab25-004,ENSMUST00000149724_Rab25-003	0	1	0	4	2	1
ENSMUSG00000008604_Ubqln4	ENSMUST00000008748_Ubqln4-001,ENSMUST00000192687_Ubqln4-003,ENSMUST00000192962_Ubqln4-004,ENSMUST00000194303_Ubqln4-002,ENSMUST00000195498_Ubqln4-005	185	65	96	46	55	43
ENSMUSG00000008658_Rbfox1	ENSMUST00000056416_Rbfox1-201,ENSMUST00000115841_Rbfox1-202	414	182	256	121	99	70
ENSMUSG00000008668_Rps18	ENSMUST00000008812_Rps18-001,ENSMUST00000172550_Rps18-007,ENSMUST00000172799_Rps18-002,ENSMUST00000173323_Rps18-013,ENSMUST00000174175_Rps18-005,ENSMUST00000174609_Rps18-006,ENSMUST00000174620_Rps18-012,ENSMUST00000174662_Rps18-003,ENSMUST00000174745_Rps18-011,ENSMUST00000174758_Rps18-008	263.35	95.44	143.08	51.24	54.38	36.5
ENSMUSG00000008682_Rpl10	ENSMUST00000008826_Rpl10-001,ENSMUST00000074085_Rpl10-002,ENSMUST00000125775_Rpl10-005,ENSMUST00000134330_Rpl10-009,ENSMUST00000135690_Rpl10-011,ENSMUST00000138954_Rpl10-006,ENSMUST00000142142_Rpl10-007,ENSMUST00000144434_Rpl10-008,ENSMUST00000146584_Rpl10-010,ENSMUST00000149171_Rpl10-004,ENSMUST00000151702_Rpl10-003	216.46	123.79	154.18	64.76	29.07	24.78
ENSMUSG00000008683_Rps15a	ENSMUST00000106588_Rps15a-004,ENSMUST00000106590_Rps15a-005,ENSMUST00000128482_Rps15a-003,ENSMUST00000131374_Rps15a-001,ENSMUST00000131840_Rps15a-002,ENSMUST00000134270_Rps15a-006,ENSMUST00000172457_Rps15a-201	166	101	88.16	74.64	46	31
ENSMUSG00000008690_Ncaph2	ENSMUST00000036987_Ncaph2-004,ENSMUST00000074552_Ncaph2-001,ENSMUST00000088717_Ncaph2-002,ENSMUST00000123889_Ncaph2-005,ENSMUST00000134900_Ncaph2-008,ENSMUST00000136638_Ncaph2-011,ENSMUST00000140665_Ncaph2-013,ENSMUST00000141643_Ncaph2-006,ENSMUST00000145259_Ncaph2-003,ENSMUST00000145793_Ncaph2-007,ENSMUST00000147207_Ncaph2-009,ENSMUST00000147733_Ncaph2-012,ENSMUST00000151523_Ncaph2-010	165.79	86.13	75	51.49	39.47	35.95
ENSMUSG00000008730_Hipk1	ENSMUST00000029438_Hipk1-003,ENSMUST00000106845_Hipk1-005,ENSMUST00000118317_Hipk1-001,ENSMUST00000126351_Hipk1-007,ENSMUST00000135634_Hipk1-006,ENSMUST00000137078_Hipk1-002,ENSMUST00000200071_Hipk1-004	1072	472	504	251	192	120.94
ENSMUSG00000008734_Gprc5b	ENSMUST00000008878_Gprc5b-001,ENSMUST00000207582_Gprc5b-004,ENSMUST00000207614_Gprc5b-003,ENSMUST00000208394_Gprc5b-002	1588.42	559.14	749.81	354.42	296.09	183.72
ENSMUSG00000008763_Man1a2	ENSMUST00000008907_Man1a2-001,ENSMUST00000123442_Man1a2-003,ENSMUST00000130066_Man1a2-006,ENSMUST00000133642_Man1a2-004,ENSMUST00000146818_Man1a2-002,ENSMUST00000196250_Man1a2-007	929	391	523	268	190	125
ENSMUSG00000008789_Ceacam5	ENSMUST00000081907_Ceacam5-001	0	6	0	3	5	6
ENSMUSG00000008813_Tppp2	ENSMUST00000008957_Tppp2-201,ENSMUST00000177625_Tppp2-202	0	0	0	0	0	0
ENSMUSG00000008822_Acyp1	ENSMUST00000008966_Acyp1-001,ENSMUST00000065913_Acyp1-002,ENSMUST00000117138_Acyp1-004,ENSMUST00000121930_Acyp1-003	63	43	26	16	15	9
ENSMUSG00000008843_Cldn13	ENSMUST00000008987_Cldn13-001	0	3	3	3	7	3
ENSMUSG00000008845_Cd163	ENSMUST00000032234_Cd163-001,ENSMUST00000112541_Cd163-002,ENSMUST00000203210_Cd163-003	13	13	5	9	11	10
ENSMUSG00000008855_Hdac5	ENSMUST00000008999_Hdac5-002,ENSMUST00000107150_Hdac5-019,ENSMUST00000107151_Hdac5-003,ENSMUST00000107152_Hdac5-001,ENSMUST00000124077_Hdac5-007,ENSMUST00000125072_Hdac5-004,ENSMUST00000126453_Hdac5-011,ENSMUST00000128686_Hdac5-006,ENSMUST00000131254_Hdac5-009,ENSMUST00000133651_Hdac5-010,ENSMUST00000136304_Hdac5-015,ENSMUST00000137787_Hdac5-014,ENSMUST00000140481_Hdac5-013,ENSMUST00000140962_Hda…	329	110	174	49	89	44
ENSMUSG00000008859_Rala	ENSMUST00000009003_Rala-001	454	196	244	91	83	52
ENSMUSG00000008874_Clec3a	ENSMUST00000009018_Clec3a-001	0	0	0	2	0	3
ENSMUSG00000008892_Vdac3	ENSMUST00000009036_Vdac3-201,ENSMUST00000179233_Vdac3-202	722.63	236.6	324.51	137.48	101.82	62.95
ENSMUSG00000008932_Slc1a7	ENSMUST00000106713_Slc1a7-001,ENSMUST00000124190_Slc1a7-002	1	1	0	1	4	5
ENSMUSG00000008958_Vps72	ENSMUST00000009102_Vps72-001,ENSMUST00000125548_Vps72-004,ENSMUST00000136076_Vps72-003,ENSMUST00000139296_Vps72-002,ENSMUST00000152333_Vps72-005	152	64	74	33	80	51
ENSMUSG00000008976_Gabpa	ENSMUST00000009120_Gabpa-001,ENSMUST00000114184_Gabpa-002,ENSMUST00000126031_Gabpa-004,ENSMUST00000139101_Gabpa-005,ENSMUST00000148035_Gabpa-003	452	189	242	113	69	71
ENSMUSG00000008999_Bmp7	ENSMUST00000009143_Bmp7-001,ENSMUST00000137247_Bmp7-002	11	9	0	8	27	9
ENSMUSG00000009013_Dynll1	ENSMUST00000009157_Dynll1-001,ENSMUST00000112090_Dynll1-003,ENSMUST00000123292_Dynll1-005,ENSMUST00000125959_Dynll1-002,ENSMUST00000127552_Dynll1-004,ENSMUST00000202980_Dynll1-006	430	215	243	90	102	51
ENSMUSG00000009030_Pdcl	ENSMUST00000009174_Pdcl-001,ENSMUST00000112940_Pdcl-002,ENSMUST00000138314_Pdcl-004,ENSMUST00000147703_Pdcl-003	562	245	229	143	144	94
ENSMUSG00000009035_Tmem184b	ENSMUST00000074991_Tmem184b-201,ENSMUST00000178522_Tmem184b-202	536	168	226	70	99	60
ENSMUSG00000009047_Gm5965	ENSMUST00000009191_Gm5965-201	0	4	0	0	0	0
ENSMUSG00000009070_Rsph14	ENSMUST00000009214_Rsph14-001,ENSMUST00000159761_Rsph14-002,ENSMUST00000159994_Rsph14-004,ENSMUST00000160072_Rsph14-005,ENSMUST00000160450_Rsph14-003,ENSMUST00000166088_Rsph14-201,ENSMUST00000179546_Rsph14-202	2	5	0	3	13	6
ENSMUSG00000009073_Nf2	ENSMUST00000053079_Nf2-004,ENSMUST00000056290_Nf2-002,ENSMUST00000093374_Nf2-013,ENSMUST00000109908_Nf2-003,ENSMUST00000109910_Nf2-001,ENSMUST00000124878_Nf2-005,ENSMUST00000137926_Nf2-012,ENSMUST00000141342_Nf2-009,ENSMUST00000152656_Nf2-008,ENSMUST00000155600_Nf2-006,ENSMUST00000164190_Nf2-007,ENSMUST00000167480_Nf2-011,ENSMUST00000172305_Nf2-010	321	113	101	69	62	48
ENSMUSG00000009075_Cabp7	ENSMUST00000009219_Cabp7-001	207.14	70.86	96.51	53.93	45	40
ENSMUSG00000009076_Zmat5	ENSMUST00000009220_Zmat5-001,ENSMUST00000141970_Zmat5-002,ENSMUST00000154341_Zmat5-003	18.86	7.14	7.49	3.07	2	1
ENSMUSG00000009079_Ewsr1	ENSMUST00000063232_Ewsr1-010,ENSMUST00000073308_Ewsr1-007,ENSMUST00000079949_Ewsr1-002,ENSMUST00000093365_Ewsr1-004,ENSMUST00000102930_Ewsr1-009,ENSMUST00000130060_Ewsr1-005,ENSMUST00000130118_Ewsr1-003,ENSMUST00000139886_Ewsr1-013,ENSMUST00000141002_Ewsr1-012,ENSMUST00000144238_Ewsr1-011,ENSMUST00000150168_Ewsr1-006,ENSMUST00000151497_Ewsr1-001,ENSMUST00000151847_Ewsr1-008	943.97	382.96	593.86	255.66	239	158.42
ENSMUSG00000009090_Ap1b1	ENSMUST00000009234_Ap1b1-201,ENSMUST00000101613_Ap1b1-002,ENSMUST00000109897_Ap1b1-001,ENSMUST00000133007_Ap1b1-006,ENSMUST00000133014_Ap1b1-007,ENSMUST00000137292_Ap1b1-008,ENSMUST00000142325_Ap1b1-005,ENSMUST00000144426_Ap1b1-003,ENSMUST00000145704_Ap1b1-004	707	212	322	117	154	64
ENSMUSG00000009092_Derl3	ENSMUST00000009236_Derl3-201	2	3	0	4	7	3
ENSMUSG00000009093_Gstt4	ENSMUST00000159241_Gstt4-002,ENSMUST00000160211_Gstt4-001	0	0	0	1	0	0
ENSMUSG00000009097_Tbx1	ENSMUST00000009241_Tbx1-201	2	1	6	4	4	6
ENSMUSG00000009108_Gnat2	ENSMUST00000058669_Gnat2-001,ENSMUST00000130013_Gnat2-002,ENSMUST00000131856_Gnat2-004,ENSMUST00000142568_Gnat2-005,ENSMUST00000145101_Gnat2-003,ENSMUST00000151326_Gnat2-006	1	5	0	4	1	3
ENSMUSG00000009112_Bcl2l13	ENSMUST00000009256_Bcl2l13-001,ENSMUST00000203037_Bcl2l13-003,ENSMUST00000203584_Bcl2l13-004,ENSMUST00000204004_Bcl2l13-002	173	92	85	59.79	68.53	32.03
ENSMUSG00000009114_2610028H24Rik	ENSMUST00000092406_2610028H24Rik-001,ENSMUST00000105415_2610028H24Rik-002	0	1.17	0	0	1.11	0
ENSMUSG00000009115_Spatc1l	ENSMUST00000009259_Spatc1l-001,ENSMUST00000105414_Spatc1l-002	1	0	0	0	3	1
ENSMUSG00000009145_Dqx1	ENSMUST00000077502_Dqx1-001,ENSMUST00000204803_Dqx1-002	0	3	4	6	3	4
ENSMUSG00000009185_Ccl8	ENSMUST00000009329_Ccl8-001	0	0	0	0	0	0
ENSMUSG00000009207_Lnp	ENSMUST00000064503_Lnp-001,ENSMUST00000102676_Lnp-004,ENSMUST00000111993_Lnp-013,ENSMUST00000127168_Lnp-005,ENSMUST00000130232_Lnp-009,ENSMUST00000130586_Lnp-012,ENSMUST00000134168_Lnp-007,ENSMUST00000134641_Lnp-002,ENSMUST00000134764_Lnp-006,ENSMUST00000145293_Lnp-008,ENSMUST00000145933_Lnp-010,ENSMUST00000154706_Lnp-003,ENSMUST00000155006_Lnp-011	318	184	123	119	79	59
ENSMUSG00000009210_Prr29	ENSMUST00000009354_Prr29-001,ENSMUST00000106816_Prr29-002,ENSMUST00000185986_Prr29-006,ENSMUST00000188561_Prr29-007,ENSMUST00000190268_Prr29-005,ENSMUST00000190795_Prr29-004	0	0	0	3	1	4
ENSMUSG00000009214_Tmem8c	ENSMUST00000009358_Tmem8c-001,ENSMUST00000163967_Tmem8c-201	0	0	3	1	1	1
ENSMUSG00000009216_Fam163b	ENSMUST00000151224_Fam163b-001	18	20	20	24	17	12
ENSMUSG00000009246_Trpm5	ENSMUST00000009390_Trpm5-001,ENSMUST00000126776_Trpm5-005,ENSMUST00000133027_Trpm5-006,ENSMUST00000136602_Trpm5-008,ENSMUST00000146075_Trpm5-004,ENSMUST00000148715_Trpm5-007,ENSMUST00000150589_Trpm5-003,ENSMUST00000150867_Trpm5-002	0	3	6	4	14	15
ENSMUSG00000009248_Ascl2	ENSMUST00000009392_Ascl2-001,ENSMUST00000121862_Ascl2-002	1	1	0	3	8	3
ENSMUSG00000009281_Rarres2	ENSMUST00000009425_Rarres2-005,ENSMUST00000203541_Rarres2-002,ENSMUST00000204182_Rarres2-003,ENSMUST00000204267_Rarres2-001,ENSMUST00000204930_Rarres2-004	29.98	15.62	9	6.53	14.73	10.62
ENSMUSG00000009291_Pttg1ip	ENSMUST00000009435_Pttg1ip-001,ENSMUST00000159116_Pttg1ip-007,ENSMUST00000161165_Pttg1ip-006,ENSMUST00000161789_Pttg1ip-002,ENSMUST00000162429_Pttg1ip-003,ENSMUST00000162598_Pttg1ip-004,ENSMUST00000162895_Pttg1ip-008,ENSMUST00000162943_Pttg1ip-005,ENSMUST00000167006_Pttg1ip-009	188	75	95	65	23	18
ENSMUSG00000009292_Trpm2	ENSMUST00000105399_Trpm2-003,ENSMUST00000105400_Trpm2-002,ENSMUST00000105401_Trpm2-001,ENSMUST00000126206_Trpm2-007,ENSMUST00000138238_Trpm2-006,ENSMUST00000140471_Trpm2-005,ENSMUST00000153842_Trpm2-004,ENSMUST00000154996_Trpm2-008	222	102	108	64	66	44
ENSMUSG00000009293_Ube2g2	ENSMUST00000172772_Ube2g2-002,ENSMUST00000172813_Ube2g2-004,ENSMUST00000173360_Ube2g2-005,ENSMUST00000174510_Ube2g2-001,ENSMUST00000174546_Ube2g2-003	66	35	49.03	16	10	23
ENSMUSG00000009350_Mpo	ENSMUST00000020779_Mpo-001,ENSMUST00000107930_Mpo-005,ENSMUST00000121303_Mpo-003,ENSMUST00000143021_Mpo-002,ENSMUST00000146650_Mpo-004,ENSMUST00000167903_Mpo-006	0	4	1	5	15	15
ENSMUSG00000009356_Lpo	ENSMUST00000103177_Lpo-001,ENSMUST00000136446_Lpo-003,ENSMUST00000157004_Lpo-002	4	4	0	2	8	10
ENSMUSG00000009376_Met	ENSMUST00000080469_Met-201,ENSMUST00000115442_Met-003,ENSMUST00000115443_Met-001,ENSMUST00000140070_Met-004,ENSMUST00000145473_Met-002,ENSMUST00000148903_Met-005,ENSMUST00000152802_Met-006	2	8	9	12	7	15
ENSMUSG00000009378_Slc16a12	ENSMUST00000009522_Slc16a12-001	7	4	5	7	10	6
ENSMUSG00000009394_Syn2	ENSMUST00000009538_Syn2-001,ENSMUST00000169345_Syn2-201,ENSMUST00000203450_Syn2-004,ENSMUST00000203707_Syn2-006,ENSMUST00000203768_Syn2-002,ENSMUST00000204617_Syn2-003,ENSMUST00000204726_Syn2-005	493	211	318	118	98	53
ENSMUSG00000009406_Elk1	ENSMUST00000009550_Elk1-001,ENSMUST00000148133_Elk1-002	169	62	87	28	37	29
ENSMUSG00000009418_Nav1	ENSMUST00000040599_Nav1-201,ENSMUST00000067414_Nav1-001,ENSMUST00000187311_Nav1-007,ENSMUST00000189252_Nav1-006,ENSMUST00000189362_Nav1-003,ENSMUST00000190130_Nav1-004,ENSMUST00000190298_Nav1-002,ENSMUST00000190735_Nav1-005	552.45	206.74	293.18	146	137.81	104.58
ENSMUSG00000009470_Tnpo1	ENSMUST00000109399_Tnpo1-002,ENSMUST00000109401_Tnpo1-001,ENSMUST00000179271_Tnpo1-004,ENSMUST00000179301_Tnpo1-003	659.95	343.95	378	170	81	80
ENSMUSG00000009471_Myod1	ENSMUST00000072514_Myod1-201	3	2	0	6	8	2
ENSMUSG00000009487_Otog	ENSMUST00000164538_Otog-201	0	3	0	6	22	12
ENSMUSG00000009535_Rnmt	ENSMUST00000009679_Rnmt-001,ENSMUST00000025427_Rnmt-002,ENSMUST00000129849_Rnmt-007,ENSMUST00000131075_Rnmt-005,ENSMUST00000139111_Rnmt-006,ENSMUST00000139554_Rnmt-008,ENSMUST00000148937_Rnmt-004,ENSMUST00000151833_Rnmt-003	317	170	159	97	76	47
ENSMUSG00000009545_Kcnq1	ENSMUST00000009689_Kcnq1-001,ENSMUST00000185383_Kcnq1-007,ENSMUST00000186284_Kcnq1-004,ENSMUST00000186288_Kcnq1-002,ENSMUST00000186488_Kcnq1-006,ENSMUST00000186798_Kcnq1-003,ENSMUST00000187213_Kcnq1-005	4	6	0	10	10	10
ENSMUSG00000009549_Srp14	ENSMUST00000009693_Srp14-001,ENSMUST00000110862_Srp14-003,ENSMUST00000138189_Srp14-002,ENSMUST00000149615_Srp14-004	554	255	309	94	116	62
ENSMUSG00000009551_6330409D20Rik	ENSMUST00000009695_6330409D20Rik-001,ENSMUST00000151536_6330409D20Rik-002	2	2	2	3	2	0
ENSMUSG00000009555_Cdk9	ENSMUST00000009699_Cdk9-001,ENSMUST00000120105_Cdk9-002,ENSMUST00000123170_Cdk9-006,ENSMUST00000125058_Cdk9-005,ENSMUST00000128265_Cdk9-008,ENSMUST00000130399_Cdk9-009,ENSMUST00000144210_Cdk9-007,ENSMUST00000154131_Cdk9-004,ENSMUST00000155205_Cdk9-003	119	42	80	37	45	31
ENSMUSG00000009563_Tor2a	ENSMUST00000009707_Tor2a-001,ENSMUST00000123624_Tor2a-004,ENSMUST00000140999_Tor2a-003,ENSMUST00000149720_Tor2a-007,ENSMUST00000149987_Tor2a-006,ENSMUST00000156617_Tor2a-002,ENSMUST00000175763_Tor2a-009,ENSMUST00000177382_Tor2a-008	27.97	22	8	21	12	17
ENSMUSG00000009566_Fpgs	ENSMUST00000028148_Fpgs-001,ENSMUST00000123171_Fpgs-005,ENSMUST00000127812_Fpgs-009,ENSMUST00000130164_Fpgs-002,ENSMUST00000132327_Fpgs-003,ENSMUST00000142186_Fpgs-004,ENSMUST00000143743_Fpgs-010,ENSMUST00000146498_Fpgs-008,ENSMUST00000149491_Fpgs-007,ENSMUST00000156792_Fpgs-006	20	6	9	10	13	10
ENSMUSG00000009569_Mkl2	ENSMUST00000009713_Mkl2-003,ENSMUST00000056715_Mkl2-201,ENSMUST00000115809_Mkl2-004,ENSMUST00000149359_Mkl2-001	439	165	244	103	75	35
ENSMUSG00000009575_Cbx5	ENSMUST00000108813_Cbx5-002,ENSMUST00000118152_Cbx5-001,ENSMUST00000122182_Cbx5-003,ENSMUST00000127191_Cbx5-004	836	394	474	278	159	136
ENSMUSG00000009580_Odam	ENSMUST00000113274_Odam-002,ENSMUST00000129757_Odam-001	0	1	0	1	0	0
ENSMUSG00000009585_Apobec3	ENSMUST00000023054_Apobec3-004,ENSMUST00000109620_Apobec3-201,ENSMUST00000165537_Apobec3-202,ENSMUST00000175714_Apobec3-001,ENSMUST00000175752_Apobec3-002,ENSMUST00000175801_Apobec3-009,ENSMUST00000175827_Apobec3-008,ENSMUST00000175849_Apobec3-010,ENSMUST00000176325_Apobec3-006,ENSMUST00000176644_Apobec3-003,ENSMUST00000176823_Apobec3-013,ENSMUST00000176868_Apobec3-012,ENSMUST00000176904_Apobec3-…	19	12	1	8	13	4
ENSMUSG00000009588_St6galnac1	ENSMUST00000009732_St6galnac1-001	1	3	1	5	18.62	15.48
ENSMUSG00000009596_Taf7l	ENSMUST00000009740_Taf7l-001,ENSMUST00000113223_Taf7l-002,ENSMUST00000131311_Taf7l-003	0	0	0	3	0	0
ENSMUSG00000009614_Sardh	ENSMUST00000091224_Sardh-002,ENSMUST00000102886_Sardh-001,ENSMUST00000127805_Sardh-009,ENSMUST00000129975_Sardh-004,ENSMUST00000139312_Sardh-003,ENSMUST00000142136_Sardh-010,ENSMUST00000144448_Sardh-008,ENSMUST00000147089_Sardh-007,ENSMUST00000149733_Sardh-005,ENSMUST00000156434_Sardh-006	58	29	10	16	16	14
ENSMUSG00000009621_Vav2	ENSMUST00000056176_Vav2-001,ENSMUST00000132642_Vav2-003,ENSMUST00000135584_Vav2-006,ENSMUST00000146843_Vav2-007,ENSMUST00000148067_Vav2-004,ENSMUST00000149758_Vav2-005,ENSMUST00000185188_Vav2-002	41	32	44	22	32	18
ENSMUSG00000009628_Tex15	ENSMUST00000009772_Tex15-003,ENSMUST00000124496_Tex15-002,ENSMUST00000124501_Tex15-001,ENSMUST00000149399_Tex15-004	18	19	4	27	23	10
ENSMUSG00000009630_Ppp2cb	ENSMUST00000009774_Ppp2cb-201	405	147.85	171	73	47	41
ENSMUSG00000009633_G0s2	ENSMUST00000009777_G0s2-001	24	21	25	4	8	7
ENSMUSG00000009640_Dmap1	ENSMUST00000102687_Dmap1-001,ENSMUST00000123586_Dmap1-006,ENSMUST00000127750_Dmap1-004,ENSMUST00000129510_Dmap1-003,ENSMUST00000134642_Dmap1-005,ENSMUST00000135582_Dmap1-002	54	18	24	20	25	24
ENSMUSG00000009646_Pla2g12b	ENSMUST00000009790_Pla2g12b-001,ENSMUST00000162643_Pla2g12b-002	0	1	0	0	2	3
ENSMUSG00000009647_Mcu	ENSMUST00000009791_Mcu-004,ENSMUST00000020312_Mcu-001,ENSMUST00000161168_Mcu-002,ENSMUST00000161435_Mcu-003,ENSMUST00000162012_Mcu-005	105	51	37	26	35	22
ENSMUSG00000009654_Oit3	ENSMUST00000009798_Oit3-001,ENSMUST00000162493_Oit3-002	0	0	1	1	3	3
ENSMUSG00000009670_Tex11	ENSMUST00000009814_Tex11-201,ENSMUST00000113716_Tex11-002,ENSMUST00000113718_Tex11-001	0	0	0	1	0	0
ENSMUSG00000009681_Bcr	ENSMUST00000164107_Bcr-201	386	140	234	87	63	51
ENSMUSG00000009687_Fxyd5	ENSMUST00000009831_Fxyd5-011,ENSMUST00000159753_Fxyd5-009,ENSMUST00000159924_Fxyd5-007,ENSMUST00000160006_Fxyd5-010,ENSMUST00000160689_Fxyd5-008,ENSMUST00000161259_Fxyd5-004,ENSMUST00000161684_Fxyd5-001,ENSMUST00000161805_Fxyd5-002,ENSMUST00000162087_Fxyd5-005,ENSMUST00000162116_Fxyd5-006,ENSMUST00000162250_Fxyd5-012,ENSMUST00000162733_Fxyd5-003,ENSMUST00000202395_Fxyd5-013,ENSMUST00000205301_Fxy…	12	6	12	5	25	11
ENSMUSG00000009731_Kcnd1	ENSMUST00000009875_Kcnd1-001,ENSMUST00000125440_Kcnd1-002	46	18	34	7	19	12
ENSMUSG00000009733_Tfcp2	ENSMUST00000009877_Tfcp2-201	96	22	43	24	15	4
ENSMUSG00000009734_Pou6f2	ENSMUST00000139064_Pou6f2-001,ENSMUST00000175703_Pou6f2-003,ENSMUST00000175768_Pou6f2-002,ENSMUST00000176795_Pou6f2-004,ENSMUST00000176898_Pou6f2-005,ENSMUST00000184299_Pou6f2-201	1	20	11	23	30	18
ENSMUSG00000009739_Pou6f1	ENSMUST00000058274_Pou6f1-201,ENSMUST00000073837_Pou6f1-001,ENSMUST00000176140_Pou6f1-004,ENSMUST00000176271_Pou6f1-005,ENSMUST00000176300_Pou6f1-003,ENSMUST00000177202_Pou6f1-002,ENSMUST00000177247_Pou6f1-008,ENSMUST00000177335_Pou6f1-007,ENSMUST00000177505_Pou6f1-009,ENSMUST00000205510_Pou6f1-010	126.65	55	57	43	46	36.72
ENSMUSG00000009741_Ubp1	ENSMUST00000009885_Ubp1-201,ENSMUST00000084885_Ubp1-202,ENSMUST00000116492_Ubp1-203	217.99	100.35	181.66	82.77	60.84	15.92
ENSMUSG00000009772_Nuak2	ENSMUST00000072177_Nuak2-002,ENSMUST00000082125_Nuak2-001,ENSMUST00000128661_Nuak2-003,ENSMUST00000133246_Nuak2-004	8	6	3	5	14	14
ENSMUSG00000009828_Ick	ENSMUST00000009972_Ick-003,ENSMUST00000044551_Ick-001,ENSMUST00000117330_Ick-006,ENSMUST00000118869_Ick-004,ENSMUST00000125615_Ick-008,ENSMUST00000142402_Ick-005,ENSMUST00000142776_Ick-002,ENSMUST00000149821_Ick-007	96	59	124	64	60	52
ENSMUSG00000009863_Sdhb	ENSMUST00000010007_Sdhb-001,ENSMUST00000125780_Sdhb-002,ENSMUST00000129181_Sdhb-003	317	124	152	73	44	28
ENSMUSG00000009876_Cox4i2	ENSMUST00000010020_Cox4i2-001,ENSMUST00000109821_Cox4i2-002	26	2	8	2	3	0
ENSMUSG00000009894_Snap47	ENSMUST00000010038_Snap47-001,ENSMUST00000120940_Snap47-006,ENSMUST00000125846_Snap47-007,ENSMUST00000132969_Snap47-002,ENSMUST00000136436_Snap47-004,ENSMUST00000145550_Snap47-005,ENSMUST00000150297_Snap47-008,ENSMUST00000156146_Snap47-003	609	218	300	144	71.36	47
ENSMUSG00000009900_Wnt3a	ENSMUST00000010044_Wnt3a-001	0	2	6	6	16	12
ENSMUSG00000009905_Kdsr	ENSMUST00000010049_Kdsr-001,ENSMUST00000187319_Kdsr-002,ENSMUST00000187617_Kdsr-003	406	196	196	113	77	48
ENSMUSG00000009907_Vps4b	ENSMUST00000094646_Vps4b-001,ENSMUST00000112736_Vps4b-002,ENSMUST00000126057_Vps4b-003,ENSMUST00000127606_Vps4b-004,ENSMUST00000147705_Vps4b-005,ENSMUST00000190531_Vps4b-006	263	113	147	71	45	43
ENSMUSG00000009927_Rps25	ENSMUST00000080300_Rps25-201	65	43	61.26	30.89	6	5
ENSMUSG00000009941_Nxf2	ENSMUST00000010085_Nxf2-003,ENSMUST00000113187_Nxf2-002,ENSMUST00000113189_Nxf2-001,ENSMUST00000143059_Nxf2-004	0	1	0	0	1	0
ENSMUSG00000009995_Taz	ENSMUST00000069722_Taz-001,ENSMUST00000114180_Taz-015,ENSMUST00000114182_Taz-021,ENSMUST00000124200_Taz-002,ENSMUST00000124915_Taz-008,ENSMUST00000125972_Taz-017,ENSMUST00000131116_Taz-007,ENSMUST00000132437_Taz-014,ENSMUST00000134432_Taz-009,ENSMUST00000134914_Taz-016,ENSMUST00000134936_Taz-006,ENSMUST00000135012_Taz-011,ENSMUST00000135504_Taz-020,ENSMUST00000146260_Taz-012,ENSMUST00000147844_Ta…	125	46	99	43	33	20
ENSMUSG00000010021_Kif19a	ENSMUST00000084368_Kif19a-006,ENSMUST00000126555_Kif19a-001,ENSMUST00000131782_Kif19a-004,ENSMUST00000134165_Kif19a-007,ENSMUST00000137326_Kif19a-002,ENSMUST00000138340_Kif19a-005,ENSMUST00000138804_Kif19a-003	3	3	0	3	4	5
ENSMUSG00000010025_Aldh3a2	ENSMUST00000066277_Aldh3a2-001,ENSMUST00000074127_Aldh3a2-002,ENSMUST00000108715_Aldh3a2-003,ENSMUST00000128991_Aldh3a2-006,ENSMUST00000141368_Aldh3a2-007,ENSMUST00000147291_Aldh3a2-004,ENSMUST00000149298_Aldh3a2-005,ENSMUST00000208086_Aldh3a2-008	171	84	104	40	32	21
ENSMUSG00000010044_Zmynd10	ENSMUST00000010188_Zmynd10-001,ENSMUST00000192445_Zmynd10-005,ENSMUST00000193303_Zmynd10-002,ENSMUST00000195158_Zmynd10-004,ENSMUST00000195627_Zmynd10-003	0	0	0	1	0	3
ENSMUSG00000010045_Tmem115	ENSMUST00000010189_Tmem115-001	89	26	31	21	17	21
ENSMUSG00000010047_Hyal2	ENSMUST00000010191_Hyal2-201,ENSMUST00000192887_Hyal2-002,ENSMUST00000193747_Hyal2-006,ENSMUST00000194794_Hyal2-003,ENSMUST00000195667_Hyal2-005,ENSMUST00000195681_Hyal2-007,ENSMUST00000195752_Hyal2-001	46	6	16	14	19	9
ENSMUSG00000010048_Ifrd2	ENSMUST00000010192_Ifrd2-002,ENSMUST00000192888_Ifrd2-005,ENSMUST00000193140_Ifrd2-006,ENSMUST00000193153_Ifrd2-003,ENSMUST00000194932_Ifrd2-001,ENSMUST00000195725_Ifrd2-004,ENSMUST00000195746_Ifrd2-007	9	10	5	0	4	3
ENSMUSG00000010051_Hyal1	ENSMUST00000010195_Hyal1-001,ENSMUST00000112387_Hyal1-002,ENSMUST00000123005_Hyal1-005,ENSMUST00000144392_Hyal1-006,ENSMUST00000184695_Hyal1-007	35.99	14.65	11.87	16.18	16.47	9.85
ENSMUSG00000010054_Tusc2	ENSMUST00000010198_Tusc2-001,ENSMUST00000193292_Tusc2-003,ENSMUST00000193418_Tusc2-002	152	51	101	30	28	40
ENSMUSG00000010057_Nprl2	ENSMUST00000010201_Nprl2-001,ENSMUST00000192951_Nprl2-005,ENSMUST00000193628_Nprl2-002,ENSMUST00000194848_Nprl2-004,ENSMUST00000195370_Nprl2-003	47	22	27	15	2	4
ENSMUSG00000010064_Slc38a3	ENSMUST00000010208_Slc38a3-004,ENSMUST00000167868_Slc38a3-003,ENSMUST00000177567_Slc38a3-001,ENSMUST00000191923_Slc38a3-012,ENSMUST00000192211_Slc38a3-013,ENSMUST00000192323_Slc38a3-007,ENSMUST00000192990_Slc38a3-010,ENSMUST00000193495_Slc38a3-006,ENSMUST00000193932_Slc38a3-002,ENSMUST00000194230_Slc38a3-011,ENSMUST00000194895_Slc38a3-005,ENSMUST00000195033_Slc38a3-009,ENSMUST00000195739_Slc38a3-…	68	38	45	39	30	10
ENSMUSG00000010066_Cacna2d2	ENSMUST00000010210_Cacna2d2-005,ENSMUST00000085092_Cacna2d2-002,ENSMUST00000164988_Cacna2d2-201,ENSMUST00000166799_Cacna2d2-006,ENSMUST00000168532_Cacna2d2-001,ENSMUST00000168959_Cacna2d2-008,ENSMUST00000169354_Cacna2d2-009,ENSMUST00000170737_Cacna2d2-003,ENSMUST00000171809_Cacna2d2-007,ENSMUST00000194842_Cacna2d2-010	2092	669	953	449	269	205
ENSMUSG00000010067_Rassf1	ENSMUST00000010211_Rassf1-004,ENSMUST00000093786_Rassf1-001,ENSMUST00000121635_Rassf1-005,ENSMUST00000122225_Rassf1-002,ENSMUST00000125080_Rassf1-009,ENSMUST00000125386_Rassf1-008,ENSMUST00000129320_Rassf1-007,ENSMUST00000144129_Rassf1-006,ENSMUST00000156198_Rassf1-003,ENSMUST00000191832_Rassf1-011	22.16	26.38	30.89	12	10.73	7.84
ENSMUSG00000010080_Epn3	ENSMUST00000010224_Epn3-002,ENSMUST00000127305_Epn3-001,ENSMUST00000142992_Epn3-004,ENSMUST00000150526_Epn3-003	8	7	12	3	5	8
ENSMUSG00000010086_Rnf112	ENSMUST00000054927_Rnf112-002,ENSMUST00000060255_Rnf112-001,ENSMUST00000102661_Rnf112-003,ENSMUST00000126859_Rnf112-006,ENSMUST00000130648_Rnf112-007,ENSMUST00000136966_Rnf112-005,ENSMUST00000152137_Rnf112-004	291	114	145	79	59	59
ENSMUSG00000010095_Slc3a2	ENSMUST00000010239_Slc3a2-002,ENSMUST00000170157_Slc3a2-001,ENSMUST00000205377_Slc3a2-009,ENSMUST00000205463_Slc3a2-003,ENSMUST00000205538_Slc3a2-006,ENSMUST00000206560_Slc3a2-007,ENSMUST00000206598_Slc3a2-008,ENSMUST00000206797_Slc3a2-005,ENSMUST00000206895_Slc3a2-004	322	115	176	80	72	25
ENSMUSG00000010097_Nxf1	ENSMUST00000010241_Nxf1-001,ENSMUST00000010248_Nxf1-201,ENSMUST00000183780_Nxf1-009,ENSMUST00000183898_Nxf1-008,ENSMUST00000183939_Nxf1-003,ENSMUST00000184387_Nxf1-005,ENSMUST00000184663_Nxf1-004,ENSMUST00000184756_Nxf1-011,ENSMUST00000184808_Nxf1-007,ENSMUST00000184826_Nxf1-010,ENSMUST00000184970_Nxf1-002,ENSMUST00000185056_Nxf1-006	402	100	230	83	60	53
ENSMUSG00000010110_Stx5a	ENSMUST00000010254_Stx5a-004,ENSMUST00000073430_Stx5a-002,ENSMUST00000175642_Stx5a-011,ENSMUST00000175834_Stx5a-017,ENSMUST00000175872_Stx5a-006,ENSMUST00000175901_Stx5a-013,ENSMUST00000176009_Stx5a-015,ENSMUST00000176013_Stx5a-003,ENSMUST00000176093_Stx5a-010,ENSMUST00000176182_Stx5a-016,ENSMUST00000176260_Stx5a-014,ENSMUST00000176314_Stx5a-012,ENSMUST00000176381_Stx5a-001,ENSMUST00000176404_Stx…	174	81	74	46	32	55
ENSMUSG00000010122_Slc47a1	ENSMUST00000010267_Slc47a1-001,ENSMUST00000131723_Slc47a1-002,ENSMUST00000147583_Slc47a1-004,ENSMUST00000148671_Slc47a1-003	1	2	0	3	4	3
ENSMUSG00000010136_Pifo	ENSMUST00000010280_Pifo-001,ENSMUST00000066319_Pifo-002	0	0	0	0	0	1
ENSMUSG00000010142_Tnfrsf13b	ENSMUST00000010286_Tnfrsf13b-001,ENSMUST00000101103_Tnfrsf13b-201,ENSMUST00000123378_Tnfrsf13b-006,ENSMUST00000130708_Tnfrsf13b-005,ENSMUST00000137832_Tnfrsf13b-004,ENSMUST00000139422_Tnfrsf13b-003,ENSMUST00000146033_Tnfrsf13b-002	6	2	4	10	4	7
ENSMUSG00000010154_Spire2	ENSMUST00000010298_Spire2-201	63	10	11	10	5	6
ENSMUSG00000010175_Prox1	ENSMUST00000010319_Prox1-003,ENSMUST00000175916_Prox1-001,ENSMUST00000177288_Prox1-002	187	78	93	75	48	26
ENSMUSG00000010205_Raver1	ENSMUST00000115487_Raver1-201	144	48	70	33	28.01	20.98
ENSMUSG00000010277_2610507B11Rik	ENSMUST00000010421_2610507B11Rik-001,ENSMUST00000125459_2610507B11Rik-002,ENSMUST00000126928_2610507B11Rik-008,ENSMUST00000132756_2610507B11Rik-005,ENSMUST00000136184_2610507B11Rik-004,ENSMUST00000141331_2610507B11Rik-003,ENSMUST00000145145_2610507B11Rik-006,ENSMUST00000147432_2610507B11Rik-007	1252	506	707	274	183	169
ENSMUSG00000010290_AI597479	ENSMUST00000010434_AI597479-001	276	89	100	61	41	24
ENSMUSG00000010307_Tmem86a	ENSMUST00000010451_Tmem86a-001	6	4	11	5	7	2
ENSMUSG00000010311_Optc	ENSMUST00000124051_Optc-001,ENSMUST00000124245_Optc-005,ENSMUST00000126123_Optc-004,ENSMUST00000149380_Optc-003,ENSMUST00000153617_Optc-002	5	1	2	10	11	5
ENSMUSG00000010342_Tex14	ENSMUST00000060835_Tex14-001,ENSMUST00000100657_Tex14-005,ENSMUST00000124255_Tex14-004,ENSMUST00000131973_Tex14-003,ENSMUST00000156483_Tex14-002	7	5	11	7	8	8
ENSMUSG00000010358_Ifi35	ENSMUST00000010502_Ifi35-001,ENSMUST00000125958_Ifi35-002,ENSMUST00000131024_Ifi35-003	5	4	4	5	4	4
ENSMUSG00000010362_Rdm1	ENSMUST00000010506_Rdm1-001,ENSMUST00000133727_Rdm1-004,ENSMUST00000139037_Rdm1-003,ENSMUST00000152484_Rdm1-002,ENSMUST00000155222_Rdm1-005	7	2	0	1	4	0
ENSMUSG00000010376_Nedd8	ENSMUST00000010520_Nedd8-201,ENSMUST00000163750_Nedd8-202	300	161	204	90	99	57
ENSMUSG00000010392_Gosr1	ENSMUST00000010536_Gosr1-001,ENSMUST00000137767_Gosr1-002	232	97	109	51	46	48
ENSMUSG00000010406_Mrpl52	ENSMUST00000010550_Mrpl52-001,ENSMUST00000196273_Mrpl52-005,ENSMUST00000199153_Mrpl52-002,ENSMUST00000199195_Mrpl52-004,ENSMUST00000199689_Mrpl52-006,ENSMUST00000200217_Mrpl52-003	54	21	16	12	12	5
ENSMUSG00000010435_Spaca7	ENSMUST00000010579_Spaca7-201	0	0	0	0	0	0
ENSMUSG00000010453_Kansl3	ENSMUST00000010597_Kansl3-001,ENSMUST00000185614_Kansl3-005,ENSMUST00000185621_Kansl3-007,ENSMUST00000185912_Kansl3-002,ENSMUST00000186470_Kansl3-004,ENSMUST00000187628_Kansl3-009,ENSMUST00000188528_Kansl3-008,ENSMUST00000188957_Kansl3-006,ENSMUST00000188961_Kansl3-003	335	119	183	75	64	60
ENSMUSG00000010461_Eya4	ENSMUST00000074366_Eya4-201,ENSMUST00000092665_Eya4-202	1	7	0	8	1	2
ENSMUSG00000010476_Ebf3	ENSMUST00000033378_Ebf3-201,ENSMUST00000106118_Ebf3-202,ENSMUST00000168203_Ebf3-203,ENSMUST00000169486_Ebf3-204	143	54	97	50	36	30
ENSMUSG00000010492_Uckl1os	ENSMUST00000122831_Uckl1os-003,ENSMUST00000123110_Uckl1os-004,ENSMUST00000126672_Uckl1os-006,ENSMUST00000136759_Uckl1os-002,ENSMUST00000148004_Uckl1os-007,ENSMUST00000148847_Uckl1os-005,ENSMUST00000152365_Uckl1os-001	18	9	10	11	16	14
ENSMUSG00000010505_Myt1	ENSMUST00000081125_Myt1-001,ENSMUST00000108756_Myt1-002,ENSMUST00000108757_Myt1-003,ENSMUST00000129843_Myt1-006,ENSMUST00000129856_Myt1-005,ENSMUST00000130079_Myt1-007,ENSMUST00000135744_Myt1-011,ENSMUST00000142245_Myt1-010,ENSMUST00000148766_Myt1-012,ENSMUST00000156190_Myt1-008,ENSMUST00000183403_Myt1-009	326	156	239	126	75	88
ENSMUSG00000010517_Faf1	ENSMUST00000102724_Faf1-001,ENSMUST00000143217_Faf1-002,ENSMUST00000155204_Faf1-003	250	111	134	69	42	22
ENSMUSG00000010529_Gm266	ENSMUST00000010673_Gm266-201	19	8	7	11	8	3
ENSMUSG00000010538_Tsacc	ENSMUST00000010682_Tsacc-002,ENSMUST00000107556_Tsacc-001,ENSMUST00000123536_Tsacc-003	3	0	3	1	1	0
ENSMUSG00000010554_Mettl16	ENSMUST00000010698_Mettl16-003,ENSMUST00000092912_Mettl16-004,ENSMUST00000128504_Mettl16-002,ENSMUST00000134571_Mettl16-006,ENSMUST00000141755_Mettl16-001,ENSMUST00000144692_Mettl16-005	312	120	168	114	95	78
ENSMUSG00000010592_Dazl	ENSMUST00000010736_Dazl-201	2	5	0	13	10	8
ENSMUSG00000010601_Apol7a	ENSMUST00000010745_Apol7a-201,ENSMUST00000175789_Apol7a-003,ENSMUST00000175919_Apol7a-002,ENSMUST00000176074_Apol7a-001,ENSMUST00000177135_Apol7a-004	4	3	2	4	9	10
ENSMUSG00000010607_Pigyl	ENSMUST00000123680_Pigyl-001,ENSMUST00000148088_Pigyl-002	115	53	42	19	47	19
ENSMUSG00000010608_Rbm25	ENSMUST00000048155_Rbm25-002,ENSMUST00000181983_Rbm25-003,ENSMUST00000182004_Rbm25-007,ENSMUST00000182032_Rbm25-005,ENSMUST00000182036_Rbm25-009,ENSMUST00000182255_Rbm25-004,ENSMUST00000182347_Rbm25-011,ENSMUST00000182450_Rbm25-020,ENSMUST00000182618_Rbm25-012,ENSMUST00000182633_Rbm25-010,ENSMUST00000182840_Rbm25-015,ENSMUST00000182881_Rbm25-017,ENSMUST00000183039_Rbm25-021,ENSMUST00000183128_Rbm…	2358	815	1110	681.77	649	514
ENSMUSG00000010609_Psen2	ENSMUST00000010753_Psen2-002,ENSMUST00000111104_Psen2-004,ENSMUST00000111105_Psen2-003,ENSMUST00000111106_Psen2-005,ENSMUST00000111108_Psen2-001,ENSMUST00000128223_Psen2-008,ENSMUST00000130029_Psen2-011,ENSMUST00000130711_Psen2-009,ENSMUST00000133340_Psen2-006,ENSMUST00000136291_Psen2-010,ENSMUST00000149590_Psen2-007,ENSMUST00000193897_Psen2-012	84	38	31	25	28	27
ENSMUSG00000010651_Acaa1b	ENSMUST00000010795_Acaa1b-001,ENSMUST00000127952_Acaa1b-002	0	1	0	0	3.79	0
ENSMUSG00000010660_Plcd1	ENSMUST00000010804_Plcd1-201	8	5	8	1	3	2
ENSMUSG00000010663_Fads1	ENSMUST00000010807_Fads1-201	302	123	186	79	52	28
ENSMUSG00000010721_Lmbr1	ENSMUST00000055195_Lmbr1-002,ENSMUST00000179191_Lmbr1-201,ENSMUST00000196321_Lmbr1-004,ENSMUST00000198105_Lmbr1-001,ENSMUST00000198367_Lmbr1-006,ENSMUST00000200149_Lmbr1-003,ENSMUST00000200564_Lmbr1-005	158	53	81	44	33	38
ENSMUSG00000010751_Tnfrsf22	ENSMUST00000075588_Tnfrsf22-002,ENSMUST00000084396_Tnfrsf22-201,ENSMUST00000146692_Tnfrsf22-001,ENSMUST00000171066_Tnfrsf22-202	11	12	0	25	31.07	9.97
ENSMUSG00000010755_Cars	ENSMUST00000010899_Cars-001,ENSMUST00000105909_Cars-002,ENSMUST00000134128_Cars-003,ENSMUST00000134753_Cars-007,ENSMUST00000135032_Cars-008,ENSMUST00000146462_Cars-009,ENSMUST00000146904_Cars-006,ENSMUST00000151574_Cars-004,ENSMUST00000154022_Cars-005,ENSMUST00000207168_Cars-010,ENSMUST00000208575_Cars-011	147	72	78	42	30	30
ENSMUSG00000010760_Phlda2	ENSMUST00000010904_Phlda2-001,ENSMUST00000207425_Phlda2-002,ENSMUST00000207561_Phlda2-003	0	0	0	0	2	2
ENSMUSG00000010796_Asz1	ENSMUST00000010940_Asz1-001,ENSMUST00000131614_Asz1-002,ENSMUST00000136194_Asz1-004,ENSMUST00000136626_Asz1-006,ENSMUST00000146216_Asz1-003	0	1	0	3	1	0
ENSMUSG00000010797_Wnt2	ENSMUST00000010941_Wnt2-001	0	5	4	6	8	0
ENSMUSG00000010803_Gabra1	ENSMUST00000020707_Gabra1-001,ENSMUST00000132971_Gabra1-003,ENSMUST00000153147_Gabra1-006,ENSMUST00000169305_Gabra1-004,ENSMUST00000205546_Gabra1-002,ENSMUST00000206085_Gabra1-005,ENSMUST00000206105_Gabra1-007,ENSMUST00000207274_Gabra1-008	6180	2993	3628	1889	948	660
ENSMUSG00000010825_Grid2ip	ENSMUST00000010969_Grid2ip-001,ENSMUST00000110733_Grid2ip-002,ENSMUST00000120825_Grid2ip-003,ENSMUST00000138948_Grid2ip-004,ENSMUST00000196148_Grid2ip-006	988.64	288.72	393.78	207.27	149.39	144.64
ENSMUSG00000010830_Kdelr3	ENSMUST00000010974_Kdelr3-201	3	1	1	1	3	0
ENSMUSG00000010841_1700006E09Rik	ENSMUST00000010985_1700006E09Rik-001,ENSMUST00000175972_1700006E09Rik-003,ENSMUST00000176722_1700006E09Rik-002	0	0	0	1	0	0
ENSMUSG00000010911_Apip	ENSMUST00000011055_Apip-001,ENSMUST00000124540_Apip-002,ENSMUST00000147131_Apip-004,ENSMUST00000155004_Apip-003	90	42	38	28	15	8
ENSMUSG00000010914_Pdhx	ENSMUST00000011058_Pdhx-001,ENSMUST00000111183_Pdhx-002,ENSMUST00000132449_Pdhx-003	402	150	204	96	98	45
ENSMUSG00000010936_Vac14	ENSMUST00000034190_Vac14-201	124	33	59	26	17	15
ENSMUSG00000011008_Mcoln2	ENSMUST00000011152_Mcoln2-001,ENSMUST00000098524_Mcoln2-002,ENSMUST00000169533_Mcoln2-003,ENSMUST00000169984_Mcoln2-004,ENSMUST00000170972_Mcoln2-005	0	5	0	2	9	6
ENSMUSG00000011034_Slc5a1	ENSMUST00000011178_Slc5a1-001	182	76	73	54	34	23
ENSMUSG00000011052_1700049J03Rik	ENSMUST00000011196_1700049J03Rik-001	0	0	0	0	0	0
ENSMUSG00000011096_Akt1s1	ENSMUST00000054343_Akt1s1-201,ENSMUST00000107880_Akt1s1-001,ENSMUST00000107882_Akt1s1-003,ENSMUST00000107885_Akt1s1-004,ENSMUST00000127783_Akt1s1-009,ENSMUST00000136232_Akt1s1-007,ENSMUST00000141311_Akt1s1-006,ENSMUST00000142880_Akt1s1-011,ENSMUST00000150335_Akt1s1-005,ENSMUST00000152091_Akt1s1-002,ENSMUST00000207223_Akt1s1-012,ENSMUST00000208384_Akt1s1-013	57	16	21	13	27	11
ENSMUSG00000011114_Tbrg1	ENSMUST00000117654_Tbrg1-001,ENSMUST00000126062_Tbrg1-004,ENSMUST00000134711_Tbrg1-003,ENSMUST00000142736_Tbrg1-002	55	24	39	19	16	15
ENSMUSG00000011118_Panx3	ENSMUST00000011262_Panx3-001,ENSMUST00000142228_Panx3-002	0	6	0	9	4	2
ENSMUSG00000011148_Adssl1	ENSMUST00000021726_Adssl1-201,ENSMUST00000180015_Adssl1-202	49	11	19	9	8	3
ENSMUSG00000011154_Cfap161	ENSMUST00000011298_Cfap161-001,ENSMUST00000119134_Cfap161-002,ENSMUST00000149671_Cfap161-003,ENSMUST00000208785_Cfap161-004	15	22	8	3	10	6
ENSMUSG00000011158_Brf1	ENSMUST00000011302_Brf1-201	108.49	29.46	61	27	18	19
ENSMUSG00000011171_Vipr2	ENSMUST00000011315_Vipr2-001,ENSMUST00000100988_Vipr2-005,ENSMUST00000175785_Vipr2-002,ENSMUST00000176078_Vipr2-003,ENSMUST00000176433_Vipr2-006,ENSMUST00000177199_Vipr2-004	49	18	44	10	11	10
ENSMUSG00000011179_Odc1	ENSMUST00000171737_Odc1-201	184.9	100	103.78	38.83	32	12.81
ENSMUSG00000011254_Thg1l	ENSMUST00000011398_Thg1l-001,ENSMUST00000109254_Thg1l-002,ENSMUST00000131182_Thg1l-005,ENSMUST00000133238_Thg1l-004,ENSMUST00000133851_Thg1l-003	32	11	18	12	12	9
ENSMUSG00000011256_Adam19	ENSMUST00000011400_Adam19-001,ENSMUST00000137014_Adam19-005,ENSMUST00000151565_Adam19-002,ENSMUST00000153410_Adam19-003	87	25.66	45	30	36	39
ENSMUSG00000011257_Pabpc4	ENSMUST00000078734_Pabpc4-002,ENSMUST00000080178_Pabpc4-001,ENSMUST00000106241_Pabpc4-004,ENSMUST00000106243_Pabpc4-003,ENSMUST00000124991_Pabpc4-006,ENSMUST00000146156_Pabpc4-007,ENSMUST00000156807_Pabpc4-008,ENSMUST00000183940_Pabpc4-005	74.12	44.07	60.3	28.33	15.5	11.38
ENSMUSG00000011263_Exoc3l2	ENSMUST00000011407_Exoc3l2-201,ENSMUST00000137613_Exoc3l2-001	3	3	6	2	19	15
ENSMUSG00000011267_Zfp296	ENSMUST00000108453_Zfp296-001,ENSMUST00000208314_Zfp296-002	1	4	0	2.41	10.26	6
ENSMUSG00000011305_Plin5	ENSMUST00000019808_Plin5-001,ENSMUST00000113072_Plin5-002	0	3	0	3	3	2
ENSMUSG00000011306_Sugp1	ENSMUST00000011450_Sugp1-201	134	76	85	27	52	22
ENSMUSG00000011349_Dmrtc2	ENSMUST00000011493_Dmrtc2-001	0	1	0	0	0	0
ENSMUSG00000011350_Gm5893	ENSMUST00000135286_Gm5893-001,ENSMUST00000150149_Gm5893-002,ENSMUST00000155799_Gm5893-003,ENSMUST00000164057_Gm5893-201	1	2	0	2	11	6
ENSMUSG00000011382_Dhdh	ENSMUST00000011526_Dhdh-201	90	21	35	18	34	24
ENSMUSG00000011427_Zfp790	ENSMUST00000032796_Zfp790-002,ENSMUST00000178162_Zfp790-001,ENSMUST00000207328_Zfp790-003	125	63	66	41	34	19
ENSMUSG00000011463_Cpb1	ENSMUST00000011607_Cpb1-001,ENSMUST00000125945_Cpb1-003,ENSMUST00000137855_Cpb1-002	0	6	3	4	6	2
ENSMUSG00000011486_Slc25a41	ENSMUST00000058661_Slc25a41-001,ENSMUST00000169012_Slc25a41-002	0	0	0	0	2	2
ENSMUSG00000011589_Fsd1	ENSMUST00000011733_Fsd1-201	34	7	12	7	6	4
ENSMUSG00000011632_Pinlyp	ENSMUST00000011776_Pinlyp-001	0	0	0	0	1	1
ENSMUSG00000011658_Fuz	ENSMUST00000071207_Fuz-001,ENSMUST00000207069_Fuz-013,ENSMUST00000207154_Fuz-012,ENSMUST00000207426_Fuz-004,ENSMUST00000207480_Fuz-007,ENSMUST00000207485_Fuz-006,ENSMUST00000207833_Fuz-005,ENSMUST00000207939_Fuz-014,ENSMUST00000208179_Fuz-011,ENSMUST00000208291_Fuz-003,ENSMUST00000208600_Fuz-009,ENSMUST00000208908_Fuz-015,ENSMUST00000209039_Fuz-002,ENSMUST00000209132_Fuz-008,ENSMUST00000209163_Fu…	75.01	33.48	37	29.59	28.88	19.78
ENSMUSG00000011751_Sptbn4	ENSMUST00000011895_Sptbn4-001,ENSMUST00000108362_Sptbn4-006,ENSMUST00000108363_Sptbn4-004,ENSMUST00000108364_Sptbn4-005,ENSMUST00000137414_Sptbn4-003,ENSMUST00000152572_Sptbn4-002,ENSMUST00000172269_Sptbn4-201	816	318	355	185	183	130
ENSMUSG00000011752_Pgam1	ENSMUST00000011896_Pgam1-201	903.77	330.99	534.99	189	121	72
ENSMUSG00000011831_Evi5	ENSMUST00000112642_Evi5-001,ENSMUST00000124034_Evi5-005,ENSMUST00000124590_Evi5-012,ENSMUST00000127579_Evi5-010,ENSMUST00000128723_Evi5-006,ENSMUST00000132406_Evi5-004,ENSMUST00000132482_Evi5-003,ENSMUST00000133411_Evi5-008,ENSMUST00000136677_Evi5-013,ENSMUST00000138111_Evi5-002,ENSMUST00000141673_Evi5-011,ENSMUST00000155897_Evi5-007,ENSMUST00000155955_Evi5-009	452.95	187	245	110	85.54	60.81
ENSMUSG00000011832_Evi5l	ENSMUST00000175650_Evi5l-010,ENSMUST00000176072_Evi5l-007,ENSMUST00000176149_Evi5l-001,ENSMUST00000176186_Evi5l-013,ENSMUST00000176462_Evi5l-004,ENSMUST00000176645_Evi5l-011,ENSMUST00000176764_Evi5l-002,ENSMUST00000176825_Evi5l-008,ENSMUST00000177053_Evi5l-005,ENSMUST00000177077_Evi5l-012,ENSMUST00000177085_Evi5l-006,ENSMUST00000177309_Evi5l-014,ENSMUST00000177455_Evi5l-009,ENSMUST00000177499_Evi…	302	88	124.17	57.83	76	52.19
ENSMUSG00000011837_Snapc2	ENSMUST00000011981_Snapc2-001,ENSMUST00000208110_Snapc2-004,ENSMUST00000208316_Snapc2-003,ENSMUST00000208459_Snapc2-002	37	10	18	8	5	5
ENSMUSG00000011877_Git1	ENSMUST00000037285_Git1-001,ENSMUST00000100812_Git1-004,ENSMUST00000127302_Git1-002,ENSMUST00000128796_Git1-006,ENSMUST00000139410_Git1-003,ENSMUST00000152428_Git1-005	217	90	134	49	50	33
ENSMUSG00000011884_Gltp	ENSMUST00000012028_Gltp-001,ENSMUST00000112212_Gltp-003,ENSMUST00000112214_Gltp-002	48	12	25	13	10	6
ENSMUSG00000011958_Bnip2	ENSMUST00000034754_Bnip2-001,ENSMUST00000085393_Bnip2-002,ENSMUST00000117450_Bnip2-003,ENSMUST00000133307_Bnip2-005,ENSMUST00000137472_Bnip2-007,ENSMUST00000143049_Bnip2-006,ENSMUST00000154772_Bnip2-004,ENSMUST00000165389_Bnip2-201	201	83	119	51.25	37	19
ENSMUSG00000011960_Ccnt1	ENSMUST00000012104_Ccnt1-201,ENSMUST00000130921_Ccnt1-002,ENSMUST00000163180_Ccnt1-004,ENSMUST00000164294_Ccnt1-006,ENSMUST00000164565_Ccnt1-008,ENSMUST00000168928_Ccnt1-003,ENSMUST00000169674_Ccnt1-005,ENSMUST00000169707_Ccnt1-001,ENSMUST00000170452_Ccnt1-007	337.07	143.96	137	98.1	75.07	69.41
ENSMUSG00000012017_Scarf2	ENSMUST00000012161_Scarf2-201	2	0	0	2	1	1
ENSMUSG00000012042_4930579F01Rik	ENSMUST00000012186_4930579F01Rik-001,ENSMUST00000199293_4930579F01Rik-002,ENSMUST00000199804_4930579F01Rik-003	0	1	0	8	5	7
ENSMUSG00000012076_Brms1l	ENSMUST00000059250_Brms1l-201	512	227	257	141	118	101
ENSMUSG00000012114_Med15	ENSMUST00000012259_Med15-201,ENSMUST00000080936_Med15-202	307	77	131	48	35	23
ENSMUSG00000012117_Dhdds	ENSMUST00000012262_Dhdds-004,ENSMUST00000105885_Dhdds-010,ENSMUST00000105886_Dhdds-007,ENSMUST00000105887_Dhdds-003,ENSMUST00000105889_Dhdds-008,ENSMUST00000130464_Dhdds-011,ENSMUST00000134096_Dhdds-005,ENSMUST00000142660_Dhdds-006,ENSMUST00000144668_Dhdds-001,ENSMUST00000146241_Dhdds-002,ENSMUST00000150729_Dhdds-009	144	56	64	35	23	27
ENSMUSG00000012123_Aim1l	ENSMUST00000121391_Aim1l-001,ENSMUST00000132872_Aim1l-005,ENSMUST00000137053_Aim1l-012,ENSMUST00000137529_Aim1l-007,ENSMUST00000140125_Aim1l-002,ENSMUST00000143295_Aim1l-008,ENSMUST00000146102_Aim1l-009,ENSMUST00000149080_Aim1l-006,ENSMUST00000149504_Aim1l-010,ENSMUST00000149956_Aim1l-011,ENSMUST00000153392_Aim1l-004	1	6	5	8	19	14
ENSMUSG00000012126_Ubxn11	ENSMUST00000070246_Ubxn11-004,ENSMUST00000074690_Ubxn11-001,ENSMUST00000123281_Ubxn11-007,ENSMUST00000127632_Ubxn11-006,ENSMUST00000131329_Ubxn11-012,ENSMUST00000135287_Ubxn11-008,ENSMUST00000139616_Ubxn11-009,ENSMUST00000142442_Ubxn11-003,ENSMUST00000151113_Ubxn11-010,ENSMUST00000151407_Ubxn11-011,ENSMUST00000156323_Ubxn11-002,ENSMUST00000156750_Ubxn11-005	18.02	13	10	9	17	18
ENSMUSG00000012187_Mogat1	ENSMUST00000012331_Mogat1-201,ENSMUST00000113524_Mogat1-001,ENSMUST00000125458_Mogat1-005,ENSMUST00000134947_Mogat1-002,ENSMUST00000149732_Mogat1-003,ENSMUST00000152111_Mogat1-004	1.78	4.79	0	2.05	3.59	5
ENSMUSG00000012211_Tex22	ENSMUST00000012355_Tex22-001,ENSMUST00000109729_Tex22-002,ENSMUST00000146107_Tex22-003,ENSMUST00000155492_Tex22-004	0	2	2	1	5	8
ENSMUSG00000012282_Wnt8a	ENSMUST00000012426_Wnt8a-201	7	1	0	1	6	4
ENSMUSG00000012296_Tjap1	ENSMUST00000012440_Tjap1-201,ENSMUST00000164342_Tjap1-202,ENSMUST00000180283_Tjap1-203	50	24	32	6	19	15
ENSMUSG00000012350_Ehf	ENSMUST00000090475_Ehf-001,ENSMUST00000111174_Ehf-002,ENSMUST00000111176_Ehf-003,ENSMUST00000125788_Ehf-008,ENSMUST00000128546_Ehf-006,ENSMUST00000137774_Ehf-004,ENSMUST00000140503_Ehf-005,ENSMUST00000151265_Ehf-007	4	12	16	19	17	20
ENSMUSG00000012396_Nanog	ENSMUST00000012540_Nanog-001,ENSMUST00000112580_Nanog-002,ENSMUST00000112581_Nanog-003	0	4	2	5	8	5
ENSMUSG00000012405_Rpl15	ENSMUST00000079419_Rpl15-004,ENSMUST00000080281_Rpl15-001,ENSMUST00000100799_Rpl15-002,ENSMUST00000112598_Rpl15-005,ENSMUST00000147121_Rpl15-003	257.89	169.48	172.52	95.92	49.82	46.96
ENSMUSG00000012422_Tmem167	ENSMUST00000012566_Tmem167-003,ENSMUST00000161457_Tmem167-002,ENSMUST00000161568_Tmem167-001	278	145	166	120	41	47
ENSMUSG00000012428_Steap4	ENSMUST00000115421_Steap4-001	0	4	5	15	21	9
ENSMUSG00000012429_Mplkip	ENSMUST00000049744_Mplkip-201	82	29.99	26.87	17	16.6	24
ENSMUSG00000012443_Kif11	ENSMUST00000012587_Kif11-201	5	8	10	10	7	5
ENSMUSG00000012483_Rpa3	ENSMUST00000012627_Rpa3-001,ENSMUST00000159594_Rpa3-002	23	7	7	7	2	3
ENSMUSG00000012519_Mlkl	ENSMUST00000056157_Mlkl-001,ENSMUST00000120432_Mlkl-002,ENSMUST00000135710_Mlkl-003,ENSMUST00000145862_Mlkl-004	2	4	3	2	4	7
ENSMUSG00000012520_Phox2b	ENSMUST00000012664_Phox2b-001,ENSMUST00000174251_Phox2b-002	1	4	0	6	10	9
ENSMUSG00000012535_Tnpo3	ENSMUST00000012679_Tnpo3-001,ENSMUST00000115251_Tnpo3-201,ENSMUST00000164325_Tnpo3-008,ENSMUST00000166844_Tnpo3-003,ENSMUST00000167056_Tnpo3-004,ENSMUST00000169302_Tnpo3-007,ENSMUST00000170350_Tnpo3-002,ENSMUST00000170634_Tnpo3-009,ENSMUST00000170647_Tnpo3-005,ENSMUST00000171865_Tnpo3-006,ENSMUST00000201797_Tnpo3-010	308	156	204	109	70	61
ENSMUSG00000012609_Ttll5	ENSMUST00000040179_Ttll5-001,ENSMUST00000040273_Ttll5-009,ENSMUST00000095536_Ttll5-004,ENSMUST00000110220_Ttll5-003,ENSMUST00000110224_Ttll5-008,ENSMUST00000124701_Ttll5-005,ENSMUST00000142411_Ttll5-007,ENSMUST00000153570_Ttll5-006,ENSMUST00000155448_Ttll5-002,ENSMUST00000175844_Ttll5-015,ENSMUST00000175899_Ttll5-017,ENSMUST00000176008_Ttll5-012,ENSMUST00000176460_Ttll5-018,ENSMUST00000176695_Ttl…	2506	860	1019	607	423	356
ENSMUSG00000012640_Zfp715	ENSMUST00000012796_Zfp715-003,ENSMUST00000048015_Zfp715-004,ENSMUST00000107986_Zfp715-001,ENSMUST00000135130_Zfp715-007,ENSMUST00000139061_Zfp715-006,ENSMUST00000145622_Zfp715-002,ENSMUST00000151659_Zfp715-005	98	64	76	45	27	16
ENSMUSG00000012705_Retn	ENSMUST00000012849_Retn-001,ENSMUST00000169234_Retn-201	1	2	3	4	6	4
ENSMUSG00000012777_Acpt	ENSMUST00000012921_Acpt-003,ENSMUST00000107945_Acpt-001,ENSMUST00000118216_Acpt-002	0	0	0	3	2	0
ENSMUSG00000012819_Cdh23	ENSMUST00000073242_Cdh23-001,ENSMUST00000105461_Cdh23-201,ENSMUST00000105462_Cdh23-002,ENSMUST00000105463_Cdh23-202,ENSMUST00000105464_Cdh23-203,ENSMUST00000123309_Cdh23-013,ENSMUST00000124712_Cdh23-012,ENSMUST00000127312_Cdh23-008,ENSMUST00000128249_Cdh23-004,ENSMUST00000135638_Cdh23-003,ENSMUST00000144462_Cdh23-007,ENSMUST00000151194_Cdh23-010,ENSMUST00000153149_Cdh23-006,ENSMUST00000153525_Cdh…	15	17	11	19	39	19
ENSMUSG00000012848_Rps5	ENSMUST00000004554_Rps5-001,ENSMUST00000108539_Rps5-002,ENSMUST00000127669_Rps5-007,ENSMUST00000131795_Rps5-005,ENSMUST00000137329_Rps5-004,ENSMUST00000139349_Rps5-006,ENSMUST00000147435_Rps5-003	104	49	62	13	17	9
ENSMUSG00000012889_Podnl1	ENSMUST00000093380_Podnl1-001,ENSMUST00000147175_Podnl1-002	7	4	0	7	8	10
ENSMUSG00000013033_Adgrl1	ENSMUST00000045393_Adgrl1-003,ENSMUST00000124355_Adgrl1-002,ENSMUST00000131018_Adgrl1-010,ENSMUST00000131717_Adgrl1-006,ENSMUST00000132500_Adgrl1-004,ENSMUST00000139575_Adgrl1-007,ENSMUST00000141158_Adgrl1-001,ENSMUST00000141661_Adgrl1-009,ENSMUST00000150674_Adgrl1-008,ENSMUST00000152978_Adgrl1-005	850.68	336.37	502.54	201.33	144.87	92.33
ENSMUSG00000013076_Amotl1	ENSMUST00000013220_Amotl1-201,ENSMUST00000160770_Amotl1-001,ENSMUST00000161171_Amotl1-004,ENSMUST00000162802_Amotl1-003,ENSMUST00000162901_Amotl1-002	167	64	82	51	45	47
ENSMUSG00000013083_2200002J24Rik	ENSMUST00000013227_2200002J24Rik-201,ENSMUST00000207260_2200002J24Rik-003,ENSMUST00000207437_2200002J24Rik-002,ENSMUST00000207565_2200002J24Rik-001	0	2	0	1	0	2
ENSMUSG00000013089_Etv5	ENSMUST00000079601_Etv5-001,ENSMUST00000165506_Etv5-004,ENSMUST00000168774_Etv5-002,ENSMUST00000170393_Etv5-003,ENSMUST00000170803_Etv5-005	442	184	196	75	74	51
ENSMUSG00000013091_Tmem190	ENSMUST00000013235_Tmem190-001,ENSMUST00000206395_Tmem190-002	1	0	2	0	0	1
ENSMUSG00000013150_Gfod2	ENSMUST00000013294_Gfod2-001,ENSMUST00000135959_Gfod2-003,ENSMUST00000155038_Gfod2-002	72	33	51	32	34	23
ENSMUSG00000013155_Enkd1	ENSMUST00000013299_Enkd1-201	8	6	5	8	5	1
ENSMUSG00000013158_4933405L10Rik	ENSMUST00000013302_4933405L10Rik-201	3	2	0	1	6	3
ENSMUSG00000013160_Atp6v0d1	ENSMUST00000013304_Atp6v0d1-001,ENSMUST00000144486_Atp6v0d1-002	386	171	243	76	69	41
ENSMUSG00000013236_Ptprs	ENSMUST00000067538_Ptprs-001,ENSMUST00000086828_Ptprs-002,ENSMUST00000143018_Ptprs-003	1065	361	489	220	132	90
ENSMUSG00000013275_Slc41a1	ENSMUST00000086559_Slc41a1-001,ENSMUST00000132585_Slc41a1-002,ENSMUST00000146360_Slc41a1-003	232	80	126	56	64	35
ENSMUSG00000013338_Fer1l4	ENSMUST00000109611_Fer1l4-008,ENSMUST00000130764_Fer1l4-006,ENSMUST00000132912_Fer1l4-007,ENSMUST00000138297_Fer1l4-004,ENSMUST00000150144_Fer1l4-005,ENSMUST00000150538_Fer1l4-003	1	4	0	10	20	17
ENSMUSG00000013353_4931406B18Rik	ENSMUST00000013497_4931406B18Rik-001,ENSMUST00000163474_4931406B18Rik-006,ENSMUST00000163619_4931406B18Rik-003,ENSMUST00000168213_4931406B18Rik-005,ENSMUST00000168636_4931406B18Rik-004,ENSMUST00000168883_4931406B18Rik-007,ENSMUST00000171174_4931406B18Rik-002,ENSMUST00000191516_4931406B18Rik-201	6	15	11	22	26	35
ENSMUSG00000013367_Iglon5	ENSMUST00000107974_Iglon5-001,ENSMUST00000206336_Iglon5-002	127	35	50	35	37	26
ENSMUSG00000013415_Igf2bp1	ENSMUST00000013559_Igf2bp1-001,ENSMUST00000138513_Igf2bp1-005,ENSMUST00000141515_Igf2bp1-002,ENSMUST00000146586_Igf2bp1-003,ENSMUST00000152896_Igf2bp1-004	4	7	1	14	37	24
ENSMUSG00000013418_B4galnt2	ENSMUST00000038343_B4galnt2-001	0	1	0	2	0	3
ENSMUSG00000013419_Zfp651	ENSMUST00000093772_Zfp651-201	139	51	60	39	70	49
ENSMUSG00000013465_Nelfb	ENSMUST00000059849_Nelfb-001,ENSMUST00000124900_Nelfb-008,ENSMUST00000128876_Nelfb-002,ENSMUST00000129140_Nelfb-006,ENSMUST00000138199_Nelfb-005,ENSMUST00000140934_Nelfb-004,ENSMUST00000146729_Nelfb-007,ENSMUST00000147890_Nelfb-003,ENSMUST00000205741_Nelfb-201	124	51	37	25	20	10
ENSMUSG00000013483_Card14	ENSMUST00000053245_Card14-201,ENSMUST00000106250_Card14-001,ENSMUST00000147167_Card14-002,ENSMUST00000151052_Card14-003	1.24	0	7.25	1.28	14.5	4
ENSMUSG00000013495_Tmem175	ENSMUST00000063272_Tmem175-001,ENSMUST00000078323_Tmem175-003,ENSMUST00000120327_Tmem175-004,ENSMUST00000146207_Tmem175-002,ENSMUST00000198346_Tmem175-006,ENSMUST00000200485_Tmem175-005	80.98	54.39	66.44	29.83	15.25	23.26
ENSMUSG00000013523_Bcas1	ENSMUST00000013667_Bcas1-001,ENSMUST00000068137_Bcas1-003,ENSMUST00000109152_Bcas1-201,ENSMUST00000133673_Bcas1-004,ENSMUST00000145920_Bcas1-002,ENSMUST00000147577_Bcas1-006,ENSMUST00000152461_Bcas1-007,ENSMUST00000154650_Bcas1-005,ENSMUST00000156657_Bcas1-008	95.95	38.36	61	39	33	8
ENSMUSG00000013539_Tango2	ENSMUST00000115628_Tango2-001,ENSMUST00000125287_Tango2-004,ENSMUST00000128580_Tango2-002,ENSMUST00000130752_Tango2-010,ENSMUST00000134385_Tango2-003,ENSMUST00000142677_Tango2-009,ENSMUST00000145203_Tango2-006,ENSMUST00000145758_Tango2-007,ENSMUST00000150152_Tango2-005,ENSMUST00000152684_Tango2-008	125	40	56	46	47	42
ENSMUSG00000013562_4833413E03Rik	ENSMUST00000013706_4833413E03Rik-201,ENSMUST00000160270_4833413E03Rik-002,ENSMUST00000162059_4833413E03Rik-001	1	4	0	2	1	0
ENSMUSG00000013584_Aldh1a2	ENSMUST00000034723_Aldh1a2-001	7	1	14	1	4	1
ENSMUSG00000013593_Ndufs2	ENSMUST00000013737_Ndufs2-001,ENSMUST00000111318_Ndufs2-003,ENSMUST00000131286_Ndufs2-007,ENSMUST00000136976_Ndufs2-002,ENSMUST00000138069_Ndufs2-005,ENSMUST00000150108_Ndufs2-004,ENSMUST00000191871_Ndufs2-009,ENSMUST00000194778_Ndufs2-008	780	189	346	101	107	73
ENSMUSG00000013611_Snx31	ENSMUST00000013755_Snx31-001,ENSMUST00000160936_Snx31-003,ENSMUST00000161202_Snx31-004,ENSMUST00000162888_Snx31-002	1	3	0	5	1	2
ENSMUSG00000013622_Atraid	ENSMUST00000013766_Atraid-001,ENSMUST00000200748_Atraid-006,ENSMUST00000200800_Atraid-007,ENSMUST00000200942_Atraid-002,ENSMUST00000201136_Atraid-005,ENSMUST00000201174_Atraid-003,ENSMUST00000201773_Atraid-008,ENSMUST00000201887_Atraid-004	81	23	54	11	7	8
ENSMUSG00000013629_Cad	ENSMUST00000013773_Cad-001,ENSMUST00000200917_Cad-009,ENSMUST00000200953_Cad-003,ENSMUST00000201182_Cad-012,ENSMUST00000201256_Cad-007,ENSMUST00000201838_Cad-002,ENSMUST00000201844_Cad-004,ENSMUST00000201870_Cad-014,ENSMUST00000202227_Cad-005,ENSMUST00000202391_Cad-006,ENSMUST00000202795_Cad-011,ENSMUST00000202827_Cad-008,ENSMUST00000202967_Cad-013,ENSMUST00000202973_Cad-010	71	30	44	19	23	12
ENSMUSG00000013643_Lypd8	ENSMUST00000013787_Lypd8-001,ENSMUST00000108826_Lypd8-002	0	1	0	1	0	2
ENSMUSG00000013646_Sh3bp5l	ENSMUST00000073128_Sh3bp5l-001,ENSMUST00000116376_Sh3bp5l-201,ENSMUST00000127119_Sh3bp5l-004,ENSMUST00000149701_Sh3bp5l-003,ENSMUST00000154278_Sh3bp5l-002	153	67	60	36	54	38
ENSMUSG00000013653_1810065E05Rik	ENSMUST00000013797_1810065E05Rik-001	0	3	0	2	0	0
ENSMUSG00000013662_Atad1	ENSMUST00000070210_Atad1-201	317	194	238	94	52	28
ENSMUSG00000013663_Pten	ENSMUST00000013807_Pten-001,ENSMUST00000140014_Pten-002,ENSMUST00000154806_Pten-003	1041.92	538.78	620.4	284.69	143.53	105.76
ENSMUSG00000013668_4933402N03Rik	ENSMUST00000070980_4933402N03Rik-001	0	1	3	5	15	5
ENSMUSG00000013698_Pea15a	ENSMUST00000013842_Pea15a-001,ENSMUST00000111247_Pea15a-004,ENSMUST00000125361_Pea15a-005,ENSMUST00000152432_Pea15a-002,ENSMUST00000155109_Pea15a-003	2159	892	1155	395	768	315
ENSMUSG00000013701_Timm23	ENSMUST00000013845_Timm23-001,ENSMUST00000163379_Timm23-004,ENSMUST00000168139_Timm23-006,ENSMUST00000168813_Timm23-002,ENSMUST00000170233_Timm23-003,ENSMUST00000170331_Timm23-005,ENSMUST00000172052_Timm23-007	265.7	127.38	111	67	40.54	41
ENSMUSG00000013707_Tnfaip8l2	ENSMUST00000013851_Tnfaip8l2-001	2	4	0	3	3	3
ENSMUSG00000013736_Trnt1	ENSMUST00000057578_Trnt1-001,ENSMUST00000113247_Trnt1-002,ENSMUST00000113248_Trnt1-004,ENSMUST00000113249_Trnt1-003,ENSMUST00000147084_Trnt1-005,ENSMUST00000154026_Trnt1-006,ENSMUST00000204782_Trnt1-008,ENSMUST00000205163_Trnt1-007	340	149	198	73	60	43
ENSMUSG00000013766_Ly6g6e	ENSMUST00000013910_Ly6g6e-001,ENSMUST00000172494_Ly6g6e-003,ENSMUST00000172678_Ly6g6e-004,ENSMUST00000172959_Ly6g6e-002	0	1	0	0	6	2.01
ENSMUSG00000013787_Ehmt2	ENSMUST00000013931_Ehmt2-001,ENSMUST00000078061_Ehmt2-004,ENSMUST00000097342_Ehmt2-002,ENSMUST00000114033_Ehmt2-003,ENSMUST00000124002_Ehmt2-012,ENSMUST00000124846_Ehmt2-009,ENSMUST00000131915_Ehmt2-010,ENSMUST00000137071_Ehmt2-013,ENSMUST00000138500_Ehmt2-005,ENSMUST00000145201_Ehmt2-011,ENSMUST00000145624_Ehmt2-008,ENSMUST00000146418_Ehmt2-007,ENSMUST00000150786_Ehmt2-006,ENSMUST00000172921_Ehm…	277	54	97	53	73	39
ENSMUSG00000013822_Elof1	ENSMUST00000013966_Elof1-201,ENSMUST00000166335_Elof1-202	46	15	15	10	6	6
ENSMUSG00000013833_Med16	ENSMUST00000105378_Med16-001,ENSMUST00000163125_Med16-002,ENSMUST00000164705_Med16-005,ENSMUST00000165684_Med16-003,ENSMUST00000166964_Med16-006,ENSMUST00000170375_Med16-007,ENSMUST00000170409_Med16-004	44	18	26	10	36	30
ENSMUSG00000013846_St3gal1	ENSMUST00000092640_St3gal1-201	16	11	9	17	34	18
ENSMUSG00000013858_Tmem259	ENSMUST00000052885_Tmem259-001,ENSMUST00000124536_Tmem259-002,ENSMUST00000124889_Tmem259-005,ENSMUST00000126383_Tmem259-003,ENSMUST00000132080_Tmem259-004	163	58	104	44	30	17
ENSMUSG00000013878_Rnf170	ENSMUST00000014022_Rnf170-001,ENSMUST00000110573_Rnf170-007,ENSMUST00000110575_Rnf170-005,ENSMUST00000110579_Rnf170-003,ENSMUST00000124757_Rnf170-002,ENSMUST00000124867_Rnf170-004,ENSMUST00000131138_Rnf170-009,ENSMUST00000140819_Rnf170-008,ENSMUST00000153528_Rnf170-006	239	111	174.98	79	42.04	38
ENSMUSG00000013921_Clip3	ENSMUST00000014065_Clip3-001,ENSMUST00000125935_Clip3-006,ENSMUST00000126216_Clip3-004,ENSMUST00000132844_Clip3-007,ENSMUST00000144508_Clip3-005,ENSMUST00000145253_Clip3-002,ENSMUST00000150892_Clip3-003	2217	533	1144	362	345	227
ENSMUSG00000013928_Thap8	ENSMUST00000014072_Thap8-201,ENSMUST00000108187_Thap8-001,ENSMUST00000208866_Thap8-002	6	6	3	6	8	5
ENSMUSG00000013936_Myl2	ENSMUST00000014080_Myl2-001,ENSMUST00000111750_Myl2-007,ENSMUST00000111751_Myl2-012,ENSMUST00000123913_Myl2-010,ENSMUST00000126006_Myl2-008,ENSMUST00000139213_Myl2-002,ENSMUST00000146733_Myl2-009,ENSMUST00000147178_Myl2-004,ENSMUST00000150535_Myl2-005,ENSMUST00000152744_Myl2-011,ENSMUST00000153816_Myl2-006,ENSMUST00000155612_Myl2-003	0	0	0	1	1	0
ENSMUSG00000013973_Dedd	ENSMUST00000064950_Dedd-002,ENSMUST00000097467_Dedd-004,ENSMUST00000111299_Dedd-003,ENSMUST00000111300_Dedd-001,ENSMUST00000127830_Dedd-010,ENSMUST00000129116_Dedd-007,ENSMUST00000131653_Dedd-005,ENSMUST00000135150_Dedd-008,ENSMUST00000142063_Dedd-006,ENSMUST00000157015_Dedd-009	67.81	19.72	21.43	9.34	18.88	9
ENSMUSG00000013974_Mcemp1	ENSMUST00000014118_Mcemp1-001	14	8	0	4	2	6
ENSMUSG00000013997_Nit1	ENSMUST00000111289_Nit1-001,ENSMUST00000111295_Nit1-002,ENSMUST00000111296_Nit1-003,ENSMUST00000136339_Nit1-008,ENSMUST00000141357_Nit1-005,ENSMUST00000146428_Nit1-004,ENSMUST00000148339_Nit1-006,ENSMUST00000156856_Nit1-007	61.19	38.28	53.57	21.66	18.12	9
ENSMUSG00000014030_Pax5	ENSMUST00000014174_Pax5-001,ENSMUST00000102932_Pax5-004,ENSMUST00000107825_Pax5-003,ENSMUST00000107826_Pax5-006,ENSMUST00000107827_Pax5-005,ENSMUST00000134968_Pax5-010,ENSMUST00000143235_Pax5-002,ENSMUST00000146335_Pax5-007,ENSMUST00000165417_Pax5-009,ENSMUST00000172866_Pax5-016,ENSMUST00000172949_Pax5-008,ENSMUST00000173733_Pax5-014,ENSMUST00000173821_Pax5-011,ENSMUST00000174242_Pax5-013,ENSMUST…	5	9	5	17	33	13
ENSMUSG00000014039_Prdm15	ENSMUST00000095849_Prdm15-201,ENSMUST00000119200_Prdm15-008,ENSMUST00000121584_Prdm15-001,ENSMUST00000126916_Prdm15-007,ENSMUST00000128917_Prdm15-003,ENSMUST00000129331_Prdm15-005,ENSMUST00000131951_Prdm15-004,ENSMUST00000135505_Prdm15-009,ENSMUST00000136529_Prdm15-006,ENSMUST00000142295_Prdm15-002	76	42	49	37	26	24
ENSMUSG00000014074_Rnf168	ENSMUST00000014218_Rnf168-001,ENSMUST00000155649_Rnf168-002,ENSMUST00000171474_Rnf168-201	247	110	108	58	63	39
ENSMUSG00000014075_Tctex1d2	ENSMUST00000014220_Tctex1d2-001,ENSMUST00000080316_Tctex1d2-002,ENSMUST00000131204_Tctex1d2-003	28	15	27	13	2	14
ENSMUSG00000014077_Chp1	ENSMUST00000014221_Chp1-001,ENSMUST00000119172_Chp1-002,ENSMUST00000132448_Chp1-003,ENSMUST00000137585_Chp1-004,ENSMUST00000154406_Chp1-005	182	81	108	61	37	21.04
ENSMUSG00000014104_Sval2	ENSMUST00000014248_Sval2-001,ENSMUST00000119995_Sval2-003,ENSMUST00000120605_Sval2-002,ENSMUST00000143093_Sval2-004	0	1	0	1	1	0
ENSMUSG00000014158_Trpv4	ENSMUST00000071968_Trpv4-001,ENSMUST00000112217_Trpv4-007,ENSMUST00000112219_Trpv4-006,ENSMUST00000112222_Trpv4-005,ENSMUST00000112225_Trpv4-002,ENSMUST00000133019_Trpv4-004,ENSMUST00000141828_Trpv4-003	0	6	2	3	7	6
ENSMUSG00000014164_Klhl3	ENSMUST00000091583_Klhl3-201,ENSMUST00000160860_Klhl3-001	90	44	46	18	19	22
ENSMUSG00000014177_Tvp23b	ENSMUST00000014321_Tvp23b-001,ENSMUST00000128698_Tvp23b-002,ENSMUST00000140377_Tvp23b-004,ENSMUST00000154176_Tvp23b-003	52	24	37	17	10	11
ENSMUSG00000014195_Dnajc7	ENSMUST00000014339_Dnajc7-001,ENSMUST00000128414_Dnajc7-008,ENSMUST00000129346_Dnajc7-002,ENSMUST00000132886_Dnajc7-003,ENSMUST00000136199_Dnajc7-009,ENSMUST00000137688_Dnajc7-006,ENSMUST00000146840_Dnajc7-005,ENSMUST00000148098_Dnajc7-007,ENSMUST00000154972_Dnajc7-004,ENSMUST00000155152_Dnajc7-010	972	438	479	219.92	174	129
ENSMUSG00000014198_Zfp385c	ENSMUST00000103119_Zfp385c-001,ENSMUST00000148560_Zfp385c-004,ENSMUST00000151589_Zfp385c-003,ENSMUST00000153494_Zfp385c-002	361	121	199	88	68	43
ENSMUSG00000014226_Cacybp	ENSMUST00000014370_Cacybp-001,ENSMUST00000194167_Cacybp-003,ENSMUST00000195654_Cacybp-002	676	287	299	144	106	93
ENSMUSG00000014232_Cluap1	ENSMUST00000040881_Cluap1-001,ENSMUST00000124849_Cluap1-003,ENSMUST00000137745_Cluap1-004,ENSMUST00000139294_Cluap1-002,ENSMUST00000145150_Cluap1-005	154	89	117.33	59	34	20
ENSMUSG00000014243_Zswim7	ENSMUST00000072916_Zswim7-001	15	7	4	2	5	3
ENSMUSG00000014245_Pigl	ENSMUST00000014389_Pigl-001,ENSMUST00000147918_Pigl-003	24	5	12	5	4	9.27
ENSMUSG00000014294_Ndufa2	ENSMUST00000014438_Ndufa2-001	203	84	124	33	35	23
ENSMUSG00000014301_Pam16	ENSMUST00000014445_Pam16-001,ENSMUST00000131250_Pam16-004,ENSMUST00000139534_Pam16-002,ENSMUST00000156889_Pam16-003	90	22.05	37	17	8.77	8
ENSMUSG00000014303_Glis2	ENSMUST00000014447_Glis2-001,ENSMUST00000122896_Glis2-002,ENSMUST00000127120_Glis2-005,ENSMUST00000135577_Glis2-004,ENSMUST00000141682_Glis2-003	35	17	9	10	21	5
ENSMUSG00000014313_Cox6c	ENSMUST00000014457_Cox6c-001,ENSMUST00000127999_Cox6c-002,ENSMUST00000153512_Cox6c-004,ENSMUST00000155638_Cox6c-005,ENSMUST00000156915_Cox6c-003	3193.48	1585.39	1708.35	632	506.17	330.93
ENSMUSG00000014329_Bicc1	ENSMUST00000014473_Bicc1-003,ENSMUST00000131445_Bicc1-002,ENSMUST00000143791_Bicc1-001,ENSMUST00000144740_Bicc1-004	23	13	7	10	25	17
ENSMUSG00000014349_Ube2z	ENSMUST00000100528_Ube2z-001	151	76	113	35	29	31
ENSMUSG00000014351_Gip	ENSMUST00000103156_Gip-002,ENSMUST00000103157_Gip-001	0	0	0	0	0	0
ENSMUSG00000014353_Tmem87b	ENSMUST00000110325_Tmem87b-001,ENSMUST00000126160_Tmem87b-003,ENSMUST00000143398_Tmem87b-004,ENSMUST00000143686_Tmem87b-005,ENSMUST00000152210_Tmem87b-002	228	110	126	49	25	25
ENSMUSG00000014355_Anapc1	ENSMUST00000014499_Anapc1-001,ENSMUST00000110332_Anapc1-003,ENSMUST00000110333_Anapc1-005,ENSMUST00000123503_Anapc1-004,ENSMUST00000124418_Anapc1-011,ENSMUST00000134485_Anapc1-002,ENSMUST00000143007_Anapc1-006,ENSMUST00000145906_Anapc1-008,ENSMUST00000151171_Anapc1-010,ENSMUST00000154320_Anapc1-007,ENSMUST00000154995_Anapc1-009	582	302	318	179	110	87
ENSMUSG00000014361_Mertk	ENSMUST00000014505_Mertk-001,ENSMUST00000140221_Mertk-002	199	91	150	42	36	32
ENSMUSG00000014402_Tsg101	ENSMUST00000014546_Tsg101-001,ENSMUST00000140693_Tsg101-004,ENSMUST00000143413_Tsg101-002,ENSMUST00000146130_Tsg101-005,ENSMUST00000156335_Tsg101-003	282.77	102.94	112.17	68.1	31.64	30.97
ENSMUSG00000014418_Hps5	ENSMUST00000014562_Hps5-001,ENSMUST00000107653_Hps5-003,ENSMUST00000107654_Hps5-002,ENSMUST00000123725_Hps5-009,ENSMUST00000124675_Hps5-006,ENSMUST00000130365_Hps5-011,ENSMUST00000138480_Hps5-012,ENSMUST00000142663_Hps5-005,ENSMUST00000143627_Hps5-013,ENSMUST00000145776_Hps5-004,ENSMUST00000152759_Hps5-008,ENSMUST00000153789_Hps5-007,ENSMUST00000157026_Hps5-010	104	50	63	39	39	18
ENSMUSG00000014426_Map3k4	ENSMUST00000089058_Map3k4-201	400	122	219	75	75.08	55
ENSMUSG00000014444_Piezo1	ENSMUST00000067252_Piezo1-201,ENSMUST00000123671_Piezo1-008,ENSMUST00000126553_Piezo1-007,ENSMUST00000128383_Piezo1-001,ENSMUST00000134304_Piezo1-006,ENSMUST00000148497_Piezo1-002,ENSMUST00000152596_Piezo1-004,ENSMUST00000155803_Piezo1-005,ENSMUST00000156333_Piezo1-003	15.32	20.74	12.96	13	27.1	24.96
ENSMUSG00000014453_Blk	ENSMUST00000014597_Blk-201	0	2	0	0	5	1
ENSMUSG00000014470_Rnf166	ENSMUST00000014614_Rnf166-001,ENSMUST00000136356_Rnf166-003,ENSMUST00000148780_Rnf166-002	103	36	37	16	27	18
ENSMUSG00000014496_Ankrd28	ENSMUST00000014640_Ankrd28-201	180	122	129	65	32	32
ENSMUSG00000014498_Ankrd52	ENSMUST00000014642_Ankrd52-001,ENSMUST00000166577_Ankrd52-002,ENSMUST00000167990_Ankrd52-003	299	107	153	78	58	43
ENSMUSG00000014503_Pkd2l2	ENSMUST00000014647_Pkd2l2-201,ENSMUST00000166156_Pkd2l2-202	0	3.15	4	2	0	0
ENSMUSG00000014504_Srp19	ENSMUST00000072576_Srp19-001,ENSMUST00000119329_Srp19-006,ENSMUST00000126518_Srp19-004,ENSMUST00000131713_Srp19-005,ENSMUST00000140279_Srp19-002,ENSMUST00000142010_Srp19-003	175	108	101	29	39	12
ENSMUSG00000014529_Tmbim7	ENSMUST00000014673_Tmbim7-001,ENSMUST00000115515_Tmbim7-003,ENSMUST00000156117_Tmbim7-002,ENSMUST00000198739_Tmbim7-005,ENSMUST00000199959_Tmbim7-004	0	2	0	3	3	1
ENSMUSG00000014542_Clec4f	ENSMUST00000014686_Clec4f-001,ENSMUST00000137647_Clec4f-002	1	3	0	4	5	6
ENSMUSG00000014543_Klra17	ENSMUST00000014687_Klra17-002,ENSMUST00000122219_Klra17-001	1	0	0	2	0	0
ENSMUSG00000014547_Wdfy2	ENSMUST00000014691_Wdfy2-201	21.35	9	26	6.71	2.33	1.51
ENSMUSG00000014550_Rbsn	ENSMUST00000014694_Rbsn-001,ENSMUST00000124635_Rbsn-004,ENSMUST00000138041_Rbsn-002,ENSMUST00000141332_Rbsn-003,ENSMUST00000203516_Rbsn-006,ENSMUST00000204858_Rbsn-005	270	132	166	102	93	62
ENSMUSG00000014551_Mrps25	ENSMUST00000014695_Mrps25-003,ENSMUST00000134132_Mrps25-002,ENSMUST00000140438_Mrps25-001	700.5	238.46	243.12	95.43	138.82	72.51
ENSMUSG00000014554_Dguok	ENSMUST00000014698_Dguok-001,ENSMUST00000113888_Dguok-002,ENSMUST00000138941_Dguok-005,ENSMUST00000145455_Dguok-003,ENSMUST00000147060_Dguok-004,ENSMUST00000153415_Dguok-006,ENSMUST00000206397_Dguok-008,ENSMUST00000206974_Dguok-007	61	36	43	18	11	17
ENSMUSG00000014592_Camta1	ENSMUST00000049790_Camta1-001,ENSMUST00000097774_Camta1-002,ENSMUST00000105668_Camta1-012,ENSMUST00000105670_Camta1-006,ENSMUST00000131948_Camta1-009,ENSMUST00000135780_Camta1-004,ENSMUST00000140030_Camta1-007,ENSMUST00000143434_Camta1-010,ENSMUST00000153938_Camta1-013,ENSMUST00000155685_Camta1-005,ENSMUST00000169423_Camta1-201,ENSMUST00000185034_Camta1-003	1188	442	685	269	220	170
ENSMUSG00000014599_Csf1	ENSMUST00000014743_Csf1-001,ENSMUST00000118593_Csf1-004,ENSMUST00000120243_Csf1-002,ENSMUST00000120654_Csf1-006,ENSMUST00000153114_Csf1-005,ENSMUST00000155557_Csf1-003,ENSMUST00000156820_Csf1-007	24	17	12	26	28	17
ENSMUSG00000014601_Strip1	ENSMUST00000064759_Strip1-001,ENSMUST00000196416_Strip1-002,ENSMUST00000197192_Strip1-006,ENSMUST00000198424_Strip1-004,ENSMUST00000200049_Strip1-005	173	68	91	42	29	29
ENSMUSG00000014602_Kif1a	ENSMUST00000086819_Kif1a-005,ENSMUST00000112958_Kif1a-006,ENSMUST00000171556_Kif1a-002,ENSMUST00000171796_Kif1a-001,ENSMUST00000186828_Kif1a-010,ENSMUST00000186861_Kif1a-007,ENSMUST00000188136_Kif1a-012,ENSMUST00000188493_Kif1a-008,ENSMUST00000190249_Kif1a-009,ENSMUST00000190723_Kif1a-003,ENSMUST00000190854_Kif1a-011	4889	1555	2349	878	726	471
ENSMUSG00000014603_Alx3	ENSMUST00000014747_Alx3-001	2	0	0	4	3	1
ENSMUSG00000014606_Slc25a11	ENSMUST00000014750_Slc25a11-001,ENSMUST00000134804_Slc25a11-004,ENSMUST00000136383_Slc25a11-003,ENSMUST00000139638_Slc25a11-002,ENSMUST00000157076_Slc25a11-005	132	52	38	27	19	18
ENSMUSG00000014609_Chrne	ENSMUST00000014753_Chrne-002,ENSMUST00000102556_Chrne-001,ENSMUST00000134836_Chrne-003,ENSMUST00000135920_Chrne-005	1	0	0	5	2	4
ENSMUSG00000014633_Cmc2	ENSMUST00000078589_Cmc2-008,ENSMUST00000128304_Cmc2-007,ENSMUST00000131616_Cmc2-002,ENSMUST00000134356_Cmc2-004,ENSMUST00000148235_Cmc2-001,ENSMUST00000150128_Cmc2-003,ENSMUST00000155260_Cmc2-005	9	16	23	6	11	6
ENSMUSG00000014668_Chfr	ENSMUST00000014812_Chfr-008,ENSMUST00000112519_Chfr-001,ENSMUST00000197005_Chfr-012,ENSMUST00000197010_Chfr-006,ENSMUST00000197968_Chfr-011,ENSMUST00000198066_Chfr-007,ENSMUST00000198633_Chfr-005,ENSMUST00000199283_Chfr-010,ENSMUST00000199557_Chfr-004,ENSMUST00000199672_Chfr-003,ENSMUST00000199811_Chfr-009,ENSMUST00000200038_Chfr-002	160	58	102	38	33	39
ENSMUSG00000014686_Ceacam16	ENSMUST00000014830_Ceacam16-001,ENSMUST00000208198_Ceacam16-002	2	1	0	1	1	1
ENSMUSG00000014704_Hoxa2	ENSMUST00000014848_Hoxa2-001	0	4	0	2	7	9
ENSMUSG00000014725_Adam28	ENSMUST00000022642_Adam28-201,ENSMUST00000111072_Adam28-202	0	4	0	4	1	3
ENSMUSG00000014747_Ankrd53	ENSMUST00000014891_Ankrd53-001,ENSMUST00000206496_Ankrd53-002	14	5	1	3	5	2
ENSMUSG00000014748_Tex261	ENSMUST00000014892_Tex261-001,ENSMUST00000125614_Tex261-002,ENSMUST00000137773_Tex261-004,ENSMUST00000138192_Tex261-003	419	186	186	104	60	46
ENSMUSG00000014763_Fam120b	ENSMUST00000055352_Fam120b-201	450	127	185	86	41	54
ENSMUSG00000014767_Tbp	ENSMUST00000014911_Tbp-003,ENSMUST00000117593_Tbp-004,ENSMUST00000118001_Tbp-002,ENSMUST00000119879_Tbp-011,ENSMUST00000143924_Tbp-005,ENSMUST00000147081_Tbp-006,ENSMUST00000149518_Tbp-009,ENSMUST00000153480_Tbp-008,ENSMUST00000155051_Tbp-007,ENSMUST00000159197_Tbp-010,ENSMUST00000162505_Tbp-001	226.44	110.37	134	94.6	66	58
ENSMUSG00000014769_Psmb1	ENSMUST00000014913_Psmb1-201	219	159	206	58	35	37
ENSMUSG00000014771_Pdcd2	ENSMUST00000054450_Pdcd2-001,ENSMUST00000125709_Pdcd2-005,ENSMUST00000137233_Pdcd2-004,ENSMUST00000139610_Pdcd2-003,ENSMUST00000154293_Pdcd2-002	45.56	21.63	17	9.4	4	2
ENSMUSG00000014773_Dll1	ENSMUST00000014917_Dll1-001,ENSMUST00000124196_Dll1-003,ENSMUST00000129395_Dll1-004,ENSMUST00000140784_Dll1-006,ENSMUST00000143460_Dll1-002,ENSMUST00000152416_Dll1-005	18.65	13.46	17	17	17	15
ENSMUSG00000014776_Nol3	ENSMUST00000014920_Nol3-201	31.08	10.17	8.47	17.44	21.86	12.65
ENSMUSG00000014778_Fhod1	ENSMUST00000014922_Fhod1-001,ENSMUST00000132777_Fhod1-002,ENSMUST00000134837_Fhod1-004,ENSMUST00000136439_Fhod1-003	6	4	2	8	23	18
ENSMUSG00000014782_Plekhg4	ENSMUST00000014927_Plekhg4-001,ENSMUST00000159286_Plekhg4-002,ENSMUST00000160191_Plekhg4-007,ENSMUST00000160650_Plekhg4-004,ENSMUST00000161672_Plekhg4-003	11	5	14	4	15	6
ENSMUSG00000014786_Slc9a5	ENSMUST00000073149_Slc9a5-201	73	50	38	40	29	15
ENSMUSG00000014791_Elmo3	ENSMUST00000109375_Elmo3-201	9	10	10	3	5	1
ENSMUSG00000014813_Stc1	ENSMUST00000014957_Stc1-201	1	5	1	8	15	18
ENSMUSG00000014837_4931428F04Rik	ENSMUST00000014981_4931428F04Rik-201,ENSMUST00000171788_4931428F04Rik-202	56.92	23.83	33.53	22.56	29.14	9.35
ENSMUSG00000014846_Tppp3	ENSMUST00000014990_Tppp3-001,ENSMUST00000176419_Tppp3-003,ENSMUST00000177126_Tppp3-002	63	39	70	25	14	10
ENSMUSG00000014850_Msh3	ENSMUST00000022220_Msh3-002,ENSMUST00000185852_Msh3-004,ENSMUST00000186392_Msh3-011,ENSMUST00000186878_Msh3-007,ENSMUST00000187424_Msh3-012,ENSMUST00000187831_Msh3-008,ENSMUST00000187874_Msh3-015,ENSMUST00000189376_Msh3-013,ENSMUST00000190393_Msh3-006,ENSMUST00000190462_Msh3-009,ENSMUST00000190761_Msh3-014,ENSMUST00000191242_Msh3-005,ENSMUST00000191304_Msh3-010,ENSMUST00000191509_Msh3-003,ENSMUST…	220	114	80	65	71	54
ENSMUSG00000014852_Adamts13	ENSMUST00000014996_Adamts13-002,ENSMUST00000102891_Adamts13-001,ENSMUST00000147216_Adamts13-003	1	3	0	3	5	4
ENSMUSG00000014856_Tmem208	ENSMUST00000015000_Tmem208-001,ENSMUST00000098453_Tmem208-003,ENSMUST00000109372_Tmem208-005,ENSMUST00000126705_Tmem208-004,ENSMUST00000153146_Tmem208-002	24	25	21	17	9	0
ENSMUSG00000014859_E2f4	ENSMUST00000015003_E2f4-201	170	53	52	26	36	16
ENSMUSG00000014867_Surf4	ENSMUST00000015011_Surf4-001,ENSMUST00000153641_Surf4-003,ENSMUST00000154651_Surf4-002	205	76	76	42.03	23	24
ENSMUSG00000014873_Surf2	ENSMUST00000015017_Surf2-001,ENSMUST00000125408_Surf2-005,ENSMUST00000126947_Surf2-002,ENSMUST00000135506_Surf2-006,ENSMUST00000143098_Surf2-004,ENSMUST00000157066_Surf2-003	104.03	66.56	65	45.97	35	30
ENSMUSG00000014905_Dnajb9	ENSMUST00000015049_Dnajb9-201	208	114	133	46	28	23
ENSMUSG00000014907_Naf1	ENSMUST00000118009_Naf1-001	80	33	43	16	17	8
ENSMUSG00000014932_Yes1	ENSMUST00000072311_Yes1-001,ENSMUST00000168707_Yes1-002,ENSMUST00000200779_Yes1-004,ENSMUST00000200999_Yes1-005,ENSMUST00000202543_Yes1-003	213	123	151.68	82	41.74	29.72
ENSMUSG00000014956_Ppp1cb	ENSMUST00000015100_Ppp1cb-001,ENSMUST00000201207_Ppp1cb-003,ENSMUST00000201360_Ppp1cb-002,ENSMUST00000201600_Ppp1cb-004,ENSMUST00000201880_Ppp1cb-006,ENSMUST00000202078_Ppp1cb-005	1207.85	622.82	805.9	313.68	185.23	136.43
ENSMUSG00000014959_Gorasp2	ENSMUST00000028509_Gorasp2-001,ENSMUST00000112201_Gorasp2-002,ENSMUST00000112205_Gorasp2-003,ENSMUST00000130970_Gorasp2-005,ENSMUST00000133432_Gorasp2-006,ENSMUST00000136485_Gorasp2-004	205	69.06	106	37.92	43	32
ENSMUSG00000014980_Tsen15	ENSMUST00000015124_Tsen15-001,ENSMUST00000159270_Tsen15-005,ENSMUST00000159717_Tsen15-004,ENSMUST00000161717_Tsen15-003,ENSMUST00000162371_Tsen15-002,ENSMUST00000163027_Tsen15-006,ENSMUST00000188105_Tsen15-007	86	40	63	36	28	17
ENSMUSG00000015001_Oc90	ENSMUST00000060522_Oc90-001,ENSMUST00000079776_Oc90-002,ENSMUST00000135442_Oc90-004,ENSMUST00000147776_Oc90-005,ENSMUST00000156996_Oc90-003	1	1	0	6	4	1
ENSMUSG00000015002_Efr3a	ENSMUST00000015146_Efr3a-001,ENSMUST00000096411_Efr3a-005,ENSMUST00000172756_Efr3a-003,ENSMUST00000173008_Efr3a-008,ENSMUST00000173858_Efr3a-002,ENSMUST00000173936_Efr3a-011,ENSMUST00000174135_Efr3a-006,ENSMUST00000174591_Efr3a-004,ENSMUST00000174601_Efr3a-009,ENSMUST00000174615_Efr3a-010,ENSMUST00000174749_Efr3a-012,ENSMUST00000174856_Efr3a-007	2182	870	965	633	282	229
ENSMUSG00000015013_Trappc2l	ENSMUST00000015157_Trappc2l-201	30	12	20	1	5	3
ENSMUSG00000015016_Acsf3	ENSMUST00000015160_Acsf3-201	56	16	20	17	15	3
ENSMUSG00000015023_Ddx19a	ENSMUST00000040416_Ddx19a-001,ENSMUST00000130133_Ddx19a-002,ENSMUST00000173183_Ddx19a-003	206.47	63.24	107.66	32.7	66.76	19
ENSMUSG00000015027_Galns	ENSMUST00000015171_Galns-201	10	4	8	2	4	4
ENSMUSG00000015053_Gata2	ENSMUST00000015197_Gata2-002,ENSMUST00000170089_Gata2-001,ENSMUST00000203480_Gata2-004,ENSMUST00000203579_Gata2-005,ENSMUST00000205151_Gata2-003	11	7	7	10	13	14
ENSMUSG00000015083_C8g	ENSMUST00000015227_C8g-002,ENSMUST00000040042_C8g-001,ENSMUST00000133255_C8g-007,ENSMUST00000149062_C8g-003,ENSMUST00000150580_C8g-006,ENSMUST00000153139_C8g-005,ENSMUST00000154984_C8g-004	3	3	0	1	1	1
ENSMUSG00000015085_Entpd2	ENSMUST00000028328_Entpd2-001,ENSMUST00000140590_Entpd2-003,ENSMUST00000148859_Entpd2-002	5	5	15	5	13	10
ENSMUSG00000015087_Rabl6	ENSMUST00000058137_Rabl6-001,ENSMUST00000128942_Rabl6-009,ENSMUST00000135084_Rabl6-008,ENSMUST00000140635_Rabl6-004,ENSMUST00000140778_Rabl6-006,ENSMUST00000140785_Rabl6-005,ENSMUST00000143855_Rabl6-007,ENSMUST00000146012_Rabl6-002,ENSMUST00000150206_Rabl6-003	905	292	485	183	181	126
ENSMUSG00000015090_Ptgds	ENSMUST00000015234_Ptgds-004,ENSMUST00000114251_Ptgds-001,ENSMUST00000114259_Ptgds-005,ENSMUST00000137417_Ptgds-003,ENSMUST00000144016_Ptgds-002	108	53	47	24	7	6
ENSMUSG00000015092_Edf1	ENSMUST00000015236_Edf1-001,ENSMUST00000134689_Edf1-003,ENSMUST00000142288_Edf1-005,ENSMUST00000144395_Edf1-004,ENSMUST00000153008_Edf1-002	576	199	368	103	247	66
ENSMUSG00000015093_Clic3	ENSMUST00000102918_Clic3-003,ENSMUST00000114265_Clic3-001,ENSMUST00000132311_Clic3-006,ENSMUST00000140022_Clic3-002,ENSMUST00000142006_Clic3-005,ENSMUST00000143862_Clic3-004	0	2	0	2	2	2
ENSMUSG00000015094_Npdc1	ENSMUST00000055921_Npdc1-006,ENSMUST00000071442_Npdc1-001,ENSMUST00000124277_Npdc1-009,ENSMUST00000128144_Npdc1-012,ENSMUST00000131185_Npdc1-011,ENSMUST00000132287_Npdc1-003,ENSMUST00000133409_Npdc1-010,ENSMUST00000136138_Npdc1-002,ENSMUST00000138651_Npdc1-013,ENSMUST00000141106_Npdc1-007,ENSMUST00000141567_Npdc1-014,ENSMUST00000144413_Npdc1-004,ENSMUST00000154809_Npdc1-005,ENSMUST00000156824_Npd…	230	93	122	61	33	25
ENSMUSG00000015095_Fbxw5	ENSMUST00000015239_Fbxw5-001,ENSMUST00000124258_Fbxw5-002,ENSMUST00000124375_Fbxw5-009,ENSMUST00000126601_Fbxw5-003,ENSMUST00000129104_Fbxw5-006,ENSMUST00000135456_Fbxw5-007,ENSMUST00000135511_Fbxw5-005,ENSMUST00000142004_Fbxw5-004,ENSMUST00000148845_Fbxw5-008	114	42	68	18	18	29
ENSMUSG00000015112_Slc25a13	ENSMUST00000015256_Slc25a13-001,ENSMUST00000177698_Slc25a13-006,ENSMUST00000188414_Slc25a13-201,ENSMUST00000203551_Slc25a13-008,ENSMUST00000203990_Slc25a13-007	5	6	3	9	4	5
ENSMUSG00000015120_Ube2i	ENSMUST00000049911_Ube2i-005,ENSMUST00000172462_Ube2i-011,ENSMUST00000172520_Ube2i-008,ENSMUST00000172569_Ube2i-013,ENSMUST00000172587_Ube2i-007,ENSMUST00000172618_Ube2i-003,ENSMUST00000172868_Ube2i-004,ENSMUST00000173084_Ube2i-002,ENSMUST00000173231_Ube2i-012,ENSMUST00000173621_Ube2i-009,ENSMUST00000173713_Ube2i-001,ENSMUST00000174001_Ube2i-006,ENSMUST00000174031_Ube2i-010,ENSMUST00000174216_Ube…	291.39	79	115.12	68	43.13	49.63
ENSMUSG00000015126_Tsr3	ENSMUST00000063574_Tsr3-201	44	25.93	15	18.93	9	6
ENSMUSG00000015127_Unkl	ENSMUST00000015271_Unkl-003,ENSMUST00000039734_Unkl-002,ENSMUST00000160785_Unkl-005,ENSMUST00000160896_Unkl-001,ENSMUST00000161679_Unkl-004,ENSMUST00000162498_Unkl-007,ENSMUST00000162838_Unkl-006	128.31	58.93	33.95	40.3	26.43	13.99
ENSMUSG00000015133_Lrrk1	ENSMUST00000015277_Lrrk1-001,ENSMUST00000130438_Lrrk1-003,ENSMUST00000131239_Lrrk1-006,ENSMUST00000137181_Lrrk1-005,ENSMUST00000145954_Lrrk1-004,ENSMUST00000154893_Lrrk1-002,ENSMUST00000167705_Lrrk1-007	23	15	11	12	24	8
ENSMUSG00000015134_Aldh1a3	ENSMUST00000015278_Aldh1a3-001,ENSMUST00000173756_Aldh1a3-004,ENSMUST00000174209_Aldh1a3-002,ENSMUST00000174215_Aldh1a3-003,ENSMUST00000174701_Aldh1a3-005	13	16	6	6	14	3
ENSMUSG00000015143_Actn1	ENSMUST00000021554_Actn1-201,ENSMUST00000167327_Actn1-202	73	26	40	13	11	17
ENSMUSG00000015149_Sirt2	ENSMUST00000072965_Sirt2-001,ENSMUST00000122915_Sirt2-002,ENSMUST00000127953_Sirt2-006,ENSMUST00000128961_Sirt2-005,ENSMUST00000132789_Sirt2-007,ENSMUST00000141077_Sirt2-004,ENSMUST00000153956_Sirt2-003,ENSMUST00000155327_Sirt2-008,ENSMUST00000170068_Sirt2-009,ENSMUST00000207322_Sirt2-010	200	99	107	58	45	35
ENSMUSG00000015165_Hnrnpl	ENSMUST00000038572_Hnrnpl-201,ENSMUST00000172529_Hnrnpl-003,ENSMUST00000172841_Hnrnpl-012,ENSMUST00000172884_Hnrnpl-008,ENSMUST00000173578_Hnrnpl-011,ENSMUST00000173750_Hnrnpl-002,ENSMUST00000173818_Hnrnpl-010,ENSMUST00000174396_Hnrnpl-009,ENSMUST00000174477_Hnrnpl-004,ENSMUST00000174526_Hnrnpl-007,ENSMUST00000174548_Hnrnpl-001,ENSMUST00000174755_Hnrnpl-005,ENSMUST00000174882_Hnrnpl-006	691	205	326	167	132	95
ENSMUSG00000015176_Nolc1	ENSMUST00000165017_Nolc1-201	346	116	159	83	108	51
ENSMUSG00000015189_Casd1	ENSMUST00000015333_Casd1-001,ENSMUST00000141359_Casd1-003,ENSMUST00000153963_Casd1-002,ENSMUST00000181734_Casd1-004,ENSMUST00000204372_Casd1-005	305	136	210	77	51	45
ENSMUSG00000015202_Cnksr3	ENSMUST00000015346_Cnksr3-001,ENSMUST00000150282_Cnksr3-002	143	63	118	48	28	25
ENSMUSG00000015214_Mtmr1	ENSMUST00000015358_Mtmr1-201,ENSMUST00000114601_Mtmr1-001,ENSMUST00000130179_Mtmr1-009,ENSMUST00000130909_Mtmr1-004,ENSMUST00000132837_Mtmr1-005,ENSMUST00000138565_Mtmr1-008,ENSMUST00000146213_Mtmr1-002,ENSMUST00000149323_Mtmr1-003,ENSMUST00000156307_Mtmr1-007,ENSMUST00000156756_Mtmr1-006	169	80	151	66	28	9
ENSMUSG00000015217_Hmgb3	ENSMUST00000015361_Hmgb3-002,ENSMUST00000072699_Hmgb3-001,ENSMUST00000088874_Hmgb3-004,ENSMUST00000114582_Hmgb3-003,ENSMUST00000123100_Hmgb3-005,ENSMUST00000132145_Hmgb3-006	139.45	54.5	58.78	34.48	56.25	23
ENSMUSG00000015222_Map2	ENSMUST00000024639_Map2-201,ENSMUST00000077355_Map2-002,ENSMUST00000114012_Map2-019,ENSMUST00000114013_Map2-001,ENSMUST00000114015_Map2-003,ENSMUST00000114017_Map2-007,ENSMUST00000114018_Map2-202,ENSMUST00000123647_Map2-014,ENSMUST00000124873_Map2-012,ENSMUST00000125844_Map2-013,ENSMUST00000127388_Map2-010,ENSMUST00000128673_Map2-004,ENSMUST00000133522_Map2-015,ENSMUST00000137807_Map2-005,ENSMUST…	3963	1684	2361	1012	690	551
ENSMUSG00000015224_Cyp2j9	ENSMUST00000055693_Cyp2j9-001,ENSMUST00000126509_Cyp2j9-002	622	225	375	153	70	68
ENSMUSG00000015242_Nipsnap3a	ENSMUST00000015386_Nipsnap3a-003,ENSMUST00000107666_Nipsnap3a-001,ENSMUST00000123780_Nipsnap3a-002,ENSMUST00000188045_Nipsnap3a-201	0	1	0	0	0	0
ENSMUSG00000015243_Abca1	ENSMUST00000030010_Abca1-001,ENSMUST00000149127_Abca1-002	582	282	292	193	110	65
ENSMUSG00000015247_Nipsnap3b	ENSMUST00000015391_Nipsnap3b-001,ENSMUST00000107665_Nipsnap3b-002,ENSMUST00000132678_Nipsnap3b-003	18	2	0	3	0	0
ENSMUSG00000015289_Lage3	ENSMUST00000015433_Lage3-001,ENSMUST00000114152_Lage3-003,ENSMUST00000114153_Lage3-002	17	3	17	10	4	7
ENSMUSG00000015290_Ubl4a	ENSMUST00000015434_Ubl4a-005,ENSMUST00000125914_Ubl4a-004,ENSMUST00000126117_Ubl4a-002,ENSMUST00000126191_Ubl4a-003,ENSMUST00000140632_Ubl4a-006,ENSMUST00000155676_Ubl4a-001,ENSMUST00000178691_Ubl4a-201	161	63	74	30	21	11
ENSMUSG00000015291_Gdi1	ENSMUST00000015435_Gdi1-001,ENSMUST00000128915_Gdi1-009,ENSMUST00000130581_Gdi1-007,ENSMUST00000135041_Gdi1-008,ENSMUST00000137447_Gdi1-006,ENSMUST00000144317_Gdi1-005,ENSMUST00000145580_Gdi1-004,ENSMUST00000146013_Gdi1-002,ENSMUST00000149391_Gdi1-003,ENSMUST00000153141_Gdi1-010	1666	573	964	363	325	162
ENSMUSG00000015305_Sash1	ENSMUST00000015449_Sash1-201	572.99	196.83	319	122	115.84	82.88
ENSMUSG00000015312_Gadd45b	ENSMUST00000015456_Gadd45b-201	22	2	5	7	3	2
ENSMUSG00000015314_Slamf6	ENSMUST00000171330_Slamf6-001,ENSMUST00000193311_Slamf6-005,ENSMUST00000194182_Slamf6-006,ENSMUST00000194561_Slamf6-003,ENSMUST00000194924_Slamf6-004,ENSMUST00000195206_Slamf6-007,ENSMUST00000195656_Slamf6-002	12	23	13	28	44	31
ENSMUSG00000015316_Slamf1	ENSMUST00000015460_Slamf1-001,ENSMUST00000163992_Slamf1-002	1	14	12	21	16	18
ENSMUSG00000015335_Zdhhc12	ENSMUST00000081838_Zdhhc12-002,ENSMUST00000102865_Zdhhc12-001,ENSMUST00000137001_Zdhhc12-004,ENSMUST00000148717_Zdhhc12-003	13	4	0	6	11	12
ENSMUSG00000015337_Endog	ENSMUST00000015481_Endog-001	18.96	12.81	11.02	0	1.46	4.08
ENSMUSG00000015340_Cybb	ENSMUST00000015484_Cybb-001,ENSMUST00000131591_Cybb-002,ENSMUST00000154503_Cybb-003,ENSMUST00000164685_Cybb-004,ENSMUST00000170885_Cybb-005	2	10	2	3	3	6
ENSMUSG00000015341_Golga7	ENSMUST00000051094_Golga7-001,ENSMUST00000121783_Golga7-002,ENSMUST00000135646_Golga7-004	246	84.4	128.37	52	49	39
ENSMUSG00000015342_Xk	ENSMUST00000015486_Xk-001	207	97	115	57	29	23
ENSMUSG00000015354_Pcolce2	ENSMUST00000015498_Pcolce2-001,ENSMUST00000151210_Pcolce2-002	10	11	3	8	10	7
ENSMUSG00000015355_Cd48	ENSMUST00000015499_Cd48-001,ENSMUST00000068584_Cd48-002	0	2	3	0	2	0
ENSMUSG00000015357_Clpx	ENSMUST00000015501_Clpx-001,ENSMUST00000113824_Clpx-201,ENSMUST00000147279_Clpx-003,ENSMUST00000148632_Clpx-002	210	120	148	71	36	29
ENSMUSG00000015363_Trabd	ENSMUST00000081702_Trabd-001,ENSMUST00000163696_Trabd-007,ENSMUST00000165690_Trabd-004,ENSMUST00000168863_Trabd-006,ENSMUST00000169870_Trabd-002,ENSMUST00000169891_Trabd-003,ENSMUST00000170754_Trabd-005	65	38	47	29	22	12
ENSMUSG00000015365_Mov10l1	ENSMUST00000015509_Mov10l1-201,ENSMUST00000143030_Mov10l1-003,ENSMUST00000146993_Mov10l1-001,ENSMUST00000148198_Mov10l1-004,ENSMUST00000156949_Mov10l1-002	0	1	0	4	2	4
ENSMUSG00000015377_Dennd6b	ENSMUST00000078953_Dennd6b-201	82	53	68	53	30	21
ENSMUSG00000015396_Cd83	ENSMUST00000015540_Cd83-201	14	7	6	12	2	4
ENSMUSG00000015401_Tmem27	ENSMUST00000015545_Tmem27-201,ENSMUST00000112280_Tmem27-001,ENSMUST00000141818_Tmem27-002	0	0	0	1	1	0
ENSMUSG00000015405_Ace2	ENSMUST00000073973_Ace2-001,ENSMUST00000112271_Ace2-002,ENSMUST00000131543_Ace2-003	2	5	7	9	5	2
ENSMUSG00000015437_Gzmb	ENSMUST00000015581_Gzmb-201	1	5	0	6	3	1
ENSMUSG00000015441_Gzmf	ENSMUST00000022757_Gzmf-201	0	1	0	0	0	1
ENSMUSG00000015443_Gzmn	ENSMUST00000015587_Gzmn-201	0	0	0	1	1	3
ENSMUSG00000015451_C4a	ENSMUST00000015595_C4a-201,ENSMUST00000159539_C4a-005,ENSMUST00000159669_C4a-002,ENSMUST00000160309_C4a-004,ENSMUST00000160528_C4a-003,ENSMUST00000160657_C4a-010,ENSMUST00000160679_C4a-001,ENSMUST00000161121_C4a-006,ENSMUST00000161797_C4a-009,ENSMUST00000162133_C4a-008	2	1	0	2	5	4
ENSMUSG00000015452_Ager	ENSMUST00000015596_Ager-001,ENSMUST00000170161_Ager-008,ENSMUST00000172757_Ager-004,ENSMUST00000172932_Ager-011,ENSMUST00000173551_Ager-006,ENSMUST00000173589_Ager-012,ENSMUST00000173992_Ager-003,ENSMUST00000174069_Ager-010,ENSMUST00000174496_Ager-002,ENSMUST00000174554_Ager-007,ENSMUST00000174640_Ager-005,ENSMUST00000184805_Ager-019,ENSMUST00000184846_Ager-020	0	2	0	3	5	3
ENSMUSG00000015461_Atf6b	ENSMUST00000015605_Atf6b-001,ENSMUST00000173984_Atf6b-002,ENSMUST00000174156_Atf6b-005,ENSMUST00000174519_Atf6b-003,ENSMUST00000174614_Atf6b-004	80	40	45	42	21	13
ENSMUSG00000015467_Egfl8	ENSMUST00000015611_Egfl8-001,ENSMUST00000097345_Egfl8-002,ENSMUST00000166095_Egfl8-007,ENSMUST00000168327_Egfl8-008,ENSMUST00000168353_Egfl8-003,ENSMUST00000170850_Egfl8-004	2	4	0	3	8	1
ENSMUSG00000015468_Notch4	ENSMUST00000015612_Notch4-001,ENSMUST00000126702_Notch4-010,ENSMUST00000126950_Notch4-002,ENSMUST00000128314_Notch4-006,ENSMUST00000141768_Notch4-008,ENSMUST00000150441_Notch4-007,ENSMUST00000151654_Notch4-005,ENSMUST00000151867_Notch4-004,ENSMUST00000152714_Notch4-003,ENSMUST00000156724_Notch4-009,ENSMUST00000173389_Notch4-012,ENSMUST00000174707_Notch4-011	8	11	4	17	9	19
ENSMUSG00000015474_Ppt2	ENSMUST00000064953_Ppt2-002,ENSMUST00000166040_Ppt2-008,ENSMUST00000167097_Ppt2-010,ENSMUST00000168391_Ppt2-005,ENSMUST00000169067_Ppt2-004,ENSMUST00000169287_Ppt2-012,ENSMUST00000169969_Ppt2-013,ENSMUST00000170345_Ppt2-011,ENSMUST00000171121_Ppt2-006,ENSMUST00000171376_Ppt2-001	69	20	38	11	24	10
ENSMUSG00000015476_Prrt1	ENSMUST00000015620_Prrt1-001,ENSMUST00000172945_Prrt1-004	458	113	270	62	77	40
ENSMUSG00000015478_Rnf5	ENSMUST00000015622_Rnf5-001,ENSMUST00000174045_Rnf5-002,ENSMUST00000174475_Rnf5-003	153.73	46.95	87.9	28	66	21
ENSMUSG00000015484_Fam163a	ENSMUST00000015628_Fam163a-001	6	8	2	11	23	16
ENSMUSG00000015488_Cacfd1	ENSMUST00000114003_Cacfd1-007,ENSMUST00000114004_Cacfd1-003,ENSMUST00000114005_Cacfd1-004,ENSMUST00000114006_Cacfd1-001,ENSMUST00000114007_Cacfd1-002,ENSMUST00000133126_Cacfd1-005,ENSMUST00000133807_Cacfd1-008,ENSMUST00000145290_Cacfd1-006	94	44	29	22	25	13
ENSMUSG00000015501_Hivep2	ENSMUST00000015645_Hivep2-001,ENSMUST00000185392_Hivep2-006,ENSMUST00000186989_Hivep2-005,ENSMUST00000187083_Hivep2-004,ENSMUST00000191138_Hivep2-002,ENSMUST00000191464_Hivep2-003	1105	435.42	759.98	272	230	182
ENSMUSG00000015519_2310057J18Rik	ENSMUST00000015663_2310057J18Rik-001,ENSMUST00000140558_2310057J18Rik-003,ENSMUST00000141350_2310057J18Rik-004,ENSMUST00000152363_2310057J18Rik-002	0	1	0	1	1	2
ENSMUSG00000015522_Arnt	ENSMUST00000015666_Arnt-201,ENSMUST00000090804_Arnt-202,ENSMUST00000102749_Arnt-001,ENSMUST00000107160_Arnt-006,ENSMUST00000107161_Arnt-003,ENSMUST00000136413_Arnt-009,ENSMUST00000140060_Arnt-007,ENSMUST00000147094_Arnt-008,ENSMUST00000147765_Arnt-002,ENSMUST00000149051_Arnt-005,ENSMUST00000156653_Arnt-004	311	99	142	82	51	62
ENSMUSG00000015533_Itga2	ENSMUST00000056117_Itga2-201	5	1	0	2	5	3
ENSMUSG00000015536_Mocs2	ENSMUST00000015680_Mocs2-201,ENSMUST00000050131_Mocs2-007,ENSMUST00000164737_Mocs2-008,ENSMUST00000164871_Mocs2-006,ENSMUST00000165022_Mocs2-003,ENSMUST00000165669_Mocs2-005,ENSMUST00000166104_Mocs2-002,ENSMUST00000166176_Mocs2-001,ENSMUST00000170985_Mocs2-004,ENSMUST00000183407_Mocs2-010,ENSMUST00000184046_Mocs2-013,ENSMUST00000184214_Mocs2-014,ENSMUST00000184245_Mocs2-012,ENSMUST00000184282_Moc…	177	107	107	65	55	41
ENSMUSG00000015542_Nat9	ENSMUST00000103038_Nat9-002,ENSMUST00000103039_Nat9-005,ENSMUST00000103040_Nat9-001,ENSMUST00000103041_Nat9-003,ENSMUST00000127419_Nat9-009,ENSMUST00000134399_Nat9-004,ENSMUST00000134769_Nat9-006,ENSMUST00000137843_Nat9-008,ENSMUST00000153796_Nat9-007	20	9	23	18	17	3
ENSMUSG00000015568_Lpl	ENSMUST00000015712_Lpl-001,ENSMUST00000101463_Lpl-003,ENSMUST00000168401_Lpl-002,ENSMUST00000169749_Lpl-004	6	12	6	16	12	15
ENSMUSG00000015575_Atp6v0e	ENSMUST00000015719_Atp6v0e-201,ENSMUST00000167352_Atp6v0e-202	90	52	48	41	27	22
ENSMUSG00000015579_Nkx2-5	ENSMUST00000015723_Nkx2-5-001	0	2	0	0	4	3
ENSMUSG00000015597_Zfp318	ENSMUST00000113481_Zfp318-001,ENSMUST00000123733_Zfp318-005,ENSMUST00000136017_Zfp318-003,ENSMUST00000138127_Zfp318-002,ENSMUST00000152472_Zfp318-004	483	187	323	172	98	93
ENSMUSG00000015599_Ttbk1	ENSMUST00000047034_Ttbk1-201	268	81	104	53	78	45
ENSMUSG00000015605_Srf	ENSMUST00000015749_Srf-201	77	18	32	22	16	11
ENSMUSG00000015619_Gata3	ENSMUST00000102976_Gata3-001,ENSMUST00000130615_Gata3-004,ENSMUST00000142305_Gata3-008,ENSMUST00000147533_Gata3-006,ENSMUST00000151456_Gata3-002,ENSMUST00000153509_Gata3-003	2	3	1	4	8	6
ENSMUSG00000015627_Gata5	ENSMUST00000015771_Gata5-001	1	3	5	3	9	7
ENSMUSG00000015647_Lama5	ENSMUST00000015791_Lama5-001,ENSMUST00000123906_Lama5-003,ENSMUST00000130796_Lama5-002,ENSMUST00000149812_Lama5-004	26	14	22	5	4	1
ENSMUSG00000015652_Steap1	ENSMUST00000015796_Steap1-001,ENSMUST00000169542_Steap1-002	0	0	0	6	2	1
ENSMUSG00000015653_Steap2	ENSMUST00000015797_Steap2-006,ENSMUST00000115424_Steap2-005,ENSMUST00000115425_Steap2-004,ENSMUST00000115426_Steap2-001,ENSMUST00000115427_Steap2-003,ENSMUST00000148333_Steap2-002,ENSMUST00000149412_Steap2-007,ENSMUST00000150238_Steap2-008,ENSMUST00000164219_Steap2-201	1532	655	733	405	251	163
ENSMUSG00000015656_Hspa8	ENSMUST00000015800_Hspa8-001,ENSMUST00000117557_Hspa8-003,ENSMUST00000117870_Hspa8-009,ENSMUST00000127699_Hspa8-008,ENSMUST00000133964_Hspa8-005,ENSMUST00000138895_Hspa8-004,ENSMUST00000140984_Hspa8-007,ENSMUST00000149936_Hspa8-002,ENSMUST00000153847_Hspa8-006	16495	6730.72	8446.32	3661.85	2100.6	1533.23
ENSMUSG00000015659_Serac1	ENSMUST00000024570_Serac1-002,ENSMUST00000097432_Serac1-001,ENSMUST00000139542_Serac1-004,ENSMUST00000144284_Serac1-005,ENSMUST00000153325_Serac1-006	99	62	36	38	23	34
ENSMUSG00000015665_Awat1	ENSMUST00000096361_Awat1-001	0	1	0	1	2	0
ENSMUSG00000015668_Pdzd11	ENSMUST00000015812_Pdzd11-003,ENSMUST00000059099_Pdzd11-001,ENSMUST00000144643_Pdzd11-002,ENSMUST00000151548_Pdzd11-004	116.97	55.96	55.93	20.94	22.63	9
ENSMUSG00000015671_Psma2	ENSMUST00000170836_Psma2-201	149	89	104	52	19	9
ENSMUSG00000015672_Mrpl32	ENSMUST00000015816_Mrpl32-201	61	37	45	34	7	7
ENSMUSG00000015697_Setdb1	ENSMUST00000015841_Setdb1-005,ENSMUST00000107170_Setdb1-001,ENSMUST00000107171_Setdb1-003,ENSMUST00000124638_Setdb1-002,ENSMUST00000132468_Setdb1-004,ENSMUST00000152260_Setdb1-006	206	94.86	148	64.76	35.6	40.81
ENSMUSG00000015702_Anxa9	ENSMUST00000015846_Anxa9-001,ENSMUST00000107183_Anxa9-002,ENSMUST00000123365_Anxa9-003,ENSMUST00000164406_Anxa9-201	3	3	6	5	6	7
ENSMUSG00000015709_Arnt2	ENSMUST00000085077_Arnt2-001,ENSMUST00000207459_Arnt2-012,ENSMUST00000207759_Arnt2-009,ENSMUST00000207769_Arnt2-004,ENSMUST00000208129_Arnt2-010,ENSMUST00000208204_Arnt2-008,ENSMUST00000208232_Arnt2-002,ENSMUST00000208392_Arnt2-007,ENSMUST00000208564_Arnt2-013,ENSMUST00000208863_Arnt2-005,ENSMUST00000208936_Arnt2-011,ENSMUST00000208995_Arnt2-006,ENSMUST00000209133_Arnt2-003	340.82	97	160	61	70.52	47
ENSMUSG00000015711_Prune	ENSMUST00000015855_Prune-001,ENSMUST00000148959_Prune-002	67	38	39	24	25	14
ENSMUSG00000015714_Cers2	ENSMUST00000015858_Cers2-001,ENSMUST00000129267_Cers2-002,ENSMUST00000133748_Cers2-007,ENSMUST00000134702_Cers2-008,ENSMUST00000139498_Cers2-004,ENSMUST00000139866_Cers2-005,ENSMUST00000142398_Cers2-009,ENSMUST00000154055_Cers2-006,ENSMUST00000156850_Cers2-003	63	30	36	24	26	21
ENSMUSG00000015721_Nlrp5	ENSMUST00000015866_Nlrp5-001,ENSMUST00000086341_Nlrp5-002,ENSMUST00000108441_Nlrp5-004,ENSMUST00000133237_Nlrp5-005,ENSMUST00000139661_Nlrp5-003,ENSMUST00000207536_Nlrp5-006	1	9	0	8	14	21
ENSMUSG00000015733_Capza2	ENSMUST00000015877_Capza2-001,ENSMUST00000130606_Capza2-007,ENSMUST00000136771_Capza2-005,ENSMUST00000142592_Capza2-004,ENSMUST00000148694_Capza2-003,ENSMUST00000152005_Capza2-006,ENSMUST00000156701_Capza2-002	802	447	438	198	126	130
ENSMUSG00000015745_Plekho1	ENSMUST00000015889_Plekho1-001,ENSMUST00000123006_Plekho1-005,ENSMUST00000130043_Plekho1-004,ENSMUST00000143485_Plekho1-002,ENSMUST00000157043_Plekho1-003	199	45	108	34	42	29
ENSMUSG00000015747_Vps45	ENSMUST00000015891_Vps45-001,ENSMUST00000131281_Vps45-002,ENSMUST00000140518_Vps45-003	115	65	68	41	23	9
ENSMUSG00000015748_Prpf3	ENSMUST00000015892_Prpf3-001,ENSMUST00000159901_Prpf3-010,ENSMUST00000160109_Prpf3-006,ENSMUST00000160155_Prpf3-003,ENSMUST00000161073_Prpf3-005,ENSMUST00000161420_Prpf3-007,ENSMUST00000161476_Prpf3-002,ENSMUST00000161482_Prpf3-009,ENSMUST00000163059_Prpf3-008	150	66	88	60	46	41
ENSMUSG00000015749_Anp32e	ENSMUST00000015893_Anp32e-002,ENSMUST00000165307_Anp32e-001,ENSMUST00000167876_Anp32e-007,ENSMUST00000168106_Anp32e-010,ENSMUST00000168471_Anp32e-008,ENSMUST00000169426_Anp32e-003,ENSMUST00000170125_Anp32e-006,ENSMUST00000170213_Anp32e-005,ENSMUST00000171035_Anp32e-009,ENSMUST00000171368_Anp32e-004	553	242	266	149	166	133
ENSMUSG00000015750_Aph1a	ENSMUST00000015894_Aph1a-001,ENSMUST00000056710_Aph1a-002,ENSMUST00000197081_Aph1a-004,ENSMUST00000197232_Aph1a-003	38.54	21.23	33	19	28.71	25.77
ENSMUSG00000015755_Tab2	ENSMUST00000130322_Tab2-005,ENSMUST00000142007_Tab2-003,ENSMUST00000143848_Tab2-004,ENSMUST00000146444_Tab2-001,ENSMUST00000147938_Tab2-002	418	181	241	96	78	63
ENSMUSG00000015757_Ppil4	ENSMUST00000015901_Ppil4-001,ENSMUST00000137346_Ppil4-004,ENSMUST00000138151_Ppil4-002,ENSMUST00000143214_Ppil4-003	427	177	168	105	73	59
ENSMUSG00000015759_Cnih1	ENSMUST00000015903_Cnih1-001,ENSMUST00000146629_Cnih1-002	144	73	81	41	30	12
ENSMUSG00000015766_Eps8	ENSMUST00000058210_Eps8-001,ENSMUST00000100841_Eps8-004,ENSMUST00000111878_Eps8-002,ENSMUST00000127179_Eps8-011,ENSMUST00000132920_Eps8-010,ENSMUST00000134630_Eps8-006,ENSMUST00000139753_Eps8-013,ENSMUST00000146442_Eps8-009,ENSMUST00000147526_Eps8-003,ENSMUST00000152046_Eps8-012,ENSMUST00000153933_Eps8-008,ENSMUST00000203515_Eps8-014,ENSMUST00000205037_Eps8-015	779	301	346	144	142	107
ENSMUSG00000015776_Med22	ENSMUST00000015920_Med22-002,ENSMUST00000102899_Med22-001,ENSMUST00000139815_Med22-003	70	27	42	10	27	27
ENSMUSG00000015787_Abo	ENSMUST00000102900_Abo-001,ENSMUST00000114045_Abo-002	0	2	0	0	8	3
ENSMUSG00000015790_Surf1	ENSMUST00000015934_Surf1-001,ENSMUST00000128665_Surf1-009,ENSMUST00000129682_Surf1-005,ENSMUST00000129822_Surf1-006,ENSMUST00000133513_Surf1-003,ENSMUST00000142967_Surf1-010,ENSMUST00000147110_Surf1-004,ENSMUST00000150776_Surf1-008,ENSMUST00000167661_Surf1-002,ENSMUST00000183520_Surf1-007	100.97	31.44	46	15	17	21
ENSMUSG00000015804_Med28	ENSMUST00000015948_Med28-004,ENSMUST00000118833_Med28-003,ENSMUST00000119579_Med28-002,ENSMUST00000139586_Med28-005,ENSMUST00000156481_Med28-001	291	92	153	62	68	34
ENSMUSG00000015806_Qdpr	ENSMUST00000015950_Qdpr-001,ENSMUST00000117425_Qdpr-005,ENSMUST00000118097_Qdpr-008,ENSMUST00000120867_Qdpr-010,ENSMUST00000127562_Qdpr-003,ENSMUST00000149290_Qdpr-007,ENSMUST00000154962_Qdpr-002,ENSMUST00000197946_Qdpr-009,ENSMUST00000198258_Qdpr-004,ENSMUST00000200259_Qdpr-006	214	66	53	35	38	30
ENSMUSG00000015812_Gnrh1	ENSMUST00000111095_Gnrh1-201	2	3	0	0	0	0
ENSMUSG00000015829_Tnr	ENSMUST00000111669_Tnr-201,ENSMUST00000192069_Tnr-001,ENSMUST00000192457_Tnr-004,ENSMUST00000193325_Tnr-003,ENSMUST00000195199_Tnr-002	883.39	311.83	542	223.53	175	129.27
ENSMUSG00000015837_Sqstm1	ENSMUST00000015981_Sqstm1-002,ENSMUST00000102774_Sqstm1-001,ENSMUST00000131214_Sqstm1-007,ENSMUST00000136936_Sqstm1-005,ENSMUST00000143379_Sqstm1-004,ENSMUST00000147846_Sqstm1-003,ENSMUST00000154805_Sqstm1-006	554.89	171.02	299	88	97.65	54
ENSMUSG00000015839_Nfe2l2	ENSMUST00000102672_Nfe2l2-001,ENSMUST00000152371_Nfe2l2-002	90	47	59	31	18	10
ENSMUSG00000015843_Rxrg	ENSMUST00000015987_Rxrg-001,ENSMUST00000111380_Rxrg-004,ENSMUST00000111384_Rxrg-003,ENSMUST00000111386_Rxrg-002	0	3	0	2	3	4
ENSMUSG00000015846_Rxra	ENSMUST00000077257_Rxra-001,ENSMUST00000100251_Rxra-002,ENSMUST00000113934_Rxra-003,ENSMUST00000129514_Rxra-004,ENSMUST00000148756_Rxra-005,ENSMUST00000166775_Rxra-201	79	32	29	16	23	24
ENSMUSG00000015850_Adamtsl4	ENSMUST00000015994_Adamtsl4-002,ENSMUST00000117782_Adamtsl4-001,ENSMUST00000124410_Adamtsl4-004,ENSMUST00000148854_Adamtsl4-003,ENSMUST00000151054_Adamtsl4-005	10	2	9	4	15	10
ENSMUSG00000015852_Fcrls	ENSMUST00000090986_Fcrls-001,ENSMUST00000146512_Fcrls-002	2	3	4	6	6	6
ENSMUSG00000015854_Cd5l	ENSMUST00000015998_Cd5l-001	1	6	7	2	9	5
ENSMUSG00000015869_Prpsap1	ENSMUST00000106391_Prpsap1-001,ENSMUST00000130835_Prpsap1-009,ENSMUST00000135196_Prpsap1-003,ENSMUST00000140917_Prpsap1-006,ENSMUST00000142480_Prpsap1-007,ENSMUST00000144154_Prpsap1-005,ENSMUST00000147858_Prpsap1-008,ENSMUST00000152496_Prpsap1-004,ENSMUST00000152874_Prpsap1-002	161	78	64	42	24	26
ENSMUSG00000015879_Fam184b	ENSMUST00000016023_Fam184b-001,ENSMUST00000198680_Fam184b-002	296.26	110.68	119.86	92	61.05	48.01
ENSMUSG00000015880_Ncapg	ENSMUST00000117396_Ncapg-002,ENSMUST00000123396_Ncapg-005,ENSMUST00000129562_Ncapg-004,ENSMUST00000134090_Ncapg-003,ENSMUST00000134309_Ncapg-001,ENSMUST00000198274_Ncapg-006	10.07	8.42	3.28	6.7	5.1	9
ENSMUSG00000015882_Lcorl	ENSMUST00000016026_Lcorl-002,ENSMUST00000045586_Lcorl-001,ENSMUST00000067997_Lcorl-003,ENSMUST00000087164_Lcorl-005,ENSMUST00000121573_Lcorl-004,ENSMUST00000156295_Lcorl-006,ENSMUST00000186633_Lcorl-011,ENSMUST00000187615_Lcorl-009,ENSMUST00000189859_Lcorl-010,ENSMUST00000190036_Lcorl-007,ENSMUST00000199744_Lcorl-008,ENSMUST00000200142_Lcorl-013	133.93	100.58	99.72	90.3	49.9	33
ENSMUSG00000015889_Lta4h	ENSMUST00000016033_Lta4h-201	167	64	115	41	28	18
ENSMUSG00000015890_Amdhd1	ENSMUST00000016034_Amdhd1-001	1	3	0	2	2	0
ENSMUSG00000015932_Dstn	ENSMUST00000103172_Dstn-001	563	295	295	144	90	49
ENSMUSG00000015937_H2afy	ENSMUST00000016081_H2afy-001,ENSMUST00000045788_H2afy-002,ENSMUST00000137835_H2afy-008,ENSMUST00000139511_H2afy-003,ENSMUST00000141031_H2afy-004,ENSMUST00000141589_H2afy-007,ENSMUST00000154564_H2afy-006,ENSMUST00000154778_H2afy-005	423	137	201	110	113	63
ENSMUSG00000015942_Gtf2ird2	ENSMUST00000016086_Gtf2ird2-001,ENSMUST00000123941_Gtf2ird2-002,ENSMUST00000128842_Gtf2ird2-003,ENSMUST00000135588_Gtf2ird2-004,ENSMUST00000152587_Gtf2ird2-005,ENSMUST00000201098_Gtf2ird2-008	100	36	37	29	30	20
ENSMUSG00000015943_Bola1	ENSMUST00000016087_Bola1-201,ENSMUST00000107099_Bola1-001,ENSMUST00000177442_Bola1-002	55	12	11	9	15	10
ENSMUSG00000015944_Gatsl2	ENSMUST00000016088_Gatsl2-001,ENSMUST00000140240_Gatsl2-002,ENSMUST00000201013_Gatsl2-003	278	107	241	70	73	58
ENSMUSG00000015947_Fcgr1	ENSMUST00000029748_Fcgr1-001,ENSMUST00000200420_Fcgr1-002	9	3	10	1	6	5
ENSMUSG00000015950_Ncf1	ENSMUST00000016094_Ncf1-002,ENSMUST00000111275_Ncf1-001,ENSMUST00000126934_Ncf1-006,ENSMUST00000139249_Ncf1-005,ENSMUST00000144086_Ncf1-003,ENSMUST00000146354_Ncf1-004,ENSMUST00000182626_Ncf1-007	7	5	4	7	18	3
ENSMUSG00000015957_Wnt11	ENSMUST00000067495_Wnt11-001,ENSMUST00000163913_Wnt11-003,ENSMUST00000165122_Wnt11-005,ENSMUST00000165240_Wnt11-004,ENSMUST00000167303_Wnt11-002,ENSMUST00000208062_Wnt11-006	0	6	0	8	2	4
ENSMUSG00000015961_Adss	ENSMUST00000016105_Adss-001,ENSMUST00000159184_Adss-003,ENSMUST00000161808_Adss-002	366	180	235	98	54	60
ENSMUSG00000015962_1700016C15Rik	ENSMUST00000016106_1700016C15Rik-001	0	0	0	0	0	0
ENSMUSG00000015966_Il17rb	ENSMUST00000016110_Il17rb-201,ENSMUST00000122205_Il17rb-001,ENSMUST00000135888_Il17rb-002,ENSMUST00000136726_Il17rb-003	16	10	5	13	7	8
ENSMUSG00000015968_Cacna1d	ENSMUST00000112249_Cacna1d-201,ENSMUST00000112250_Cacna1d-202	290	124	208	65	66.67	53.33
ENSMUSG00000015970_Chdh	ENSMUST00000067620_Chdh-001,ENSMUST00000118917_Chdh-002,ENSMUST00000125796_Chdh-003	30	11	13	15	22.33	9.67
ENSMUSG00000015971_Actr8	ENSMUST00000016115_Actr8-201	163	60	92	30	38	16
ENSMUSG00000015980_Lrrc27	ENSMUST00000016124_Lrrc27-001,ENSMUST00000106104_Lrrc27-002,ENSMUST00000126199_Lrrc27-007,ENSMUST00000126213_Lrrc27-003,ENSMUST00000130248_Lrrc27-008,ENSMUST00000135509_Lrrc27-006,ENSMUST00000142176_Lrrc27-004,ENSMUST00000152992_Lrrc27-009,ENSMUST00000156768_Lrrc27-005	10	7	19	11	6	8
ENSMUSG00000015981_Stk32c	ENSMUST00000016125_Stk32c-001,ENSMUST00000165870_Stk32c-002	7	0	0	4	5	5
ENSMUSG00000015994_Fnta	ENSMUST00000016138_Fnta-201	300	115	115	67	60	39
ENSMUSG00000016018_Skiv2l2	ENSMUST00000022281_Skiv2l2-201	480	253	254	124	70	45
ENSMUSG00000016024_Lbp	ENSMUST00000016168_Lbp-001,ENSMUST00000109491_Lbp-002,ENSMUST00000129811_Lbp-003,ENSMUST00000146600_Lbp-004,ENSMUST00000152541_Lbp-005	0	0	5	8	13	10
ENSMUSG00000016028_Celsr1	ENSMUST00000016172_Celsr1-201	8	6	6	1	14	10
ENSMUSG00000016087_Fli1	ENSMUST00000016231_Fli1-001,ENSMUST00000183767_Fli1-002	1	2	8	7	7	8
ENSMUSG00000016128_Stard13	ENSMUST00000062015_Stard13-002,ENSMUST00000110483_Stard13-001,ENSMUST00000126770_Stard13-005,ENSMUST00000129088_Stard13-006,ENSMUST00000141117_Stard13-003,ENSMUST00000146814_Stard13-004,ENSMUST00000201680_Stard13-008,ENSMUST00000202111_Stard13-007,ENSMUST00000202385_Stard13-010,ENSMUST00000202866_Stard13-009	129	70	83	49.38	44	29
ENSMUSG00000016150_Tenm1	ENSMUST00000016294_Tenm1-201,ENSMUST00000115058_Tenm1-005,ENSMUST00000115059_Tenm1-001,ENSMUST00000125231_Tenm1-003,ENSMUST00000126161_Tenm1-002,ENSMUST00000154433_Tenm1-004	801.27	350.14	585	227.41	97.62	85
ENSMUSG00000016179_Camk1g	ENSMUST00000016323_Camk1g-001,ENSMUST00000163202_Camk1g-004,ENSMUST00000165718_Camk1g-003,ENSMUST00000169907_Camk1g-002	42	11	13	14	7	8
ENSMUSG00000016181_Diexf	ENSMUST00000085555_Diexf-002,ENSMUST00000191928_Diexf-006,ENSMUST00000193070_Diexf-009,ENSMUST00000193460_Diexf-007,ENSMUST00000194124_Diexf-005,ENSMUST00000194335_Diexf-004,ENSMUST00000194412_Diexf-008,ENSMUST00000195291_Diexf-001,ENSMUST00000195848_Diexf-003	108	42	52	27	27	13
ENSMUSG00000016194_Hsd11b1	ENSMUST00000016338_Hsd11b1-002,ENSMUST00000159644_Hsd11b1-004,ENSMUST00000160929_Hsd11b1-003,ENSMUST00000161406_Hsd11b1-006,ENSMUST00000161737_Hsd11b1-001,ENSMUST00000162842_Hsd11b1-005,ENSMUST00000191977_Hsd11b1-007	257	126	214	60	42	48
ENSMUSG00000016200_Syt14	ENSMUST00000016344_Syt14-001,ENSMUST00000191907_Syt14-003,ENSMUST00000195354_Syt14-002,ENSMUST00000195530_Syt14-004	328	149	139	123	69	48
ENSMUSG00000016206_H2-M3	ENSMUST00000038580_H2-M3-001	4	2	0	1	5	1
ENSMUSG00000016239_Lonrf3	ENSMUST00000016383_Lonrf3-001,ENSMUST00000126147_Lonrf3-002,ENSMUST00000135758_Lonrf3-003	82	41	48	31	27	13
ENSMUSG00000016252_Atp5e	ENSMUST00000016396_Atp5e-001,ENSMUST00000149191_Atp5e-002,ENSMUST00000153132_Atp5e-003	80	40	34	23	23	16
ENSMUSG00000016253_Nelfcd	ENSMUST00000016397_Nelfcd-002,ENSMUST00000109075_Nelfcd-001,ENSMUST00000129716_Nelfcd-003,ENSMUST00000137986_Nelfcd-006,ENSMUST00000139390_Nelfcd-005,ENSMUST00000143683_Nelfcd-004	82	26	54	19	19	16
ENSMUSG00000016255_Tubb1	ENSMUST00000016399_Tubb1-001	1	2	0	0	3	2
ENSMUSG00000016256_Ctsz	ENSMUST00000016400_Ctsz-001	68	19	25	14	12	14
ENSMUSG00000016257_Slmo2	ENSMUST00000016401_Slmo2-001,ENSMUST00000117442_Slmo2-004,ENSMUST00000120822_Slmo2-005,ENSMUST00000141100_Slmo2-003,ENSMUST00000147944_Slmo2-002	126	51	70	26	27	12
ENSMUSG00000016262_Sertad4	ENSMUST00000016406_Sertad4-201,ENSMUST00000125391_Sertad4-003,ENSMUST00000155503_Sertad4-002,ENSMUST00000155579_Sertad4-001	27	17	18	10	18	15
ENSMUSG00000016283_H2-M2	ENSMUST00000016427_H2-M2-001,ENSMUST00000171139_H2-M2-002	2	8	6	4	6	7
ENSMUSG00000016308_Ube2a	ENSMUST00000016452_Ube2a-001,ENSMUST00000200835_Ube2a-006,ENSMUST00000201012_Ube2a-004,ENSMUST00000201050_Ube2a-009,ENSMUST00000201068_Ube2a-003,ENSMUST00000201117_Ube2a-008,ENSMUST00000202783_Ube2a-005,ENSMUST00000202812_Ube2a-007,ENSMUST00000202991_Ube2a-002	113	47	73	25	16	6
ENSMUSG00000016319_Slc25a5	ENSMUST00000016463_Slc25a5-001,ENSMUST00000126608_Slc25a5-002,ENSMUST00000156672_Slc25a5-003	420	244.99	325.38	133	67	31
ENSMUSG00000016327_Atp1b4	ENSMUST00000016471_Atp1b4-001,ENSMUST00000115134_Atp1b4-002	4	1	0	8	8	13
ENSMUSG00000016344_Ppdpf	ENSMUST00000016488_Ppdpf-001,ENSMUST00000108841_Ppdpf-004,ENSMUST00000127971_Ppdpf-002,ENSMUST00000135011_Ppdpf-006,ENSMUST00000138800_Ppdpf-005,ENSMUST00000146089_Ppdpf-003	133	47	43	20	13	5
ENSMUSG00000016346_Kcnq2	ENSMUST00000016491_Kcnq2-001,ENSMUST00000049792_Kcnq2-004,ENSMUST00000081528_Kcnq2-003,ENSMUST00000103047_Kcnq2-006,ENSMUST00000103048_Kcnq2-005,ENSMUST00000103049_Kcnq2-016,ENSMUST00000103050_Kcnq2-020,ENSMUST00000103051_Kcnq2-017,ENSMUST00000123336_Kcnq2-011,ENSMUST00000129073_Kcnq2-007,ENSMUST00000129361_Kcnq2-012,ENSMUST00000129695_Kcnq2-015,ENSMUST00000139458_Kcnq2-009,ENSMUST00000140789_Kcn…	533	218	288	180	145	124
ENSMUSG00000016349_Eef1a2	ENSMUST00000055990_Eef1a2-001	3137	1027	1663	523	468	285
ENSMUSG00000016356_Col20a1	ENSMUST00000108856_Col20a1-001,ENSMUST00000149179_Col20a1-002,ENSMUST00000152473_Col20a1-003,ENSMUST00000155425_Col20a1-004	6	1	2	3	0	2
ENSMUSG00000016382_Pls3	ENSMUST00000033547_Pls3-001,ENSMUST00000114057_Pls3-003,ENSMUST00000114058_Pls3-005,ENSMUST00000114059_Pls3-002,ENSMUST00000126599_Pls3-006,ENSMUST00000137192_Pls3-004	1029	424	487	202	123	106
ENSMUSG00000016386_Mpped2	ENSMUST00000016530_Mpped2-002,ENSMUST00000111063_Mpped2-001,ENSMUST00000124461_Mpped2-005,ENSMUST00000125023_Mpped2-004,ENSMUST00000133401_Mpped2-006,ENSMUST00000144155_Mpped2-003	70	31	17	14	16	10
ENSMUSG00000016409_Nkap	ENSMUST00000016553_Nkap-001,ENSMUST00000152906_Nkap-002	122	57	93	35	29	17
ENSMUSG00000016427_Ndufa1	ENSMUST00000016571_Ndufa1-001	136	75	119	31	27	19
ENSMUSG00000016458_Wt1	ENSMUST00000111098_Wt1-008,ENSMUST00000111099_Wt1-006,ENSMUST00000133470_Wt1-002,ENSMUST00000139585_Wt1-004,ENSMUST00000143043_Wt1-001,ENSMUST00000145107_Wt1-005,ENSMUST00000146842_Wt1-003,ENSMUST00000153944_Wt1-009	1	8	2	6	4	9
ENSMUSG00000016477_E2f3	ENSMUST00000102948_E2f3-001,ENSMUST00000146092_E2f3-002	66	26	41	22	29	13
ENSMUSG00000016481_Cr1l	ENSMUST00000075451_Cr1l-001,ENSMUST00000191775_Cr1l-007,ENSMUST00000192405_Cr1l-006,ENSMUST00000193094_Cr1l-005,ENSMUST00000193719_Cr1l-002,ENSMUST00000193829_Cr1l-008,ENSMUST00000194062_Cr1l-010,ENSMUST00000194111_Cr1l-003,ENSMUST00000194732_Cr1l-004,ENSMUST00000195586_Cr1l-009	172	93	60	69	40	40
ENSMUSG00000016487_Ppfibp1	ENSMUST00000016631_Ppfibp1-001,ENSMUST00000111623_Ppfibp1-002,ENSMUST00000123902_Ppfibp1-004,ENSMUST00000126774_Ppfibp1-007,ENSMUST00000133825_Ppfibp1-008,ENSMUST00000136837_Ppfibp1-010,ENSMUST00000149203_Ppfibp1-005,ENSMUST00000154221_Ppfibp1-006,ENSMUST00000155415_Ppfibp1-009,ENSMUST00000203730_Ppfibp1-012,ENSMUST00000204028_Ppfibp1-011,ENSMUST00000204660_Ppfibp1-013	52	34	12	51	36	33
ENSMUSG00000016493_Cd46	ENSMUST00000159563_Cd46-002,ENSMUST00000161772_Cd46-003,ENSMUST00000162650_Cd46-001,ENSMUST00000162951_Cd46-004	63.12	51.3	36.49	37.78	14.82	16.66
ENSMUSG00000016494_Cd34	ENSMUST00000016638_Cd34-001,ENSMUST00000110815_Cd34-002,ENSMUST00000194036_Cd34-005,ENSMUST00000194458_Cd34-004,ENSMUST00000195092_Cd34-003	16	28	10	34	48	37
ENSMUSG00000016495_Plgrkt	ENSMUST00000016639_Plgrkt-003,ENSMUST00000126800_Plgrkt-008,ENSMUST00000129608_Plgrkt-007,ENSMUST00000138051_Plgrkt-004,ENSMUST00000139176_Plgrkt-005,ENSMUST00000139860_Plgrkt-006,ENSMUST00000141838_Plgrkt-010,ENSMUST00000143467_Plgrkt-001,ENSMUST00000152936_Plgrkt-002,ENSMUST00000155367_Plgrkt-009	40	41	44	17	27	7
ENSMUSG00000016496_Cd274	ENSMUST00000016640_Cd274-001	2	7	4	12	6	12
ENSMUSG00000016498_Pdcd1lg2	ENSMUST00000112576_Pdcd1lg2-001	0	7	0	3	6	4
ENSMUSG00000016503_Gtf3a	ENSMUST00000132102_Gtf3a-003,ENSMUST00000133296_Gtf3a-004,ENSMUST00000133682_Gtf3a-002,ENSMUST00000146511_Gtf3a-001	39.23	15.27	27	15.14	8.15	5
ENSMUSG00000016510_Mtif3	ENSMUST00000016654_Mtif3-001,ENSMUST00000066675_Mtif3-002,ENSMUST00000110564_Mtif3-004,ENSMUST00000110566_Mtif3-003,ENSMUST00000125217_Mtif3-006,ENSMUST00000140526_Mtif3-005	121.77	43.73	46	23.86	37.85	28
ENSMUSG00000016520_Lnx2	ENSMUST00000016664_Lnx2-001,ENSMUST00000123092_Lnx2-002	81	33	61	22	24	11
ENSMUSG00000016524_Il19	ENSMUST00000016668_Il19-201,ENSMUST00000112465_Il19-003,ENSMUST00000187410_Il19-001,ENSMUST00000187916_Il19-002	3	1	0	0	0	0
ENSMUSG00000016526_Dyrk3	ENSMUST00000016670_Dyrk3-001,ENSMUST00000189756_Dyrk3-003	56	19	11	11	18	12
ENSMUSG00000016528_Mapkapk2	ENSMUST00000016672_Mapkapk2-001,ENSMUST00000188459_Mapkapk2-002	188	62	101	40	36	16
ENSMUSG00000016529_Il10	ENSMUST00000016673_Il10-001	0	2	0	0	1	0
ENSMUSG00000016534_Lamp2	ENSMUST00000016678_Lamp2-001,ENSMUST00000061755_Lamp2-002,ENSMUST00000074913_Lamp2-003,ENSMUST00000136817_Lamp2-004,ENSMUST00000144663_Lamp2-005	425	265	202	177	58	50
ENSMUSG00000016541_Atxn10	ENSMUST00000163242_Atxn10-201	560	266	280	176	62	49
ENSMUSG00000016552_Foxred2	ENSMUST00000016696_Foxred2-001,ENSMUST00000117725_Foxred2-002,ENSMUST00000129045_Foxred2-003,ENSMUST00000140096_Foxred2-004	58	30	43	34	27	20
ENSMUSG00000016554_Eif3d	ENSMUST00000100484_Eif3d-201	383	114.96	197	78	64	28
ENSMUSG00000016559_H3f3b	ENSMUST00000016703_H3f3b-201,ENSMUST00000106454_H3f3b-001,ENSMUST00000139378_H3f3b-003,ENSMUST00000139623_H3f3b-002	635	263	412	156	108.05	77
ENSMUSG00000016619_Nup50	ENSMUST00000165443_Nup50-201	265	108	143	72	62	62
ENSMUSG00000016624_Phf21b	ENSMUST00000016768_Phf21b-004,ENSMUST00000159502_Phf21b-005,ENSMUST00000159939_Phf21b-001,ENSMUST00000160389_Phf21b-006,ENSMUST00000162044_Phf21b-003,ENSMUST00000162996_Phf21b-007	63	24	29	23	17	18
ENSMUSG00000016626_Nlrp14	ENSMUST00000084763_Nlrp14-001,ENSMUST00000142623_Nlrp14-002	0	2	0	7	3	3
ENSMUSG00000016637_Ift27	ENSMUST00000016781_Ift27-201	127	54	66	26	25	13
ENSMUSG00000016664_Pacsin2	ENSMUST00000056177_Pacsin2-201,ENSMUST00000165095_Pacsin2-202,ENSMUST00000171436_Pacsin2-203	364	129	162	117	58	49
ENSMUSG00000016756_Cmah	ENSMUST00000050859_Cmah-003,ENSMUST00000110391_Cmah-201,ENSMUST00000131691_Cmah-004,ENSMUST00000142882_Cmah-002,ENSMUST00000144621_Cmah-001,ENSMUST00000167746_Cmah-202	7	26	5	17	37	31
ENSMUSG00000016757_Ttll12	ENSMUST00000016901_Ttll12-001,ENSMUST00000134334_Ttll12-003,ENSMUST00000136066_Ttll12-002	67	26	9	12	15	5
ENSMUSG00000016758_Bik	ENSMUST00000016902_Bik-201	0	2	0	1	4	0
ENSMUSG00000016763_Scube1	ENSMUST00000016907_Scube1-002,ENSMUST00000043634_Scube1-003,ENSMUST00000076060_Scube1-001,ENSMUST00000144773_Scube1-004,ENSMUST00000171496_Scube1-201	10	12	15	12	25	14
ENSMUSG00000016831_Tox4	ENSMUST00000022766_Tox4-001,ENSMUST00000137753_Tox4-003,ENSMUST00000152493_Tox4-002,ENSMUST00000172655_Tox4-004,ENSMUST00000173361_Tox4-005	241	100.21	112.66	76	29.59	37.35
ENSMUSG00000016833_Mrps18c	ENSMUST00000016977_Mrps18c-001,ENSMUST00000112898_Mrps18c-004,ENSMUST00000112901_Mrps18c-002,ENSMUST00000140296_Mrps18c-003,ENSMUST00000143477_Mrps18c-005,ENSMUST00000198453_Mrps18c-006	50	24	51	12	11	6
ENSMUSG00000016918_Sulf1	ENSMUST00000088585_Sulf1-004,ENSMUST00000177608_Sulf1-001,ENSMUST00000180062_Sulf1-002,ENSMUST00000185780_Sulf1-009,ENSMUST00000186051_Sulf1-008,ENSMUST00000186405_Sulf1-006,ENSMUST00000186674_Sulf1-007,ENSMUST00000187376_Sulf1-003,ENSMUST00000189447_Sulf1-010,ENSMUST00000189541_Sulf1-005	334	134	116	83	64	58
ENSMUSG00000016921_Srsf6	ENSMUST00000017065_Srsf6-002,ENSMUST00000126163_Srsf6-003,ENSMUST00000130411_Srsf6-001,ENSMUST00000193611_Srsf6-004	373	152	191	112	61	40
ENSMUSG00000016933_Plcg1	ENSMUST00000017077_Plcg1-008,ENSMUST00000103115_Plcg1-001,ENSMUST00000109462_Plcg1-003,ENSMUST00000124652_Plcg1-007,ENSMUST00000129568_Plcg1-005,ENSMUST00000143997_Plcg1-002,ENSMUST00000147254_Plcg1-006,ENSMUST00000151590_Plcg1-004,ENSMUST00000173061_Plcg1-012,ENSMUST00000173335_Plcg1-010,ENSMUST00000173791_Plcg1-009,ENSMUST00000174885_Plcg1-011	444	171	225	127	111	109
ENSMUSG00000016940_Kctd2	ENSMUST00000103035_Kctd2-001,ENSMUST00000106533_Kctd2-002,ENSMUST00000123345_Kctd2-004,ENSMUST00000143775_Kctd2-003,ENSMUST00000143856_Kctd2-005	251	108	128	59	39	18
ENSMUSG00000016942_Tmprss6	ENSMUST00000017086_Tmprss6-201	0	2	3	0	2	0
ENSMUSG00000016946_Kctd5	ENSMUST00000017090_Kctd5-001,ENSMUST00000127755_Kctd5-002	244	56	77	51	48	35
ENSMUSG00000016982_Pom121l2	ENSMUST00000017126_Pom121l2-001,ENSMUST00000117882_Pom121l2-002	0	6	8	4	11	8
ENSMUSG00000016984_Etaa1	ENSMUST00000076661_Etaa1-001	104	39.98	70	37	14	14
ENSMUSG00000016995_Matn4	ENSMUST00000103103_Matn4-003,ENSMUST00000103104_Matn4-002,ENSMUST00000109358_Matn4-004,ENSMUST00000109359_Matn4-001,ENSMUST00000154940_Matn4-005	4	15	11	21	24	28
ENSMUSG00000016998_Svs4	ENSMUST00000017142_Svs4-001	0	1	0	0	3	0
ENSMUSG00000017000_Svs6	ENSMUST00000017144_Svs6-001	0	0	0	0	1	0
ENSMUSG00000017002_Slpi	ENSMUST00000109367_Slpi-001,ENSMUST00000165980_Slpi-003,ENSMUST00000167427_Slpi-002	0	0	0	0	3	0
ENSMUSG00000017003_Svs3a	ENSMUST00000017147_Svs3a-002,ENSMUST00000109370_Svs3a-001	0	0	0	2.68	0	0
ENSMUSG00000017004_Svs5	ENSMUST00000017148_Svs5-001,ENSMUST00000149370_Svs5-002	2	0	0	1	2	4
ENSMUSG00000017007_Rbpjl	ENSMUST00000017151_Rbpjl-001,ENSMUST00000109356_Rbpjl-003,ENSMUST00000137427_Rbpjl-002	3	8	3	15	26	23
ENSMUSG00000017009_Sdc4	ENSMUST00000017153_Sdc4-001,ENSMUST00000142909_Sdc4-002	658	254	306	133	147	110
ENSMUSG00000017049_Ccdc70	ENSMUST00000017193_Ccdc70-002,ENSMUST00000070649_Ccdc70-001	2	1	0	2	4	3
ENSMUSG00000017057_Il13ra1	ENSMUST00000033418_Il13ra1-001	5	1	4	5	5	3
ENSMUSG00000017064_Prl5a1	ENSMUST00000017208_Prl5a1-001	1	0	0	1	4	4
ENSMUSG00000017119_Nbr1	ENSMUST00000071537_Nbr1-201,ENSMUST00000103098_Nbr1-002,ENSMUST00000103099_Nbr1-001,ENSMUST00000107208_Nbr1-005,ENSMUST00000107212_Nbr1-015,ENSMUST00000107213_Nbr1-003,ENSMUST00000107218_Nbr1-202,ENSMUST00000123558_Nbr1-004,ENSMUST00000127421_Nbr1-016,ENSMUST00000127871_Nbr1-009,ENSMUST00000136185_Nbr1-007,ENSMUST00000141170_Nbr1-013,ENSMUST00000144517_Nbr1-011,ENSMUST00000146452_Nbr1-008,ENSMUST…	1089	488	599	259	172	131
ENSMUSG00000017132_Cyth1	ENSMUST00000017276_Cyth1-001,ENSMUST00000100181_Cyth1-002,ENSMUST00000106302_Cyth1-201,ENSMUST00000106305_Cyth1-202,ENSMUST00000131115_Cyth1-004,ENSMUST00000141243_Cyth1-005,ENSMUST00000151165_Cyth1-003	275	74	103	61	67	61
ENSMUSG00000017144_Rnd3	ENSMUST00000017288_Rnd3-001,ENSMUST00000140864_Rnd3-003,ENSMUST00000154545_Rnd3-002	16	20	2	18	12	3
ENSMUSG00000017146_Brca1	ENSMUST00000017290_Brca1-001,ENSMUST00000131460_Brca1-004,ENSMUST00000142086_Brca1-002,ENSMUST00000156843_Brca1-003,ENSMUST00000188168_Brca1-006,ENSMUST00000190862_Brca1-005,ENSMUST00000191198_Brca1-007	23	40	5	36	29	25
ENSMUSG00000017165_Gast	ENSMUST00000017309_Gast-001	0	0	0	0	0	0
ENSMUSG00000017167_Cntnap1	ENSMUST00000103109_Cntnap1-001,ENSMUST00000138942_Cntnap1-002	332.3	122	245	63	51	46
ENSMUSG00000017176_Nt5c3b	ENSMUST00000092688_Nt5c3b-201,ENSMUST00000092689_Nt5c3b-002,ENSMUST00000107397_Nt5c3b-001,ENSMUST00000107398_Nt5c3b-003,ENSMUST00000107399_Nt5c3b-202,ENSMUST00000130666_Nt5c3b-009,ENSMUST00000135557_Nt5c3b-006,ENSMUST00000140034_Nt5c3b-007,ENSMUST00000140381_Nt5c3b-005,ENSMUST00000154692_Nt5c3b-004,ENSMUST00000155025_Nt5c3b-008	103	40	86	32	15	17
ENSMUSG00000017188_Coa3	ENSMUST00000017332_Coa3-001,ENSMUST00000168089_Coa3-002	61	21	25	8	8	3
ENSMUSG00000017195_Zpbp2	ENSMUST00000017339_Zpbp2-003,ENSMUST00000081033_Zpbp2-201,ENSMUST00000107509_Zpbp2-002,ENSMUST00000107511_Zpbp2-001,ENSMUST00000107513_Zpbp2-004,ENSMUST00000126236_Zpbp2-005	2	3	0	2	1	3
ENSMUSG00000017204_Gsdma	ENSMUST00000017348_Gsdma-001	0	1	0	2	2	2
ENSMUSG00000017210_Med24	ENSMUST00000017354_Med24-002,ENSMUST00000100500_Med24-010,ENSMUST00000124371_Med24-008,ENSMUST00000125064_Med24-005,ENSMUST00000126565_Med24-011,ENSMUST00000137328_Med24-001,ENSMUST00000138750_Med24-003,ENSMUST00000139849_Med24-007,ENSMUST00000141566_Med24-004,ENSMUST00000144048_Med24-012,ENSMUST00000144720_Med24-006,ENSMUST00000156378_Med24-009	170	71	87	43	38	15
ENSMUSG00000017211_Gsdma2	ENSMUST00000017355_Gsdma2-002,ENSMUST00000093938_Gsdma2-001,ENSMUST00000127692_Gsdma2-003,ENSMUST00000129186_Gsdma2-007,ENSMUST00000131549_Gsdma2-004,ENSMUST00000136111_Gsdma2-006,ENSMUST00000138686_Gsdma2-005	0	3	2	8	8	4
ENSMUSG00000017221_Psmd3	ENSMUST00000017365_Psmd3-001,ENSMUST00000123676_Psmd3-004,ENSMUST00000142790_Psmd3-006,ENSMUST00000149489_Psmd3-002,ENSMUST00000152102_Psmd3-005	280	81	98	39	38	40
ENSMUSG00000017264_Exosc10	ENSMUST00000017408_Exosc10-001,ENSMUST00000076022_Exosc10-005,ENSMUST00000097781_Exosc10-006,ENSMUST00000126897_Exosc10-004,ENSMUST00000150723_Exosc10-003,ENSMUST00000173154_Exosc10-007,ENSMUST00000173767_Exosc10-008,ENSMUST00000173892_Exosc10-009	127	72	93	40	35	24
ENSMUSG00000017286_Glod4	ENSMUST00000017430_Glod4-001,ENSMUST00000164022_Glod4-007,ENSMUST00000167883_Glod4-009,ENSMUST00000168055_Glod4-008,ENSMUST00000169532_Glod4-003,ENSMUST00000169701_Glod4-002,ENSMUST00000170017_Glod4-005,ENSMUST00000170590_Glod4-006,ENSMUST00000170710_Glod4-004	153	68	94	28	28	16
ENSMUSG00000017288_Vps53	ENSMUST00000056601_Vps53-001,ENSMUST00000094015_Vps53-013,ENSMUST00000108419_Vps53-014,ENSMUST00000129256_Vps53-002,ENSMUST00000140886_Vps53-003,ENSMUST00000141773_Vps53-004,ENSMUST00000143163_Vps53-006,ENSMUST00000143459_Vps53-005,ENSMUST00000163878_Vps53-010,ENSMUST00000166084_Vps53-011,ENSMUST00000166436_Vps53-009,ENSMUST00000166752_Vps53-015,ENSMUST00000167114_Vps53-016,ENSMUST00000169734_Vps…	253	86	110	58	54	30
ENSMUSG00000017291_Taok1	ENSMUST00000017435_Taok1-001,ENSMUST00000058496_Taok1-201	2686	1234	1546	708	419	355
ENSMUSG00000017299_Dnttip1	ENSMUST00000017443_Dnttip1-001,ENSMUST00000109326_Dnttip1-002,ENSMUST00000109327_Dnttip1-003,ENSMUST00000135458_Dnttip1-004	80	23	14	7	10	10
ENSMUSG00000017300_Tnnc2	ENSMUST00000103095_Tnnc2-001,ENSMUST00000155443_Tnnc2-002	2	2	0	0	0	0
ENSMUSG00000017307_Acot8	ENSMUST00000017451_Acot8-002,ENSMUST00000103094_Acot8-001,ENSMUST00000133053_Acot8-003,ENSMUST00000134611_Acot8-004,ENSMUST00000136767_Acot8-005	12.55	10	9.81	9.93	9.58	4.38
ENSMUSG00000017309_Cd300lg	ENSMUST00000017453_Cd300lg-001,ENSMUST00000107163_Cd300lg-002,ENSMUST00000107164_Cd300lg-003,ENSMUST00000123895_Cd300lg-004	4	7	10	14	13	4
ENSMUSG00000017310_Spint4	ENSMUST00000017454_Spint4-001	0	0	0	1	0	0
ENSMUSG00000017311_Pyy	ENSMUST00000017455_Pyy-001,ENSMUST00000127381_Pyy-003,ENSMUST00000177149_Pyy-004,ENSMUST00000177304_Pyy-002	0	2	0	0	4	1
ENSMUSG00000017314_Mpp2	ENSMUST00000017458_Mpp2-001,ENSMUST00000100398_Mpp2-005,ENSMUST00000127522_Mpp2-004,ENSMUST00000130903_Mpp2-002,ENSMUST00000132687_Mpp2-003,ENSMUST00000147126_Mpp2-006	65	24	58	19	19	19
ENSMUSG00000017316_Ppy	ENSMUST00000017460_Ppy-001,ENSMUST00000170554_Ppy-002	0	0	0	0	0	0
ENSMUSG00000017344_Vtn	ENSMUST00000017488_Vtn-001,ENSMUST00000128479_Vtn-002,ENSMUST00000146997_Vtn-003,ENSMUST00000153628_Vtn-004	73	13	34	12	21	3
ENSMUSG00000017376_Nlk	ENSMUST00000142739_Nlk-001,ENSMUST00000165271_Nlk-002,ENSMUST00000165475_Nlk-004,ENSMUST00000170394_Nlk-003	344	146	116	106	59	48
ENSMUSG00000017386_Traf4	ENSMUST00000017530_Traf4-001,ENSMUST00000148218_Traf4-003,ENSMUST00000149437_Traf4-002	69	32	50	24	25	16
ENSMUSG00000017390_Aldoc	ENSMUST00000017534_Aldoc-001,ENSMUST00000102478_Aldoc-002,ENSMUST00000124090_Aldoc-004,ENSMUST00000128032_Aldoc-006,ENSMUST00000148689_Aldoc-005,ENSMUST00000156039_Aldoc-003	13950	3845	4475	1570	1792	894
ENSMUSG00000017400_Stac2	ENSMUST00000017544_Stac2-001,ENSMUST00000131519_Stac2-002	56	21	44	8	18	16
ENSMUSG00000017404_Rpl19	ENSMUST00000017548_Rpl19-001,ENSMUST00000092425_Rpl19-002,ENSMUST00000134435_Rpl19-003	691.74	236.01	277.73	132.66	110.27	73.15
ENSMUSG00000017405_Nek8	ENSMUST00000017549_Nek8-001,ENSMUST00000125528_Nek8-008,ENSMUST00000131015_Nek8-003,ENSMUST00000141444_Nek8-007,ENSMUST00000142812_Nek8-004,ENSMUST00000147798_Nek8-006,ENSMUST00000148154_Nek8-005,ENSMUST00000152611_Nek8-002	17	16	16	4	4	8
ENSMUSG00000017412_Cacnb4	ENSMUST00000078324_Cacnb4-002,ENSMUST00000102760_Cacnb4-001,ENSMUST00000102761_Cacnb4-003,ENSMUST00000132322_Cacnb4-004,ENSMUST00000148837_Cacnb4-005,ENSMUST00000178799_Cacnb4-201	2155.19	982.81	1133	558.23	294.67	221.69
ENSMUSG00000017417_Plxdc1	ENSMUST00000017561_Plxdc1-001,ENSMUST00000107564_Plxdc1-004,ENSMUST00000107565_Plxdc1-003,ENSMUST00000141708_Plxdc1-002	489	147	183	82	63	27
ENSMUSG00000017418_Arl5b	ENSMUST00000017562_Arl5b-002,ENSMUST00000069870_Arl5b-001,ENSMUST00000128682_Arl5b-003,ENSMUST00000129509_Arl5b-004,ENSMUST00000192653_Arl5b-005,ENSMUST00000193836_Arl5b-006,ENSMUST00000193883_Arl5b-007	124	68	73	54	40	28
ENSMUSG00000017421_Zfp207	ENSMUST00000017567_Zfp207-002,ENSMUST00000053740_Zfp207-001,ENSMUST00000108216_Zfp207-005,ENSMUST00000123726_Zfp207-003,ENSMUST00000153824_Zfp207-006,ENSMUST00000165565_Zfp207-201,ENSMUST00000178665_Zfp207-004,ENSMUST00000188489_Zfp207-202	909	457	502	285	116	107
ENSMUSG00000017428_Psmd11	ENSMUST00000017572_Psmd11-001,ENSMUST00000125591_Psmd11-007,ENSMUST00000129500_Psmd11-005,ENSMUST00000147898_Psmd11-002,ENSMUST00000148895_Psmd11-008,ENSMUST00000172615_Psmd11-011,ENSMUST00000172641_Psmd11-003,ENSMUST00000172773_Psmd11-014,ENSMUST00000172847_Psmd11-013,ENSMUST00000173060_Psmd11-010,ENSMUST00000173186_Psmd11-015,ENSMUST00000173565_Psmd11-012,ENSMUST00000173797_Psmd11-006,ENSMUST00…	307.88	118.85	148.87	90.82	59	45
ENSMUSG00000017446_C1qtnf1	ENSMUST00000017590_C1qtnf1-002,ENSMUST00000106286_C1qtnf1-001,ENSMUST00000124861_C1qtnf1-003,ENSMUST00000133558_C1qtnf1-004	0	2	0	4	18	17.88
ENSMUSG00000017453_Pipox	ENSMUST00000017597_Pipox-001,ENSMUST00000151383_Pipox-003,ENSMUST00000155401_Pipox-002	15	6	5	6	5	3
ENSMUSG00000017466_Timp2	ENSMUST00000017610_Timp2-001,ENSMUST00000155707_Timp2-002	64	23	20	14	32	21
ENSMUSG00000017478_Zc3h18	ENSMUST00000017622_Zc3h18-001,ENSMUST00000093073_Zc3h18-002,ENSMUST00000175798_Zc3h18-010,ENSMUST00000175819_Zc3h18-008,ENSMUST00000176629_Zc3h18-005,ENSMUST00000176699_Zc3h18-007,ENSMUST00000177049_Zc3h18-009,ENSMUST00000177123_Zc3h18-004,ENSMUST00000177195_Zc3h18-011,ENSMUST00000177386_Zc3h18-003	312.99	101.95	105	67.83	122	81.17
ENSMUSG00000017485_Top2b	ENSMUST00000017629_Top2b-001,ENSMUST00000159302_Top2b-004,ENSMUST00000159987_Top2b-002,ENSMUST00000160501_Top2b-003,ENSMUST00000161693_Top2b-006,ENSMUST00000163032_Top2b-005	1541	821	1046	424	292	238
ENSMUSG00000017491_Rarb	ENSMUST00000063750_Rarb-201	62	31	34	12	7	10
ENSMUSG00000017493_Igfbp4	ENSMUST00000017637_Igfbp4-001,ENSMUST00000123946_Igfbp4-003,ENSMUST00000130530_Igfbp4-004,ENSMUST00000140772_Igfbp4-002,ENSMUST00000177092_Igfbp4-005,ENSMUST00000177105_Igfbp4-006	18	6	4	8	16	16
ENSMUSG00000017499_Cdc6	ENSMUST00000092706_Cdc6-001,ENSMUST00000093937_Cdc6-002,ENSMUST00000133779_Cdc6-003,ENSMUST00000135862_Cdc6-004	0	6	6	10	14	10
ENSMUSG00000017548_Suz12	ENSMUST00000017692_Suz12-001,ENSMUST00000126091_Suz12-002,ENSMUST00000132312_Suz12-005,ENSMUST00000144188_Suz12-003,ENSMUST00000148140_Suz12-004,ENSMUST00000163272_Suz12-201	340	177.96	219	106.88	47	42
ENSMUSG00000017550_Atad5	ENSMUST00000017694_Atad5-201,ENSMUST00000108239_Atad5-001,ENSMUST00000151815_Atad5-002,ENSMUST00000154168_Atad5-003	121	43	55	34	24	17
ENSMUSG00000017561_Crlf3	ENSMUST00000061283_Crlf3-001,ENSMUST00000092858_Crlf3-003,ENSMUST00000103233_Crlf3-002,ENSMUST00000147164_Crlf3-004,ENSMUST00000177825_Crlf3-006,ENSMUST00000178280_Crlf3-005,ENSMUST00000178893_Crlf3-007,ENSMUST00000179855_Crlf3-008	144	53	73	33	35	21
ENSMUSG00000017588_Krt27	ENSMUST00000017732_Krt27-001	1	1	0	3	5	2
ENSMUSG00000017607_Tns4	ENSMUST00000017751_Tns4-001,ENSMUST00000107465_Tns4-004,ENSMUST00000123303_Tns4-002,ENSMUST00000153351_Tns4-003	11	4	1	14	12	10
ENSMUSG00000017615_Tnfaip1	ENSMUST00000017759_Tnfaip1-002,ENSMUST00000108277_Tnfaip1-001	98	59	42	25	27	26
ENSMUSG00000017631_Abr	ENSMUST00000065028_Abr-006,ENSMUST00000072740_Abr-001,ENSMUST00000094012_Abr-002,ENSMUST00000108407_Abr-201,ENSMUST00000108408_Abr-003,ENSMUST00000130364_Abr-007,ENSMUST00000131059_Abr-009,ENSMUST00000137261_Abr-005,ENSMUST00000141442_Abr-010,ENSMUST00000151526_Abr-004,ENSMUST00000155035_Abr-008,ENSMUST00000176024_Abr-012,ENSMUST00000176179_Abr-011	1588	547	540	310	213	149
ENSMUSG00000017639_Rab11fip4	ENSMUST00000017783_Rab11fip4-001,ENSMUST00000155381_Rab11fip4-002	1759	591	768	375	338	248
ENSMUSG00000017652_Cd40	ENSMUST00000017799_Cd40-001,ENSMUST00000073707_Cd40-201,ENSMUST00000081310_Cd40-005,ENSMUST00000140951_Cd40-003,ENSMUST00000153105_Cd40-006,ENSMUST00000154443_Cd40-004,ENSMUST00000184221_Cd40-002	2	3	0	9	15	10
ENSMUSG00000017664_Slc35c2	ENSMUST00000017808_Slc35c2-008,ENSMUST00000109298_Slc35c2-014,ENSMUST00000109299_Slc35c2-013,ENSMUST00000109300_Slc35c2-012,ENSMUST00000125550_Slc35c2-015,ENSMUST00000129210_Slc35c2-002,ENSMUST00000129336_Slc35c2-005,ENSMUST00000130393_Slc35c2-001,ENSMUST00000131409_Slc35c2-016,ENSMUST00000132270_Slc35c2-004,ENSMUST00000133961_Slc35c2-009,ENSMUST00000145301_Slc35c2-006,ENSMUST00000147247_Slc35c2-…	96	35	31	32	33	30
ENSMUSG00000017667_Zfp334	ENSMUST00000103084_Zfp334-001	141	72	89	45	50	45
ENSMUSG00000017670_Elmo2	ENSMUST00000071699_Elmo2-004,ENSMUST00000074046_Elmo2-007,ENSMUST00000094329_Elmo2-008,ENSMUST00000103088_Elmo2-010,ENSMUST00000103091_Elmo2-001,ENSMUST00000126318_Elmo2-006,ENSMUST00000127496_Elmo2-012,ENSMUST00000128690_Elmo2-003,ENSMUST00000133205_Elmo2-005,ENSMUST00000137188_Elmo2-009,ENSMUST00000148643_Elmo2-002,ENSMUST00000149844_Elmo2-011	900	350	484	194	114	99
ENSMUSG00000017677_Wsb1	ENSMUST00000017821_Wsb1-001,ENSMUST00000131818_Wsb1-003,ENSMUST00000131848_Wsb1-002,ENSMUST00000137890_Wsb1-004,ENSMUST00000145772_Wsb1-007,ENSMUST00000150416_Wsb1-005,ENSMUST00000153585_Wsb1-006	216	74	149	58	39	28
ENSMUSG00000017679_Ttpal	ENSMUST00000109405_Ttpal-001,ENSMUST00000109408_Ttpal-002,ENSMUST00000132904_Ttpal-006,ENSMUST00000144729_Ttpal-003,ENSMUST00000152135_Ttpal-005,ENSMUST00000156839_Ttpal-004,ENSMUST00000171696_Ttpal-201	198	70	102	56	37	35
ENSMUSG00000017686_Rhot1	ENSMUST00000017831_Rhot1-002,ENSMUST00000055056_Rhot1-201,ENSMUST00000077451_Rhot1-001,ENSMUST00000092857_Rhot1-004,ENSMUST00000134148_Rhot1-007,ENSMUST00000134894_Rhot1-003,ENSMUST00000135947_Rhot1-005,ENSMUST00000151518_Rhot1-008,ENSMUST00000154362_Rhot1-006	378	171	246	85	60	51
ENSMUSG00000017688_Hnf4g	ENSMUST00000108393_Hnf4g-001,ENSMUST00000108394_Hnf4g-002	1	0	0	6	2	1
ENSMUSG00000017692_Rhbdl3	ENSMUST00000017836_Rhbdl3-001,ENSMUST00000138846_Rhbdl3-003,ENSMUST00000157016_Rhbdl3-002	32	20	7	19	19	19
ENSMUSG00000017697_Ada	ENSMUST00000017841_Ada-001,ENSMUST00000156939_Ada-002	0	1	2	2	0	4
ENSMUSG00000017707_Serinc3	ENSMUST00000017851_Serinc3-001,ENSMUST00000129854_Serinc3-002	497	223.96	286	127	59	54.87
ENSMUSG00000017713_Tha1	ENSMUST00000033230_Tha1-001,ENSMUST00000138354_Tha1-003,ENSMUST00000153989_Tha1-002	6	9	2	8	17	8
ENSMUSG00000017715_Pgs1	ENSMUST00000017859_Pgs1-004,ENSMUST00000100185_Pgs1-003,ENSMUST00000132676_Pgs1-001,ENSMUST00000155507_Pgs1-002	69	31	60	23	25	14
ENSMUSG00000017716_Birc5	ENSMUST00000081387_Birc5-001,ENSMUST00000093906_Birc5-002	2	5	12	15	13	11
ENSMUSG00000017718_Afmid	ENSMUST00000073388_Afmid-001,ENSMUST00000131268_Afmid-007,ENSMUST00000139945_Afmid-005,ENSMUST00000148016_Afmid-003,ENSMUST00000149668_Afmid-002,ENSMUST00000153850_Afmid-006	0	3	0	6	7	4
ENSMUSG00000017720_Trp53tg5	ENSMUST00000017864_Trp53tg5-001	0	0	0	5	4	1
ENSMUSG00000017721_Pigt	ENSMUST00000103101_Pigt-001,ENSMUST00000117066_Pigt-003,ENSMUST00000131976_Pigt-005,ENSMUST00000138038_Pigt-004,ENSMUST00000152522_Pigt-002	421	114	215	79.66	63	38
ENSMUSG00000017723_Wfdc2	ENSMUST00000017867_Wfdc2-001,ENSMUST00000109344_Wfdc2-005,ENSMUST00000109345_Wfdc2-004,ENSMUST00000125051_Wfdc2-003,ENSMUST00000146270_Wfdc2-002	0	0	0	0	0	0
ENSMUSG00000017724_Etv4	ENSMUST00000017868_Etv4-002,ENSMUST00000107176_Etv4-001,ENSMUST00000129160_Etv4-011,ENSMUST00000129995_Etv4-008,ENSMUST00000131117_Etv4-009,ENSMUST00000131862_Etv4-010,ENSMUST00000132040_Etv4-003,ENSMUST00000137179_Etv4-006,ENSMUST00000140970_Etv4-004,ENSMUST00000149099_Etv4-005,ENSMUST00000154512_Etv4-007,ENSMUST00000164750_Etv4-201	97	19	21	7	16	12
ENSMUSG00000017733_Eppin	ENSMUST00000103100_Eppin-001	0	0	0	0	0	0
ENSMUSG00000017734_Dbndd2	ENSMUST00000017878_Dbndd2-005,ENSMUST00000069385_Dbndd2-002,ENSMUST00000109349_Dbndd2-001,ENSMUST00000109350_Dbndd2-006,ENSMUST00000143690_Dbndd2-004,ENSMUST00000149287_Dbndd2-003	824	296	336	179	171.72	88
ENSMUSG00000017737_Mmp9	ENSMUST00000017881_Mmp9-001,ENSMUST00000134382_Mmp9-004,ENSMUST00000137626_Mmp9-003,ENSMUST00000144917_Mmp9-002	5	1	5	4	7	6
ENSMUSG00000017740_Slc12a5	ENSMUST00000099092_Slc12a5-001,ENSMUST00000124372_Slc12a5-003,ENSMUST00000125867_Slc12a5-005,ENSMUST00000135918_Slc12a5-004,ENSMUST00000137302_Slc12a5-002,ENSMUST00000202136_Slc12a5-009,ENSMUST00000202223_Slc12a5-007,ENSMUST00000202479_Slc12a5-008,ENSMUST00000202623_Slc12a5-006,ENSMUST00000208579_Slc12a5-010	3466	1122	1522	667	556	456
ENSMUSG00000017747_Ghdc	ENSMUST00000017891_Ghdc-001,ENSMUST00000139341_Ghdc-002,ENSMUST00000147682_Ghdc-003	23	17	14	14	16	11
ENSMUSG00000017754_Pltp	ENSMUST00000059954_Pltp-001,ENSMUST00000109316_Pltp-003,ENSMUST00000109317_Pltp-002,ENSMUST00000128110_Pltp-006,ENSMUST00000142603_Pltp-007,ENSMUST00000148912_Pltp-004,ENSMUST00000156255_Pltp-005	265.39	75.99	95.42	34.98	29.23	16.95
ENSMUSG00000017756_Slc12a7	ENSMUST00000017900_Slc12a7-201	3	4	2	8	12	16
ENSMUSG00000017760_Ctsa	ENSMUST00000017904_Ctsa-201,ENSMUST00000103092_Ctsa-001,ENSMUST00000103093_Ctsa-011,ENSMUST00000127650_Ctsa-002,ENSMUST00000128596_Ctsa-008,ENSMUST00000130959_Ctsa-006,ENSMUST00000133077_Ctsa-005,ENSMUST00000133502_Ctsa-015,ENSMUST00000140213_Ctsa-010,ENSMUST00000143293_Ctsa-007,ENSMUST00000143780_Ctsa-004,ENSMUST00000144580_Ctsa-017,ENSMUST00000146525_Ctsa-014,ENSMUST00000147883_Ctsa-003,ENSMUST…	180.58	76.01	90.58	54.02	44.77	18.71
ENSMUSG00000017764_Zswim1	ENSMUST00000017908_Zswim1-001,ENSMUST00000132282_Zswim1-002	47	25	22	13	16	12.81
ENSMUSG00000017765_Slc12a4	ENSMUST00000034370_Slc12a4-201,ENSMUST00000116429_Slc12a4-001,ENSMUST00000132231_Slc12a4-003,ENSMUST00000141326_Slc12a4-004,ENSMUST00000143381_Slc12a4-002	174	76	75	37	20	17
ENSMUSG00000017767_Spata25	ENSMUST00000017911_Spata25-001,ENSMUST00000141411_Spata25-002	0	0	0	2	2	3.19
ENSMUSG00000017774_Myo1c	ENSMUST00000069057_Myo1c-001,ENSMUST00000102504_Myo1c-003,ENSMUST00000102505_Myo1c-002,ENSMUST00000108431_Myo1c-004,ENSMUST00000123064_Myo1c-007,ENSMUST00000136935_Myo1c-005,ENSMUST00000146419_Myo1c-008,ENSMUST00000148659_Myo1c-006,ENSMUST00000151174_Myo1c-009,ENSMUST00000155027_Myo1c-010	43	15	33	13	14	7
ENSMUSG00000017776_Crk	ENSMUST00000017920_Crk-001,ENSMUST00000093115_Crk-003,ENSMUST00000108425_Crk-002,ENSMUST00000108426_Crk-004,ENSMUST00000147718_Crk-005	430	235	250	132	85	42
ENSMUSG00000017778_Cox7c	ENSMUST00000017922_Cox7c-003,ENSMUST00000078764_Cox7c-002,ENSMUST00000131011_Cox7c-001,ENSMUST00000132233_Cox7c-004	317.28	195.58	162.72	80	63	36.78
ENSMUSG00000017781_Pitpna	ENSMUST00000102509_Pitpna-002,ENSMUST00000140841_Pitpna-003,ENSMUST00000143219_Pitpna-001,ENSMUST00000153768_Pitpna-004,ENSMUST00000179445_Pitpna-201,ENSMUST00000179521_Pitpna-202	940	349	507	211	171	127
ENSMUSG00000017801_Mlx	ENSMUST00000017945_Mlx-001,ENSMUST00000107302_Mlx-002,ENSMUST00000107303_Mlx-003,ENSMUST00000143344_Mlx-007,ENSMUST00000145187_Mlx-005,ENSMUST00000149411_Mlx-004,ENSMUST00000149597_Mlx-006	60	26.42	33	21.8	8	9
ENSMUSG00000017802_Fam134c	ENSMUST00000017946_Fam134c-001,ENSMUST00000107295_Fam134c-201,ENSMUST00000142733_Fam134c-003,ENSMUST00000147201_Fam134c-004,ENSMUST00000154513_Fam134c-002	171	41	106	32	36	23
ENSMUSG00000017817_Jph2	ENSMUST00000017961_Jph2-001,ENSMUST00000109425_Jph2-201	4	2	0	2	7	6
ENSMUSG00000017830_Dhx58	ENSMUST00000017974_Dhx58-001,ENSMUST00000126167_Dhx58-003,ENSMUST00000132930_Dhx58-002,ENSMUST00000140543_Dhx58-006,ENSMUST00000149869_Dhx58-005,ENSMUST00000150656_Dhx58-004	4	4	12	5	8	8
ENSMUSG00000017831_Rab5a	ENSMUST00000017975_Rab5a-201	629.9	222.52	259.48	126.76	160.95	92.97
ENSMUSG00000017832_Hspb9	ENSMUST00000017976_Hspb9-001,ENSMUST00000169833_Hspb9-201	0	0	0	0	1	0
ENSMUSG00000017837_Nkiras2	ENSMUST00000017981_Nkiras2-001,ENSMUST00000051947_Nkiras2-002,ENSMUST00000107376_Nkiras2-005,ENSMUST00000127547_Nkiras2-004,ENSMUST00000142993_Nkiras2-003,ENSMUST00000155840_Nkiras2-006	83	22	67	24.08	27	18
ENSMUSG00000017843_Ppp2r5c	ENSMUST00000084985_Ppp2r5c-201,ENSMUST00000109832_Ppp2r5c-202	350	165	183	83	43	35
ENSMUSG00000017858_Ift52	ENSMUST00000018002_Ift52-001,ENSMUST00000125144_Ift52-004,ENSMUST00000150396_Ift52-002,ENSMUST00000152201_Ift52-003	93	51	59	32	27	11
ENSMUSG00000017861_Mybl2	ENSMUST00000018005_Mybl2-001,ENSMUST00000133322_Mybl2-004,ENSMUST00000137620_Mybl2-002,ENSMUST00000138414_Mybl2-003,ENSMUST00000142729_Mybl2-005	3	13	2	14	16	16
ENSMUSG00000017868_Sgk2	ENSMUST00000018012_Sgk2-001,ENSMUST00000117123_Sgk2-003,ENSMUST00000139053_Sgk2-002	0	6	0	7	8	1
ENSMUSG00000017897_Eya2	ENSMUST00000063433_Eya2-001,ENSMUST00000088132_Eya2-201,ENSMUST00000128280_Eya2-005,ENSMUST00000128696_Eya2-002,ENSMUST00000150638_Eya2-004,ENSMUST00000150669_Eya2-003	2	6	2	6	6	2
ENSMUSG00000017922_Prl3c1	ENSMUST00000018066_Prl3c1-002,ENSMUST00000110364_Prl3c1-001,ENSMUST00000178072_Prl3c1-201	0	0	0	0	0	0
ENSMUSG00000017929_B4galt5	ENSMUST00000109221_B4galt5-001,ENSMUST00000133557_B4galt5-004,ENSMUST00000149698_B4galt5-002,ENSMUST00000155623_B4galt5-003	238	59	89	38	28	32
ENSMUSG00000017943_Gdap1l1	ENSMUST00000018087_Gdap1l1-003,ENSMUST00000109420_Gdap1l1-201,ENSMUST00000109421_Gdap1l1-001,ENSMUST00000137070_Gdap1l1-002	145	61	77	44	46	24
ENSMUSG00000017950_Hnf4a	ENSMUST00000018094_Hnf4a-201,ENSMUST00000109411_Hnf4a-001,ENSMUST00000131658_Hnf4a-003,ENSMUST00000137449_Hnf4a-004,ENSMUST00000143911_Hnf4a-002	1	11	0	9	17	10
ENSMUSG00000017969_Ptgis	ENSMUST00000018113_Ptgis-001,ENSMUST00000088041_Ptgis-002,ENSMUST00000136271_Ptgis-003	1	1	3	0	3	5
ENSMUSG00000017978_Cadps2	ENSMUST00000018122_Cadps2-006,ENSMUST00000069074_Cadps2-007,ENSMUST00000115355_Cadps2-003,ENSMUST00000115356_Cadps2-004,ENSMUST00000115358_Cadps2-001,ENSMUST00000115361_Cadps2-005,ENSMUST00000125350_Cadps2-010,ENSMUST00000136279_Cadps2-009,ENSMUST00000142913_Cadps2-002,ENSMUST00000152131_Cadps2-012,ENSMUST00000156986_Cadps2-008,ENSMUST00000163871_Cadps2-201,ENSMUST00000166458_Cadps2-202	796	353	560	210	104	104
ENSMUSG00000017999_Ddx27	ENSMUST00000018143_Ddx27-001,ENSMUST00000126409_Ddx27-003,ENSMUST00000127468_Ddx27-005,ENSMUST00000138969_Ddx27-004,ENSMUST00000150571_Ddx27-002,ENSMUST00000176066_Ddx27-006	267	86	94	55	57	42
ENSMUSG00000018001_Cyth3	ENSMUST00000110727_Cyth3-002,ENSMUST00000116456_Cyth3-001,ENSMUST00000131436_Cyth3-003,ENSMUST00000177196_Cyth3-004,ENSMUST00000177281_Cyth3-005,ENSMUST00000198355_Cyth3-006	1051	382	460	249	167	104
ENSMUSG00000018008_Cyth4	ENSMUST00000043069_Cyth4-201	5	8	4	2	7	2
ENSMUSG00000018012_Rac3	ENSMUST00000018156_Rac3-001,ENSMUST00000134322_Rac3-003,ENSMUST00000142229_Rac3-002	26	5	9	10	7	2
ENSMUSG00000018040_Rrp7a	ENSMUST00000018184_Rrp7a-001,ENSMUST00000166019_Rrp7a-002,ENSMUST00000166766_Rrp7a-003,ENSMUST00000167483_Rrp7a-004,ENSMUST00000167589_Rrp7a-005	167.49	35.83	56	33.94	35.13	28.13
ENSMUSG00000018042_Cyb5r3	ENSMUST00000018186_Cyb5r3-001,ENSMUST00000162178_Cyb5r3-002,ENSMUST00000162834_Cyb5r3-003	186	78	95	49	79	63
ENSMUSG00000018068_Ints2	ENSMUST00000018212_Ints2-001,ENSMUST00000108039_Ints2-002,ENSMUST00000127745_Ints2-009,ENSMUST00000130614_Ints2-004,ENSMUST00000132024_Ints2-005,ENSMUST00000134828_Ints2-011,ENSMUST00000134883_Ints2-008,ENSMUST00000136469_Ints2-003,ENSMUST00000139285_Ints2-007,ENSMUST00000141756_Ints2-006,ENSMUST00000146421_Ints2-010	146	79.2	83	56	35.26	28
ENSMUSG00000018076_Med13l	ENSMUST00000100816_Med13l-001,ENSMUST00000201010_Med13l-005,ENSMUST00000201614_Med13l-002,ENSMUST00000201696_Med13l-006,ENSMUST00000202538_Med13l-004,ENSMUST00000202787_Med13l-003	375	196	205	103	114	95
ENSMUSG00000018102_Hist1h2bc	ENSMUST00000018246_Hist1h2bc-001	170.46	76.69	78.71	48.3	44.3	15.07
ENSMUSG00000018126_Baiap2l2	ENSMUST00000165408_Baiap2l2-001,ENSMUST00000167970_Baiap2l2-004,ENSMUST00000169462_Baiap2l2-003,ENSMUST00000170254_Baiap2l2-005,ENSMUST00000170955_Baiap2l2-002	0	0	0	1	4	1
ENSMUSG00000018143_Mafk	ENSMUST00000018287_Mafk-001,ENSMUST00000110836_Mafk-002,ENSMUST00000151577_Mafk-003	14	6	1	10	18	9
ENSMUSG00000018160_Med1	ENSMUST00000018304_Med1-002,ENSMUST00000092735_Med1-004,ENSMUST00000107545_Med1-001,ENSMUST00000126483_Med1-006,ENSMUST00000129557_Med1-003,ENSMUST00000135479_Med1-005,ENSMUST00000147933_Med1-007	380	149	216	114	114	75
ENSMUSG00000018166_Erbb3	ENSMUST00000082059_Erbb3-001	7	8	1	7	10	6
ENSMUSG00000018167_Stard3	ENSMUST00000018311_Stard3-001,ENSMUST00000130323_Stard3-006,ENSMUST00000143243_Stard3-007,ENSMUST00000148738_Stard3-004,ENSMUST00000152559_Stard3-003,ENSMUST00000154960_Stard3-002,ENSMUST00000155063_Stard3-005	34	18	21	7	17	7
ENSMUSG00000018168_Ikzf3	ENSMUST00000103141_Ikzf3-001,ENSMUST00000140876_Ikzf3-002,ENSMUST00000152400_Ikzf3-003,ENSMUST00000153902_Ikzf3-004	8	12	14	19	35	44
ENSMUSG00000018169_Mfng	ENSMUST00000018313_Mfng-001,ENSMUST00000123518_Mfng-003,ENSMUST00000128389_Mfng-002,ENSMUST00000136795_Mfng-004	0	2	2	5	2	4
ENSMUSG00000018171_Vmp1	ENSMUST00000018315_Vmp1-001,ENSMUST00000123590_Vmp1-005,ENSMUST00000127267_Vmp1-006,ENSMUST00000139040_Vmp1-007,ENSMUST00000143991_Vmp1-008,ENSMUST00000145846_Vmp1-002,ENSMUST00000150176_Vmp1-003,ENSMUST00000153971_Vmp1-004	357	163	249	110	89	48
ENSMUSG00000018189_Uchl5	ENSMUST00000018333_Uchl5-002,ENSMUST00000185493_Uchl5-005,ENSMUST00000185539_Uchl5-008,ENSMUST00000185742_Uchl5-003,ENSMUST00000189433_Uchl5-004,ENSMUST00000189936_Uchl5-001,ENSMUST00000190258_Uchl5-006,ENSMUST00000191512_Uchl5-007	248	124	133	78	67	28
ENSMUSG00000018196_Glrx2	ENSMUST00000050491_Glrx2-011,ENSMUST00000111957_Glrx2-004,ENSMUST00000126514_Glrx2-005,ENSMUST00000129653_Glrx2-002,ENSMUST00000145571_Glrx2-008,ENSMUST00000145969_Glrx2-003,ENSMUST00000148600_Glrx2-007,ENSMUST00000149103_Glrx2-006,ENSMUST00000152435_Glrx2-009,ENSMUST00000185362_Glrx2-001,ENSMUST00000185367_Glrx2-010,ENSMUST00000188783_Glrx2-013,ENSMUST00000190211_Glrx2-012	254	101	130	70	70	49
ENSMUSG00000018199_Trove2	ENSMUST00000018343_Trove2-002,ENSMUST00000159879_Trove2-001	1096	521	569	343	142	121
ENSMUSG00000018209_Stk4	ENSMUST00000018353_Stk4-001,ENSMUST00000088291_Stk4-003,ENSMUST00000134078_Stk4-004,ENSMUST00000137866_Stk4-002,ENSMUST00000153319_Stk4-005	282	124	133	96	67	62
ENSMUSG00000018211_Wfdc15b	ENSMUST00000018355_Wfdc15b-002,ENSMUST00000109376_Wfdc15b-001,ENSMUST00000164567_Wfdc15b-201	0	0	0	0	0	0
ENSMUSG00000018217_Pmp22	ENSMUST00000018361_Pmp22-001,ENSMUST00000108700_Pmp22-005,ENSMUST00000108701_Pmp22-003,ENSMUST00000108702_Pmp22-002,ENSMUST00000140648_Pmp22-004	80	45	37	20	13	11
ENSMUSG00000018238_Gdf9	ENSMUST00000018382_Gdf9-001,ENSMUST00000145369_Gdf9-002,ENSMUST00000156037_Gdf9-003	9	4	1	5	14	9
ENSMUSG00000018239_Zcchc10	ENSMUST00000018383_Zcchc10-001,ENSMUST00000141585_Zcchc10-002	34	29	13	12	5	9
ENSMUSG00000018259_Prl8a2	ENSMUST00000018403_Prl8a2-201,ENSMUST00000110363_Prl8a2-001	0	0	0	0	0	0
ENSMUSG00000018263_Tbx5	ENSMUST00000018407_Tbx5-001,ENSMUST00000202504_Tbx5-003,ENSMUST00000202723_Tbx5-002	2	16	2	12	20	16
ENSMUSG00000018286_Psmb6	ENSMUST00000018430_Psmb6-001,ENSMUST00000128870_Psmb6-002,ENSMUST00000145503_Psmb6-004,ENSMUST00000148535_Psmb6-003	138	72	125	47	38	23
ENSMUSG00000018287_Spag7	ENSMUST00000018431_Spag7-001,ENSMUST00000124691_Spag7-003,ENSMUST00000129434_Spag7-002,ENSMUST00000137691_Spag7-004	382	205	200	84	75	46
ENSMUSG00000018293_Pfn1	ENSMUST00000018437_Pfn1-001,ENSMUST00000108549_Pfn1-002,ENSMUST00000177669_Pfn1-003,ENSMUST00000178254_Pfn1-004	247	63	104	35	34	28
ENSMUSG00000018322_Tomm34	ENSMUST00000018466_Tomm34-002,ENSMUST00000109384_Tomm34-001,ENSMUST00000132602_Tomm34-003	129	56	66	18	19	12
ENSMUSG00000018326_Ywhab	ENSMUST00000018470_Ywhab-001,ENSMUST00000131288_Ywhab-002	983	394	495	262	164	76
ENSMUSG00000018334_Ksr1	ENSMUST00000018478_Ksr1-001,ENSMUST00000108264_Ksr1-004,ENSMUST00000129463_Ksr1-002,ENSMUST00000141409_Ksr1-003,ENSMUST00000208969_Ksr1-006,ENSMUST00000209031_Ksr1-005	106	30	40	18	37	30
ENSMUSG00000018339_Gpx3	ENSMUST00000082430_Gpx3-001,ENSMUST00000125094_Gpx3-002,ENSMUST00000149324_Gpx3-003	5	2	0	5	7	3
ENSMUSG00000018340_Anxa6	ENSMUST00000102727_Anxa6-002,ENSMUST00000108883_Anxa6-001,ENSMUST00000148298_Anxa6-003	411	172	191	83	54	35
ENSMUSG00000018341_Il12rb2	ENSMUST00000018485_Il12rb2-001,ENSMUST00000117441_Il12rb2-002	0	1.74	0	3.45	5.01	1.14
ENSMUSG00000018347_Zkscan6	ENSMUST00000018491_Zkscan6-001,ENSMUST00000071465_Zkscan6-002	24	13	14	9	9	8
ENSMUSG00000018362_Kpna2	ENSMUST00000018506_Kpna2-001,ENSMUST00000106768_Kpna2-005,ENSMUST00000124541_Kpna2-003,ENSMUST00000140362_Kpna2-002,ENSMUST00000144834_Kpna2-004,ENSMUST00000145331_Kpna2-007,ENSMUST00000156495_Kpna2-006	74.89	31.14	36.41	9.21	11.98	22.33
ENSMUSG00000018363_Smurf2	ENSMUST00000092517_Smurf2-002,ENSMUST00000103067_Smurf2-001,ENSMUST00000130688_Smurf2-005,ENSMUST00000139297_Smurf2-003,ENSMUST00000144027_Smurf2-004,ENSMUST00000167787_Smurf2-201	143	68	90	36	17	37
ENSMUSG00000018372_Cep95	ENSMUST00000018516_Cep95-001,ENSMUST00000103068_Cep95-201,ENSMUST00000124898_Cep95-006,ENSMUST00000130019_Cep95-002,ENSMUST00000131244_Cep95-004,ENSMUST00000133581_Cep95-003,ENSMUST00000149279_Cep95-005	99	37	39	44	25	18
ENSMUSG00000018377_Vezf1	ENSMUST00000018521_Vezf1-001,ENSMUST00000143052_Vezf1-002	362	137	143	84	58	43
ENSMUSG00000018378_Cuedc1	ENSMUST00000018522_Cuedc1-001,ENSMUST00000125297_Cuedc1-006,ENSMUST00000131964_Cuedc1-007,ENSMUST00000132377_Cuedc1-005,ENSMUST00000133149_Cuedc1-003,ENSMUST00000142564_Cuedc1-004,ENSMUST00000154812_Cuedc1-002	82	25	47	21	16	23
ENSMUSG00000018379_Srsf1	ENSMUST00000079866_Srsf1-003,ENSMUST00000107920_Srsf1-006,ENSMUST00000132983_Srsf1-004,ENSMUST00000134824_Srsf1-002,ENSMUST00000139129_Srsf1-001,ENSMUST00000171976_Srsf1-007,ENSMUST00000172186_Srsf1-005	806	347	549	260	130	98
ENSMUSG00000018381_Abi3	ENSMUST00000059026_Abi3-001,ENSMUST00000131049_Abi3-002,ENSMUST00000137645_Abi3-003,ENSMUST00000143492_Abi3-004	0	3.36	9.13	4.68	25	10.61
ENSMUSG00000018387_Shroom1	ENSMUST00000018531_Shroom1-005,ENSMUST00000093114_Shroom1-002,ENSMUST00000109010_Shroom1-001,ENSMUST00000109013_Shroom1-004,ENSMUST00000146001_Shroom1-003,ENSMUST00000155297_Shroom1-006	9	7	5	10	11	10
ENSMUSG00000018395_Kif3a	ENSMUST00000057330_Kif3a-006,ENSMUST00000118353_Kif3a-005,ENSMUST00000120613_Kif3a-001,ENSMUST00000130037_Kif3a-004,ENSMUST00000132496_Kif3a-007,ENSMUST00000132653_Kif3a-003,ENSMUST00000140359_Kif3a-002,ENSMUST00000173744_Kif3a-008	1326	535	586	328	326	214
ENSMUSG00000018398_Sept8	ENSMUST00000108987_Sept8-001,ENSMUST00000117061_Sept8-002,ENSMUST00000120878_Sept8-007,ENSMUST00000121334_Sept8-004,ENSMUST00000142800_Sept8-006,ENSMUST00000145927_Sept8-005,ENSMUST00000147912_Sept8-003	1681	660	730	339	287	281
ENSMUSG00000018401_Mtmr4	ENSMUST00000092802_Mtmr4-002,ENSMUST00000103179_Mtmr4-001,ENSMUST00000119628_Mtmr4-003,ENSMUST00000123105_Mtmr4-006,ENSMUST00000134216_Mtmr4-004,ENSMUST00000146871_Mtmr4-005	521	173	292	123	97	61
ENSMUSG00000018405_Mrm1	ENSMUST00000018549_Mrm1-001,ENSMUST00000139076_Mrm1-002,ENSMUST00000144104_Mrm1-003	26	18	15	13	8	1
ENSMUSG00000018411_Mapt	ENSMUST00000100347_Mapt-007,ENSMUST00000106988_Mapt-002,ENSMUST00000106989_Mapt-003,ENSMUST00000106992_Mapt-001,ENSMUST00000106993_Mapt-006,ENSMUST00000126820_Mapt-010,ENSMUST00000132245_Mapt-011,ENSMUST00000132977_Mapt-012,ENSMUST00000138384_Mapt-008,ENSMUST00000144836_Mapt-009,ENSMUST00000145227_Mapt-005,ENSMUST00000146353_Mapt-004	1301	452	591	301	203	155
ENSMUSG00000018412_Kansl1	ENSMUST00000018556_Kansl1-001,ENSMUST00000069188_Kansl1-005,ENSMUST00000106971_Kansl1-003,ENSMUST00000106972_Kansl1-002,ENSMUST00000106977_Kansl1-201,ENSMUST00000134266_Kansl1-004	417	172	276	125	65	54
ENSMUSG00000018415_Gid4	ENSMUST00000070681_Gid4-001,ENSMUST00000139477_Gid4-002	160	56	79	47	35	37
ENSMUSG00000018417_Myo1b	ENSMUST00000018561_Myo1b-002,ENSMUST00000046390_Myo1b-001,ENSMUST00000114537_Myo1b-003,ENSMUST00000114541_Myo1b-013,ENSMUST00000123299_Myo1b-015,ENSMUST00000126657_Myo1b-005,ENSMUST00000126952_Myo1b-009,ENSMUST00000135125_Myo1b-007,ENSMUST00000136273_Myo1b-014,ENSMUST00000136701_Myo1b-008,ENSMUST00000140731_Myo1b-010,ENSMUST00000140930_Myo1b-011,ENSMUST00000144694_Myo1b-006,ENSMUST00000145367_Myo…	233	99	118	60	49	40
ENSMUSG00000018425_Dhx40	ENSMUST00000018569_Dhx40-001,ENSMUST00000131798_Dhx40-003,ENSMUST00000136977_Dhx40-004,ENSMUST00000148263_Dhx40-002	155	89	94	73	52	27
ENSMUSG00000018427_Ypel2	ENSMUST00000018571_Ypel2-001	80	40	57	35	27	18
ENSMUSG00000018428_Akap1	ENSMUST00000018572_Akap1-002,ENSMUST00000107903_Akap1-001,ENSMUST00000107904_Akap1-006,ENSMUST00000143720_Akap1-003,ENSMUST00000153787_Akap1-004,ENSMUST00000153961_Akap1-005	179	92	138	51	52	56
ENSMUSG00000018433_Nol11	ENSMUST00000018577_Nol11-201,ENSMUST00000106757_Nol11-001,ENSMUST00000122966_Nol11-004,ENSMUST00000136917_Nol11-002,ENSMUST00000139168_Nol11-003	223	90	145	60	46	16
ENSMUSG00000018442_Derl2	ENSMUST00000018586_Derl2-005,ENSMUST00000108523_Derl2-002,ENSMUST00000131340_Derl2-004,ENSMUST00000132198_Derl2-006,ENSMUST00000140712_Derl2-003,ENSMUST00000143850_Derl2-001,ENSMUST00000171041_Derl2-007	98	56.23	66.13	55	56	38
ENSMUSG00000018446_C1qbp	ENSMUST00000078528_C1qbp-001,ENSMUST00000155371_C1qbp-002,ENSMUST00000179291_C1qbp-003	144	60	31	30	26	21
ENSMUSG00000018449_Rpain	ENSMUST00000018593_Rpain-001,ENSMUST00000108529_Rpain-011,ENSMUST00000126815_Rpain-007,ENSMUST00000129531_Rpain-004,ENSMUST00000129540_Rpain-006,ENSMUST00000136665_Rpain-005,ENSMUST00000146788_Rpain-002,ENSMUST00000151608_Rpain-008,ENSMUST00000154430_Rpain-003,ENSMUST00000167509_Rpain-013,ENSMUST00000169965_Rpain-012,ENSMUST00000171254_Rpain-009,ENSMUST00000178822_Rpain-010	25	8	13	13	5	2
ENSMUSG00000018451_6330403K07Rik	ENSMUST00000156068_6330403K07Rik-001	32	12	43	11	11	6
ENSMUSG00000018459_Slc13a3	ENSMUST00000029208_Slc13a3-001,ENSMUST00000109279_Slc13a3-003,ENSMUST00000143136_Slc13a3-006,ENSMUST00000145513_Slc13a3-005,ENSMUST00000147107_Slc13a3-004	74	33	25	21	25	10
ENSMUSG00000018470_Kcnab3	ENSMUST00000018614_Kcnab3-001,ENSMUST00000134561_Kcnab3-003,ENSMUST00000142328_Kcnab3-002	189	51	102	20	42	30
ENSMUSG00000018474_Chd3	ENSMUST00000092971_Chd3-201,ENSMUST00000108661_Chd3-001,ENSMUST00000122992_Chd3-002,ENSMUST00000128981_Chd3-004,ENSMUST00000135909_Chd3-003,ENSMUST00000144332_Chd3-009,ENSMUST00000144701_Chd3-005,ENSMUST00000146930_Chd3-008,ENSMUST00000151436_Chd3-007,ENSMUST00000154046_Chd3-006	1030	324	429	219	283	139
ENSMUSG00000018476_Kdm6b	ENSMUST00000094077_Kdm6b-001,ENSMUST00000156562_Kdm6b-002	217	63	91	54	60	41
ENSMUSG00000018479_1700125H20Rik	ENSMUST00000018623_1700125H20Rik-001,ENSMUST00000100681_1700125H20Rik-002	0	0	0	0	1	2
ENSMUSG00000018481_Appbp2	ENSMUST00000018625_Appbp2-001	470	231	354	148	95.42	61.84
ENSMUSG00000018486_Wnt9b	ENSMUST00000018630_Wnt9b-001	16	14	3	12	27	20
ENSMUSG00000018500_Adora2b	ENSMUST00000018644_Adora2b-001	4	3	10	2	5	8
ENSMUSG00000018501_Ncor1	ENSMUST00000018645_Ncor1-001,ENSMUST00000037575_Ncor1-201,ENSMUST00000069456_Ncor1-010,ENSMUST00000101066_Ncor1-202,ENSMUST00000101067_Ncor1-004,ENSMUST00000101068_Ncor1-008,ENSMUST00000124027_Ncor1-011,ENSMUST00000127471_Ncor1-009,ENSMUST00000131911_Ncor1-006,ENSMUST00000141447_Ncor1-012,ENSMUST00000151498_Ncor1-002,ENSMUST00000155486_Ncor1-007,ENSMUST00000155712_Ncor1-003,ENSMUST00000156740_Nco…	2544	817	1359	543	411	371
ENSMUSG00000018507_Trpv2	ENSMUST00000018651_Trpv2-001,ENSMUST00000102643_Trpv2-003,ENSMUST00000130569_Trpv2-005,ENSMUST00000151195_Trpv2-002,ENSMUST00000153486_Trpv2-004	36	12	7	11	24	20
ENSMUSG00000018509_Cenpv	ENSMUST00000018653_Cenpv-001,ENSMUST00000123181_Cenpv-006,ENSMUST00000123542_Cenpv-004,ENSMUST00000135497_Cenpv-002,ENSMUST00000138772_Cenpv-005,ENSMUST00000156349_Cenpv-003	19	2	14	4	4	2
ENSMUSG00000018537_Pcgf2	ENSMUST00000018681_Pcgf2-001,ENSMUST00000103148_Pcgf2-002,ENSMUST00000103149_Pcgf2-005,ENSMUST00000126185_Pcgf2-003,ENSMUST00000134003_Pcgf2-004,ENSMUST00000169807_Pcgf2-201,ENSMUST00000179765_Pcgf2-202	20	20	20	19	19	10
ENSMUSG00000018541_Cwc25	ENSMUST00000018685_Cwc25-001,ENSMUST00000107579_Cwc25-002,ENSMUST00000124356_Cwc25-003,ENSMUST00000152395_Cwc25-004	112	29	59	28	31	31
ENSMUSG00000018543_1700001P01Rik	ENSMUST00000107576_1700001P01Rik-001	0	0	0	1	0	0
ENSMUSG00000018547_Pip4k2b	ENSMUST00000018691_Pip4k2b-001,ENSMUST00000144012_Pip4k2b-002	219	108	156	61	77	43
ENSMUSG00000018548_Trim37	ENSMUST00000041282_Trim37-001,ENSMUST00000139532_Trim37-002,ENSMUST00000152637_Trim37-004,ENSMUST00000154138_Trim37-003	1886	748	1065	466	327	202
ENSMUSG00000018554_Ybx2	ENSMUST00000018698_Ybx2-001,ENSMUST00000108601_Ybx2-002,ENSMUST00000130377_Ybx2-004,ENSMUST00000148395_Ybx2-005,ENSMUST00000149194_Ybx2-003	8	4	0	1	5	5
ENSMUSG00000018559_Ctdnep1	ENSMUST00000108593_Ctdnep1-001,ENSMUST00000131531_Ctdnep1-002,ENSMUST00000138246_Ctdnep1-004,ENSMUST00000141623_Ctdnep1-005,ENSMUST00000152226_Ctdnep1-003	54	20	25	16	12	10
ENSMUSG00000018565_Elp5	ENSMUST00000108594_Elp5-001,ENSMUST00000108595_Elp5-011,ENSMUST00000123701_Elp5-002,ENSMUST00000127437_Elp5-007,ENSMUST00000138562_Elp5-003,ENSMUST00000142788_Elp5-010,ENSMUST00000143175_Elp5-009,ENSMUST00000143788_Elp5-006,ENSMUST00000147437_Elp5-004,ENSMUST00000151766_Elp5-008	85	55	51	28	30	26
ENSMUSG00000018566_Slc2a4	ENSMUST00000018710_Slc2a4-001,ENSMUST00000135437_Slc2a4-004,ENSMUST00000141837_Slc2a4-005,ENSMUST00000142500_Slc2a4-003,ENSMUST00000152487_Slc2a4-002,ENSMUST00000178363_Slc2a4-007,ENSMUST00000178809_Slc2a4-006,ENSMUST00000179298_Slc2a4-008	15	11	6	3	24	11
ENSMUSG00000018567_Gabarap	ENSMUST00000018711_Gabarap-001,ENSMUST00000108592_Gabarap-004,ENSMUST00000139007_Gabarap-003,ENSMUST00000144443_Gabarap-002	222	95	155	63	38	19
ENSMUSG00000018569_Cldn7	ENSMUST00000018713_Cldn7-001,ENSMUST00000060651_Cldn7-004,ENSMUST00000108596_Cldn7-003,ENSMUST00000108597_Cldn7-002,ENSMUST00000151515_Cldn7-005	1	0	0	3	3	3
ENSMUSG00000018570_2810408A11Rik	ENSMUST00000018714_2810408A11Rik-003,ENSMUST00000100969_2810408A11Rik-009,ENSMUST00000102580_2810408A11Rik-004,ENSMUST00000108621_2810408A11Rik-008,ENSMUST00000128046_2810408A11Rik-006,ENSMUST00000129234_2810408A11Rik-005,ENSMUST00000137122_2810408A11Rik-002,ENSMUST00000142121_2810408A11Rik-001,ENSMUST00000144431_2810408A11Rik-007	4	2	0	1	6	7
ENSMUSG00000018572_Phf23	ENSMUST00000018716_Phf23-001,ENSMUST00000101526_Phf23-002,ENSMUST00000123817_Phf23-005,ENSMUST00000133485_Phf23-009,ENSMUST00000135814_Phf23-006,ENSMUST00000138186_Phf23-007,ENSMUST00000141231_Phf23-008,ENSMUST00000146789_Phf23-004,ENSMUST00000153684_Phf23-003	141	58	119	42	73	24
ENSMUSG00000018574_Acadvl	ENSMUST00000018718_Acadvl-002,ENSMUST00000102574_Acadvl-001,ENSMUST00000134516_Acadvl-005,ENSMUST00000137187_Acadvl-007,ENSMUST00000145478_Acadvl-003,ENSMUST00000146129_Acadvl-006,ENSMUST00000156733_Acadvl-004	157.53	46.54	74	35	23.34	23.96
ENSMUSG00000018581_Dnah11	ENSMUST00000084806_Dnah11-001,ENSMUST00000175662_Dnah11-004,ENSMUST00000176239_Dnah11-003,ENSMUST00000176756_Dnah11-002	163.41	57.49	134	59.47	50.17	38
ENSMUSG00000018583_G3bp1	ENSMUST00000018727_G3bp1-001,ENSMUST00000151790_G3bp1-002	284.96	118	144	92.18	40.64	48.33
ENSMUSG00000018585_Atox1	ENSMUST00000108857_Atox1-001,ENSMUST00000138412_Atox1-002	59	22	53	4	10	3
ENSMUSG00000018589_Glra2	ENSMUST00000058787_Glra2-001	8	1	2	2	3	0
ENSMUSG00000018593_Sparc	ENSMUST00000018737_Sparc-001,ENSMUST00000108858_Sparc-002,ENSMUST00000123775_Sparc-006,ENSMUST00000125787_Sparc-004,ENSMUST00000130642_Sparc-005,ENSMUST00000141530_Sparc-003	1628	566	966	414	263	195
ENSMUSG00000018595_Glra4	ENSMUST00000018739_Glra4-001,ENSMUST00000154833_Glra4-002	2	1	0	5	5	3
ENSMUSG00000018599_Mief2	ENSMUST00000018743_Mief2-001,ENSMUST00000146159_Mief2-002,ENSMUST00000154890_Mief2-003	28	18	21	12	10	8
ENSMUSG00000018604_Tbx3	ENSMUST00000018748_Tbx3-001,ENSMUST00000079719_Tbx3-201,ENSMUST00000121021_Tbx3-002,ENSMUST00000145647_Tbx3-003,ENSMUST00000154680_Tbx3-004,ENSMUST00000202034_Tbx3-005	16	11	7	9	29	13
ENSMUSG00000018620_Mmp20	ENSMUST00000034487_Mmp20-201	4	4	3	3	2	5
ENSMUSG00000018623_Mmp7	ENSMUST00000018767_Mmp7-001	0	0	0	0	3	0
ENSMUSG00000018634_Crhr1	ENSMUST00000093925_Crhr1-001	57	27	73	12	7	12
ENSMUSG00000018648_Dusp14	ENSMUST00000018792_Dusp14-001,ENSMUST00000100705_Dusp14-002,ENSMUST00000108101_Dusp14-004,ENSMUST00000138208_Dusp14-003,ENSMUST00000164891_Dusp14-201	37	10	15	16	14	9
ENSMUSG00000018651_Tada2a	ENSMUST00000018795_Tada2a-001,ENSMUST00000125566_Tada2a-003,ENSMUST00000134994_Tada2a-004,ENSMUST00000141852_Tada2a-005,ENSMUST00000156151_Tada2a-002	83	26	68	24	15	15
ENSMUSG00000018654_Ikzf1	ENSMUST00000018798_Ikzf1-003,ENSMUST00000048122_Ikzf1-004,ENSMUST00000065433_Ikzf1-002,ENSMUST00000076700_Ikzf1-201,ENSMUST00000126058_Ikzf1-001,ENSMUST00000141436_Ikzf1-005	3	10	6	13	12	3
ENSMUSG00000018656_Tcaf3	ENSMUST00000069023_Tcaf3-001,ENSMUST00000134707_Tcaf3-002,ENSMUST00000151898_Tcaf3-003	0	5	4	4	7	11
ENSMUSG00000018659_Pnpo	ENSMUST00000018803_Pnpo-001,ENSMUST00000107629_Pnpo-003,ENSMUST00000153896_Pnpo-002	90.07	38.31	51	21.17	34.72	12.54
ENSMUSG00000018661_Cog1	ENSMUST00000018805_Cog1-001,ENSMUST00000063776_Cog1-002,ENSMUST00000123085_Cog1-007,ENSMUST00000134418_Cog1-004,ENSMUST00000137878_Cog1-003,ENSMUST00000142069_Cog1-006,ENSMUST00000148736_Cog1-008,ENSMUST00000152653_Cog1-005	181.41	63.91	102.57	34.21	23.07	31.97
ENSMUSG00000018666_Cbx1	ENSMUST00000018810_Cbx1-005,ENSMUST00000079702_Cbx1-002,ENSMUST00000093943_Cbx1-001,ENSMUST00000134585_Cbx1-003,ENSMUST00000141257_Cbx1-004	507	154	177	84	118	72
ENSMUSG00000018669_Cdk5rap3	ENSMUST00000103152_Cdk5rap3-001,ENSMUST00000127048_Cdk5rap3-002,ENSMUST00000130767_Cdk5rap3-006,ENSMUST00000130774_Cdk5rap3-004,ENSMUST00000134732_Cdk5rap3-010,ENSMUST00000144731_Cdk5rap3-003,ENSMUST00000147573_Cdk5rap3-011,ENSMUST00000149033_Cdk5rap3-008,ENSMUST00000153305_Cdk5rap3-007,ENSMUST00000154289_Cdk5rap3-009,ENSMUST00000156315_Cdk5rap3-005	59	21	29	16	18	11
ENSMUSG00000018672_Copz2	ENSMUST00000018816_Copz2-001,ENSMUST00000145633_Copz2-003,ENSMUST00000147710_Copz2-005,ENSMUST00000154191_Copz2-004,ENSMUST00000155696_Copz2-002	16	8	0	7	11	3
ENSMUSG00000018677_Slc25a39	ENSMUST00000018821_Slc25a39-001,ENSMUST00000107098_Slc25a39-003,ENSMUST00000123688_Slc25a39-005,ENSMUST00000124755_Slc25a39-004,ENSMUST00000128825_Slc25a39-012,ENSMUST00000130436_Slc25a39-008,ENSMUST00000134669_Slc25a39-013,ENSMUST00000141535_Slc25a39-015,ENSMUST00000142097_Slc25a39-014,ENSMUST00000147160_Slc25a39-011,ENSMUST00000147860_Slc25a39-009,ENSMUST00000149777_Slc25a39-007,ENSMUST00000153…	91	35	56	16	12	7
ENSMUSG00000018678_Sp2	ENSMUST00000062652_Sp2-001,ENSMUST00000107623_Sp2-003,ENSMUST00000107624_Sp2-002,ENSMUST00000107626_Sp2-201	46	24	40	21	28	15
ENSMUSG00000018697_Aatf	ENSMUST00000018841_Aatf-001,ENSMUST00000127042_Aatf-004,ENSMUST00000141093_Aatf-003,ENSMUST00000148434_Aatf-002	494	163	171	94	133	94
ENSMUSG00000018698_Lhx1	ENSMUST00000018842_Lhx1-001,ENSMUST00000092827_Lhx1-002,ENSMUST00000176503_Lhx1-003,ENSMUST00000184646_Lhx1-004	330	121	161	73	61	38
ENSMUSG00000018707_Dync1h1	ENSMUST00000018851_Dync1h1-001,ENSMUST00000107660_Dync1h1-004,ENSMUST00000166185_Dync1h1-003,ENSMUST00000166323_Dync1h1-006,ENSMUST00000167395_Dync1h1-005,ENSMUST00000170024_Dync1h1-008,ENSMUST00000171535_Dync1h1-007,ENSMUST00000172218_Dync1h1-002	4265	1619	2220	887	615	407
ENSMUSG00000018727_Cpsf4l	ENSMUST00000018871_Cpsf4l-001,ENSMUST00000100248_Cpsf4l-201,ENSMUST00000106617_Cpsf4l-003,ENSMUST00000151396_Cpsf4l-004,ENSMUST00000173655_Cpsf4l-002	23	9	8	7	9	9
ENSMUSG00000018733_Pex12	ENSMUST00000018877_Pex12-002,ENSMUST00000108146_Pex12-001,ENSMUST00000136369_Pex12-003,ENSMUST00000153487_Pex12-004,ENSMUST00000175741_Pex12-007,ENSMUST00000176374_Pex12-006,ENSMUST00000176518_Pex12-005	25	11	32	22	24	17
ENSMUSG00000018736_Ndel1	ENSMUST00000018880_Ndel1-001,ENSMUST00000101017_Ndel1-003,ENSMUST00000108672_Ndel1-002,ENSMUST00000127469_Ndel1-006,ENSMUST00000143899_Ndel1-004,ENSMUST00000144300_Ndel1-005	432	130	189	88	59	53
ENSMUSG00000018740_Slc25a35	ENSMUST00000018884_Slc25a35-002,ENSMUST00000102606_Slc25a35-001,ENSMUST00000136520_Slc25a35-003	39.03	18	26.54	16.86	41.63	29.59
ENSMUSG00000018750_Zbtb4	ENSMUST00000108638_Zbtb4-005,ENSMUST00000108639_Zbtb4-001,ENSMUST00000108640_Zbtb4-002,ENSMUST00000108642_Zbtb4-006,ENSMUST00000132528_Zbtb4-004,ENSMUST00000153943_Zbtb4-003,ENSMUST00000156932_Zbtb4-007	681	280	400	197	150	117
ENSMUSG00000018752_Tnfsfm13	ENSMUST00000108649_Tnfsfm13-002,ENSMUST00000174159_Tnfsfm13-003,ENSMUST00000180587_Tnfsfm13-001	0	5	5.73	1.73	2.22	2.22
ENSMUSG00000018761_Mpdu1	ENSMUST00000018905_Mpdu1-001,ENSMUST00000125389_Mpdu1-008,ENSMUST00000127118_Mpdu1-006,ENSMUST00000129224_Mpdu1-003,ENSMUST00000137288_Mpdu1-007,ENSMUST00000139155_Mpdu1-004,ENSMUST00000148242_Mpdu1-009,ENSMUST00000149764_Mpdu1-005,ENSMUST00000153217_Mpdu1-010,ENSMUST00000155200_Mpdu1-002	48	29	38	20	17	14
ENSMUSG00000018765_Fxr2	ENSMUST00000018909_Fxr2-006,ENSMUST00000125586_Fxr2-005,ENSMUST00000125989_Fxr2-003,ENSMUST00000132742_Fxr2-004,ENSMUST00000139605_Fxr2-002,ENSMUST00000155513_Fxr2-001	494	170	218	91	67	62
ENSMUSG00000018770_Atp5g3	ENSMUST00000018914_Atp5g3-001,ENSMUST00000111996_Atp5g3-002,ENSMUST00000131045_Atp5g3-005,ENSMUST00000142768_Atp5g3-004,ENSMUST00000155474_Atp5g3-003	253	114	190	83	43	21
ENSMUSG00000018774_Cd68	ENSMUST00000018918_Cd68-001,ENSMUST00000108654_Cd68-201,ENSMUST00000154124_Cd68-002	3	4	8	2	2	2
ENSMUSG00000018776_Slc35g3	ENSMUST00000102586_Slc35g3-001	4	4	0	14	17	5
ENSMUSG00000018796_Acsl1	ENSMUST00000034046_Acsl1-001,ENSMUST00000110371_Acsl1-005,ENSMUST00000110372_Acsl1-002,ENSMUST00000128746_Acsl1-003,ENSMUST00000130563_Acsl1-006,ENSMUST00000133161_Acsl1-008,ENSMUST00000135955_Acsl1-007,ENSMUST00000152423_Acsl1-004	106	60	67	54	53	35
ENSMUSG00000018800_Abca5	ENSMUST00000043961_Abca5-001,ENSMUST00000124714_Abca5-002,ENSMUST00000127318_Abca5-005,ENSMUST00000134721_Abca5-004,ENSMUST00000148984_Abca5-003	440	212	276	135	82	39
[truncated: 45,644 more rows]

## Sheet: ssv_RSEM_Gene_TPM
Gene	Transcripts	KO1-ssv2	KO2-ssv2	KO3-ssv2	WT1-ssv2	WT2-ssv2	WT3-ssv2
ENSMUSG00000000001_Gnai3	ENSMUST00000000001_Gnai3-001	13.32	14.5	11.67	13.18	12.56	8.09
ENSMUSG00000000003_Pbsn	ENSMUST00000000003_Pbsn-001,ENSMUST00000114041_Pbsn-002	0	0	0	0	0	0
ENSMUSG00000000028_Cdc45	ENSMUST00000000028_Cdc45-001,ENSMUST00000096990_Cdc45-003,ENSMUST00000115585_Cdc45-002	0.96	2.04	3.53	4.58	1.68	6.44
ENSMUSG00000000031_H19	ENSMUST00000132294_H19-003,ENSMUST00000136359_H19-001,ENSMUST00000140716_H19-004,ENSMUST00000149974_H19-002,ENSMUST00000152754_H19-005	0.77	0.8	2.41	2.36	6.74	16.54
ENSMUSG00000000037_Scml2	ENSMUST00000019101_Scml2-002,ENSMUST00000074802_Scml2-001,ENSMUST00000077375_Scml2-003,ENSMUST00000087090_Scml2-004,ENSMUST00000101113_Scml2-005,ENSMUST00000112345_Scml2-201,ENSMUST00000124775_Scml2-006	0	0.32	0	0	0.99	0
ENSMUSG00000000049_Apoh	ENSMUST00000000049_Apoh-001,ENSMUST00000133383_Apoh-002,ENSMUST00000146050_Apoh-003,ENSMUST00000152958_Apoh-004	0	0	0	4.22	6.95	1.46
ENSMUSG00000000056_Narf	ENSMUST00000103015_Narf-001,ENSMUST00000151088_Narf-003,ENSMUST00000154047_Narf-002	19.39	18.83	31.58	21.97	26.74	18.14
ENSMUSG00000000058_Cav2	ENSMUST00000000058_Cav2-001,ENSMUST00000115459_Cav2-002,ENSMUST00000115462_Cav2-003	1.47	4.68	4.16	6.26	10.23	16.42
ENSMUSG00000000078_Klf6	ENSMUST00000000080_Klf6-201	6.72	4.37	3.39	5.23	5.05	5.44
ENSMUSG00000000085_Scmh1	ENSMUST00000000087_Scmh1-001,ENSMUST00000064991_Scmh1-201,ENSMUST00000106298_Scmh1-202,ENSMUST00000106301_Scmh1-002,ENSMUST00000122860_Scmh1-010,ENSMUST00000132116_Scmh1-008,ENSMUST00000133169_Scmh1-012,ENSMUST00000133290_Scmh1-011,ENSMUST00000134375_Scmh1-004,ENSMUST00000136801_Scmh1-003,ENSMUST00000144555_Scmh1-006,ENSMUST00000144862_Scmh1-005,ENSMUST00000151345_Scmh1-009,ENSMUST00000153099_Scm…	52.64	27.16	25.87	43.07	36.13	49.69
ENSMUSG00000000088_Cox5a	ENSMUST00000000090_Cox5a-201	171.74	114.5	122.4	110.96	86.3	38.1
ENSMUSG00000000093_Tbx2	ENSMUST00000000095_Tbx2-001	0.07	0.57	0	1.18	1.87	3.4
ENSMUSG00000000094_Tbx4	ENSMUST00000000096_Tbx4-201,ENSMUST00000108045_Tbx4-002,ENSMUST00000108047_Tbx4-001	0	0.71	1.07	2.05	3.1	3.69
ENSMUSG00000000103_Zfy2	ENSMUST00000115891_Zfy2-001,ENSMUST00000187148_Zfy2-002	0.27	0	0	0	0	2.23
ENSMUSG00000000120_Ngfr	ENSMUST00000000122_Ngfr-001	5.42	3.01	1.59	3.23	6.91	4.49
ENSMUSG00000000125_Wnt3	ENSMUST00000000127_Wnt3-001	6.94	5.6	8.84	8.42	7.43	6.58
ENSMUSG00000000126_Wnt9a	ENSMUST00000000128_Wnt9a-001,ENSMUST00000108783_Wnt9a-201	0.07	0.16	0	1.29	4.45	2.8
ENSMUSG00000000127_Fer	ENSMUST00000000129_Fer-201,ENSMUST00000038080_Fer-202	20.2	18.44	17.07	18.97	18.63	14.74
ENSMUSG00000000131_Xpo6	ENSMUST00000009344_Xpo6-001,ENSMUST00000163959_Xpo6-007,ENSMUST00000164741_Xpo6-016,ENSMUST00000165608_Xpo6-014,ENSMUST00000165660_Xpo6-009,ENSMUST00000166368_Xpo6-015,ENSMUST00000166538_Xpo6-018,ENSMUST00000166540_Xpo6-017,ENSMUST00000166719_Xpo6-012,ENSMUST00000167147_Xpo6-013,ENSMUST00000167268_Xpo6-019,ENSMUST00000167315_Xpo6-004,ENSMUST00000168189_Xpo6-002,ENSMUST00000168564_Xpo6-011,ENSMUST…	29.72	21.17	17.45	26.79	56.22	52.39
ENSMUSG00000000134_Tfe3	ENSMUST00000077680_Tfe3-003,ENSMUST00000079542_Tfe3-004,ENSMUST00000101695_Tfe3-008,ENSMUST00000115677_Tfe3-002,ENSMUST00000115678_Tfe3-001,ENSMUST00000115679_Tfe3-005,ENSMUST00000115680_Tfe3-010,ENSMUST00000126694_Tfe3-009,ENSMUST00000132209_Tfe3-012,ENSMUST00000133456_Tfe3-014,ENSMUST00000137467_Tfe3-006,ENSMUST00000143680_Tfe3-007,ENSMUST00000144715_Tfe3-011,ENSMUST00000144900_Tfe3-013	9.65	9.62	3.69	5.8	10.69	16.32
ENSMUSG00000000142_Axin2	ENSMUST00000052915_Axin2-001,ENSMUST00000106711_Axin2-002,ENSMUST00000139682_Axin2-003,ENSMUST00000140821_Axin2-005,ENSMUST00000144130_Axin2-007,ENSMUST00000144511_Axin2-004,ENSMUST00000152909_Axin2-006	7.71	11.05	8.6	11.33	33.25	21.02
ENSMUSG00000000148_Brat1	ENSMUST00000041588_Brat1-001,ENSMUST00000100505_Brat1-004,ENSMUST00000110806_Brat1-002,ENSMUST00000124892_Brat1-006,ENSMUST00000131905_Brat1-005,ENSMUST00000153440_Brat1-003	4.87	6.26	3.39	6.94	12.42	18.65
ENSMUSG00000000149_Gna12	ENSMUST00000000153_Gna12-001,ENSMUST00000198447_Gna12-003	14.69	12.81	15.57	11.63	13.47	6.53
ENSMUSG00000000154_Slc22a18	ENSMUST00000052348_Slc22a18-001,ENSMUST00000105917_Slc22a18-002,ENSMUST00000141988_Slc22a18-006,ENSMUST00000145943_Slc22a18-004,ENSMUST00000150791_Slc22a18-005	0.2	0	0	0.68	0	0
ENSMUSG00000000157_Itgb2l	ENSMUST00000000161_Itgb2l-001,ENSMUST00000113773_Itgb2l-002,ENSMUST00000131567_Itgb2l-003,ENSMUST00000131777_Itgb2l-004	0	0.37	0	0.93	1.23	0
ENSMUSG00000000159_Igsf5	ENSMUST00000000163_Igsf5-002,ENSMUST00000081093_Igsf5-003,ENSMUST00000113794_Igsf5-001,ENSMUST00000113795_Igsf5-007,ENSMUST00000136292_Igsf5-005,ENSMUST00000139595_Igsf5-006	1.22	3.56	0	7.52	11.85	11.79
ENSMUSG00000000167_Pih1d2	ENSMUST00000000171_Pih1d2-001,ENSMUST00000124029_Pih1d2-003,ENSMUST00000125606_Pih1d2-006,ENSMUST00000132187_Pih1d2-002,ENSMUST00000141366_Pih1d2-005,ENSMUST00000151197_Pih1d2-007,ENSMUST00000155773_Pih1d2-004	2.24	7.68	4.62	13.13	10.77	10.49
ENSMUSG00000000168_Dlat	ENSMUST00000034567_Dlat-001,ENSMUST00000125919_Dlat-004,ENSMUST00000126933_Dlat-005,ENSMUST00000132455_Dlat-006,ENSMUST00000142275_Dlat-003,ENSMUST00000155417_Dlat-002	33.01	29.28	31.03	37.54	18.63	30.77
ENSMUSG00000000171_Sdhd	ENSMUST00000000175_Sdhd-201	43.46	55.37	47.3	49.26	37.2	30.67
ENSMUSG00000000182_Fgf23	ENSMUST00000000186_Fgf23-001	1.02	0.3	1.6	1	3.96	2.7
ENSMUSG00000000183_Fgf6	ENSMUST00000000187_Fgf6-001	0.72	2.95	0.58	2	4.8	8.5
ENSMUSG00000000184_Ccnd2	ENSMUST00000000188_Ccnd2-001,ENSMUST00000201066_Ccnd2-008,ENSMUST00000201564_Ccnd2-005,ENSMUST00000201637_Ccnd2-004,ENSMUST00000201857_Ccnd2-003,ENSMUST00000201902_Ccnd2-002,ENSMUST00000201985_Ccnd2-007,ENSMUST00000202363_Ccnd2-006	1.08	6.23	0.71	5.09	9.08	12.52
ENSMUSG00000000194_Gpr107	ENSMUST00000056433_Gpr107-001,ENSMUST00000127872_Gpr107-010,ENSMUST00000133207_Gpr107-006,ENSMUST00000146747_Gpr107-007,ENSMUST00000147099_Gpr107-009,ENSMUST00000149622_Gpr107-008,ENSMUST00000151991_Gpr107-004,ENSMUST00000153032_Gpr107-003,ENSMUST00000169333_Gpr107-005,ENSMUST00000172422_Gpr107-002,ENSMUST00000194084_Gpr107-012	42.26	28.88	24.02	34.72	87.19	60.26
ENSMUSG00000000197_Nalcn	ENSMUST00000000201_Nalcn-201	16.01	13.67	16.45	12.18	10.36	12.23
ENSMUSG00000000202_Btbd17	ENSMUST00000000206_Btbd17-001,ENSMUST00000137965_Btbd17-006,ENSMUST00000141386_Btbd17-007,ENSMUST00000141481_Btbd17-004,ENSMUST00000146853_Btbd17-005,ENSMUST00000156053_Btbd17-003,ENSMUST00000156192_Btbd17-002	21.61	14.53	12.59	10.83	13.14	7.31
ENSMUSG00000000204_Slfn4	ENSMUST00000000208_Slfn4-001,ENSMUST00000167596_Slfn4-201	0	0.97	0	0.46	2.27	2.91
ENSMUSG00000000214_Th	ENSMUST00000000219_Th-002,ENSMUST00000105929_Th-001,ENSMUST00000123057_Th-004,ENSMUST00000124951_Th-005,ENSMUST00000138482_Th-006,ENSMUST00000140344_Th-003	16.91	7.59	10.2	3.16	6.54	5.44
ENSMUSG00000000215_Ins2	ENSMUST00000000220_Ins2-001,ENSMUST00000105930_Ins2-004,ENSMUST00000105931_Ins2-003,ENSMUST00000105932_Ins2-005,ENSMUST00000105933_Ins2-002,ENSMUST00000105934_Ins2-006,ENSMUST00000125933_Ins2-007,ENSMUST00000162317_Ins2-008	0	0	0	9.87	5.98	0
ENSMUSG00000000216_Scnn1g	ENSMUST00000000221_Scnn1g-001	0.25	1.05	0.66	2.02	3.06	2.61
ENSMUSG00000000223_Drp2	ENSMUST00000000228_Drp2-004,ENSMUST00000113224_Drp2-003,ENSMUST00000113226_Drp2-006,ENSMUST00000113228_Drp2-002,ENSMUST00000142146_Drp2-005,ENSMUST00000153424_Drp2-001	4.61	5.04	7.15	6.49	11.84	7.11
ENSMUSG00000000244_Tspan32	ENSMUST00000009396_Tspan32-001,ENSMUST00000075172_Tspan32-003,ENSMUST00000082008_Tspan32-006,ENSMUST00000105923_Tspan32-005,ENSMUST00000105924_Tspan32-009,ENSMUST00000105925_Tspan32-008,ENSMUST00000141186_Tspan32-002,ENSMUST00000143512_Tspan32-011,ENSMUST00000145212_Tspan32-004,ENSMUST00000154264_Tspan32-010,ENSMUST00000207211_Tspan32-013,ENSMUST00000207449_Tspan32-012	0.93	1.41	0.18	4.17	4.35	6.58
ENSMUSG00000000247_Lhx2	ENSMUST00000000253_Lhx2-001,ENSMUST00000133661_Lhx2-005,ENSMUST00000143783_Lhx2-003,ENSMUST00000149664_Lhx2-004,ENSMUST00000155964_Lhx2-002,ENSMUST00000175896_Lhx2-006,ENSMUST00000176229_Lhx2-007	0.58	2.33	0	4.82	11.61	10.57
ENSMUSG00000000248_Clec2g	ENSMUST00000000254_Clec2g-001,ENSMUST00000075789_Clec2g-201,ENSMUST00000142388_Clec2g-003,ENSMUST00000146925_Clec2g-002,ENSMUST00000203405_Clec2g-004,ENSMUST00000204259_Clec2g-005	0	2.53	1.07	2.28	2.91	1.98
ENSMUSG00000000253_Gmpr	ENSMUST00000000260_Gmpr-001,ENSMUST00000128873_Gmpr-002,ENSMUST00000129176_Gmpr-003	11.12	12.74	9.93	6.39	17.18	3.16
ENSMUSG00000000263_Glra1	ENSMUST00000075603_Glra1-003,ENSMUST00000102716_Glra1-002,ENSMUST00000108853_Glra1-001	1.2	1.84	2.53	4.51	2.44	3.32
ENSMUSG00000000266_Mid2	ENSMUST00000112988_Mid2-002,ENSMUST00000112990_Mid2-001,ENSMUST00000112993_Mid2-201,ENSMUST00000128809_Mid2-006,ENSMUST00000140144_Mid2-005	12.05	12.56	14.56	11.62	10.19	7.11
ENSMUSG00000000275_Trim25	ENSMUST00000000284_Trim25-002,ENSMUST00000100627_Trim25-003,ENSMUST00000107896_Trim25-001	0.77	1.54	2.4	2.6	3.4	6.96
ENSMUSG00000000276_Dgke	ENSMUST00000000285_Dgke-201,ENSMUST00000107894_Dgke-001,ENSMUST00000152772_Dgke-002	13.13	13.08	15.25	13.93	10.81	9.96
ENSMUSG00000000278_Scpep1	ENSMUST00000000287_Scpep1-001	3.08	3.35	3.11	2.12	1.69	4.6
ENSMUSG00000000282_Mnt	ENSMUST00000000291_Mnt-001,ENSMUST00000132150_Mnt-002,ENSMUST00000133217_Mnt-003	3.76	3.44	4.01	4.61	10.93	7.03
ENSMUSG00000000290_Itgb2	ENSMUST00000000299_Itgb2-001,ENSMUST00000130059_Itgb2-005,ENSMUST00000131023_Itgb2-004,ENSMUST00000153541_Itgb2-003,ENSMUST00000156644_Itgb2-002	1.28	1.06	0	1.75	3.52	2.63
ENSMUSG00000000295_Hddc2	ENSMUST00000000304_Hddc2-001,ENSMUST00000159194_Hddc2-005,ENSMUST00000159659_Hddc2-004,ENSMUST00000160447_Hddc2-002,ENSMUST00000162076_Hddc2-003	11.49	7.57	8.86	8.96	11.22	17.21
ENSMUSG00000000296_Tpd52l1	ENSMUST00000000305_Tpd52l1-201	12.31	4.59	4.85	8.99	18.95	8.15
ENSMUSG00000000301_Pemt	ENSMUST00000000310_Pemt-006,ENSMUST00000102692_Pemt-004,ENSMUST00000102693_Pemt-003,ENSMUST00000133028_Pemt-010,ENSMUST00000136660_Pemt-009,ENSMUST00000143646_Pemt-008,ENSMUST00000146461_Pemt-001,ENSMUST00000147422_Pemt-007,ENSMUST00000148512_Pemt-005,ENSMUST00000150954_Pemt-002	0	0.9	9.21	1.05	5.06	0
ENSMUSG00000000303_Cdh1	ENSMUST00000000312_Cdh1-001,ENSMUST00000136580_Cdh1-003,ENSMUST00000167688_Cdh1-201	1.64	1.96	2.35	3.44	3.03	3.45
ENSMUSG00000000305_Cdh4	ENSMUST00000000314_Cdh4-001,ENSMUST00000098996_Cdh4-201,ENSMUST00000108911_Cdh4-002,ENSMUST00000124708_Cdh4-003,ENSMUST00000129659_Cdh4-005,ENSMUST00000136411_Cdh4-004	7.79	5.36	8.31	13.2	7.6	17.56
ENSMUSG00000000308_Ckmt1	ENSMUST00000000317_Ckmt1-002,ENSMUST00000078222_Ckmt1-001,ENSMUST00000125221_Ckmt1-007,ENSMUST00000125812_Ckmt1-010,ENSMUST00000126130_Ckmt1-005,ENSMUST00000128612_Ckmt1-008,ENSMUST00000129130_Ckmt1-009,ENSMUST00000145380_Ckmt1-003,ENSMUST00000150271_Ckmt1-004,ENSMUST00000153040_Ckmt1-006	123.18	100.51	122.76	124.35	77.43	90.12
ENSMUSG00000000317_Bcl6b	ENSMUST00000000326_Bcl6b-001,ENSMUST00000140542_Bcl6b-003,ENSMUST00000153449_Bcl6b-002	0.44	5.59	0.93	1.02	15.06	8.23
ENSMUSG00000000318_Clec10a	ENSMUST00000000327_Clec10a-007,ENSMUST00000102571_Clec10a-001,ENSMUST00000143298_Clec10a-008,ENSMUST00000144935_Clec10a-004,ENSMUST00000150966_Clec10a-010,ENSMUST00000152635_Clec10a-002,ENSMUST00000153959_Clec10a-003,ENSMUST00000178567_Clec10a-005,ENSMUST00000178945_Clec10a-006,ENSMUST00000180106_Clec10a-009	0.22	3.02	0	0.38	7.53	4.36
ENSMUSG00000000320_Alox12	ENSMUST00000000329_Alox12-001,ENSMUST00000108574_Alox12-002	0.11	0.46	0.26	5.05	4.02	5.5
ENSMUSG00000000325_Arvcf	ENSMUST00000090103_Arvcf-201,ENSMUST00000115610_Arvcf-005,ENSMUST00000115612_Arvcf-002,ENSMUST00000115613_Arvcf-001,ENSMUST00000115614_Arvcf-003,ENSMUST00000126183_Arvcf-008,ENSMUST00000150253_Arvcf-004,ENSMUST00000150484_Arvcf-007,ENSMUST00000152132_Arvcf-009,ENSMUST00000155548_Arvcf-006	6.36	9.99	2.54	13.42	5.2	8.35
ENSMUSG00000000326_Comt	ENSMUST00000000335_Comt-003,ENSMUST00000115609_Comt-001,ENSMUST00000147720_Comt-002,ENSMUST00000165430_Comt-201	18.47	13.57	16.35	18	13.55	16.49
ENSMUSG00000000339_Rtca	ENSMUST00000000348_Rtca-001,ENSMUST00000124486_Rtca-005,ENSMUST00000140677_Rtca-003,ENSMUST00000143425_Rtca-004,ENSMUST00000153005_Rtca-002	30.34	23.4	25.14	15.53	40.36	24.79
ENSMUSG00000000340_Dbt	ENSMUST00000000349_Dbt-001,ENSMUST00000196376_Dbt-004,ENSMUST00000197201_Dbt-002,ENSMUST00000199614_Dbt-003	11.3	10.29	5.49	10.15	8.95	4.75
ENSMUSG00000000346_Dazap2	ENSMUST00000000356_Dazap2-201	31.94	27.64	29.06	28.16	20.33	22.34
ENSMUSG00000000355_Mcts1	ENSMUST00000000365_Mcts1-001,ENSMUST00000133128_Mcts1-004,ENSMUST00000134573_Mcts1-002,ENSMUST00000140204_Mcts1-003,ENSMUST00000148938_Mcts1-005	41.35	37.62	25.9	38.72	21.95	25.39
ENSMUSG00000000359_Rem1	ENSMUST00000000369_Rem1-001,ENSMUST00000139370_Rem1-003,ENSMUST00000150913_Rem1-002	0	0.39	0	1.29	10.27	24.9
ENSMUSG00000000365_Rnf17	ENSMUST00000095793_Rnf17-201	0.98	1.38	0.89	1.14	1.3	3.24
ENSMUSG00000000374_Trappc10	ENSMUST00000000384_Trappc10-201	11.45	10.56	9.19	9.35	6.83	9.32
ENSMUSG00000000378_Ccm2	ENSMUST00000000388_Ccm2-001,ENSMUST00000109721_Ccm2-201,ENSMUST00000109722_Ccm2-002,ENSMUST00000144293_Ccm2-003,ENSMUST00000159007_Ccm2-005,ENSMUST00000160633_Ccm2-006,ENSMUST00000161501_Ccm2-004,ENSMUST00000161667_Ccm2-007	20.82	24.61	20.41	25.16	42.52	43.3
ENSMUSG00000000381_Wap	ENSMUST00000102910_Wap-003,ENSMUST00000127341_Wap-001,ENSMUST00000141868_Wap-002	0	0	0	2.25	0	4.09
ENSMUSG00000000384_Tbrg4	ENSMUST00000000394_Tbrg4-007,ENSMUST00000131313_Tbrg4-003,ENSMUST00000131477_Tbrg4-004,ENSMUST00000131815_Tbrg4-012,ENSMUST00000132446_Tbrg4-006,ENSMUST00000134016_Tbrg4-002,ENSMUST00000136682_Tbrg4-010,ENSMUST00000144463_Tbrg4-009,ENSMUST00000150697_Tbrg4-001,ENSMUST00000151008_Tbrg4-005,ENSMUST00000156969_Tbrg4-008,ENSMUST00000189268_Tbrg4-201	7.49	13.65	8.1	19.23	7.94	22.56
ENSMUSG00000000385_Tmprss2	ENSMUST00000000395_Tmprss2-201	0.39	0.16	0.37	0.27	2.53	0.49
ENSMUSG00000000386_Mx1	ENSMUST00000023655_Mx1-201,ENSMUST00000113768_Mx1-001,ENSMUST00000135184_Mx1-002,ENSMUST00000142883_Mx1-004,ENSMUST00000155233_Mx1-003	0.19	0.39	0.3	1.94	2.99	4.66
ENSMUSG00000000392_Fap	ENSMUST00000000402_Fap-008,ENSMUST00000102732_Fap-001,ENSMUST00000128139_Fap-007,ENSMUST00000136297_Fap-003,ENSMUST00000152085_Fap-004,ENSMUST00000172676_Fap-002,ENSMUST00000173745_Fap-005,ENSMUST00000174234_Fap-006,ENSMUST00000174448_Fap-009	0.17	1.6	4.43	1.31	1.2	1.93
ENSMUSG00000000394_Gcg	ENSMUST00000102733_Gcg-001,ENSMUST00000136686_Gcg-002,ENSMUST00000155624_Gcg-003	0	1.1	0	3.68	1.87	1.63
ENSMUSG00000000399_Ndufa9	ENSMUST00000088194_Ndufa9-003,ENSMUST00000200890_Ndufa9-002,ENSMUST00000205002_Ndufa9-001	59.8	50.73	51.95	48.28	57.34	53.63
ENSMUSG00000000402_Egfl6	ENSMUST00000000412_Egfl6-001	0.28	0.39	0.29	0.64	0.43	1.74
ENSMUSG00000000409_Lck	ENSMUST00000067240_Lck-002,ENSMUST00000102596_Lck-001,ENSMUST00000123640_Lck-004,ENSMUST00000127943_Lck-005,ENSMUST00000132030_Lck-007,ENSMUST00000134336_Lck-003,ENSMUST00000139957_Lck-006,ENSMUST00000167288_Lck-201	0.25	5.83	0	5.3	24.5	20.51
ENSMUSG00000000411_Tssk3	ENSMUST00000000421_Tssk3-001	0.22	0.91	1.03	2.22	6.9	4.03
ENSMUSG00000000416_Cttnbp2	ENSMUST00000090601_Cttnbp2-003,ENSMUST00000129669_Cttnbp2-008,ENSMUST00000139557_Cttnbp2-002,ENSMUST00000140416_Cttnbp2-006,ENSMUST00000141581_Cttnbp2-009,ENSMUST00000142963_Cttnbp2-007,ENSMUST00000146775_Cttnbp2-004,ENSMUST00000148602_Cttnbp2-001,ENSMUST00000152499_Cttnbp2-005	82.39	63.79	41.27	76.51	65.95	59.81
ENSMUSG00000000420_Galnt1	ENSMUST00000000430_Galnt1-001,ENSMUST00000164066_Galnt1-007,ENSMUST00000164998_Galnt1-003,ENSMUST00000169474_Galnt1-005,ENSMUST00000170191_Galnt1-004,ENSMUST00000170243_Galnt1-002,ENSMUST00000171583_Galnt1-006,ENSMUST00000178605_Galnt1-201	43.94	28.79	33.63	22.87	30.59	19
ENSMUSG00000000435_Myf5	ENSMUST00000000445_Myf5-201	0.12	0	0	3.42	0	4.63
ENSMUSG00000000439_Mkrn2	ENSMUST00000000449_Mkrn2-001,ENSMUST00000204409_Mkrn2-002,ENSMUST00000205248_Mkrn2-003	6.33	8.26	6.18	9.11	12.09	9.42
ENSMUSG00000000440_Pparg	ENSMUST00000000450_Pparg-003,ENSMUST00000171644_Pparg-001,ENSMUST00000203308_Pparg-006,ENSMUST00000203732_Pparg-002,ENSMUST00000203896_Pparg-005,ENSMUST00000204305_Pparg-004,ENSMUST00000205213_Pparg-007	2.79	3.8	2.59	4.7	5.19	5.89
[truncated: 47,558 more rows]

## Sheet: DEG
Gene	baseMean	log2FoldChange	lfcSE	stat	pvalue	padj
ENSMUSG00000000001_Gnai3	60.9811	0.628438	0.347801	1.80689	0.0707796	0.176039
ENSMUSG00000000028_Cdc45	4.64374	-0.120011	0.795268	-0.150906	0.88005	0.922983
ENSMUSG00000000031_H19	7.46949	-1.88832	0.765564	-2.46658	0.0136411	0.0635443
[truncated: 34,538 more rows]

## Sheet: DEG_filtered
Gene	Gene	baseMean	log2FoldChange	lfcSE	stat	pvalue	padj		##DEG analysis with DEseq2, default filtering applied, log2foldchange is KO/WT	##filter criteria: baseMean≥1, log2foldchange±1, padj≤0.1
[truncated: 5,273 more rows]
